# Supplementary material for: Sex Differences in the Quality of Diabetes Care in the Netherlands (ZODIAC-45)
Source: PLoS One. 2015 Dec 29;10(12):e0145907. doi: 10.1371/journal.pone.0145907 (PMC4703132; doi:10.1371/journal.pone.0145907)
Supplement: S1 File — (TXT) [file pone.0145907.s003.txt]

S5 File. SAS output Glimmix outcomes under 75 years of age

                                           The SAS System         15:14 Monday, October 12, 2015   3

                                       The GLIMMIX Procedure

                                         Model Information

                       Data Set                      WORK.ZODIAC_45_UNDER_75 
                       Response Variable             OUT_smoking			
                       Response Distribution         Binomial
                       Link Function                 Logit
                       Variance Function             Default
                       Variance Matrix Blocked By    BSISID
                       Estimation Technique          Residual PL
                       Degrees of Freedom Method     Between-Within


                                      Class Level Information

                                  Class     Levels    Values

                                  BSISID     71054    not printed
                                  Gender         2    0 1


                              Number of Observations Read      245653
                              Number of Observations Used      233326


                                             Dimensions

                                 R-side Cov. Parameters           2
                                 Columns in X                     7
                                 Columns in Z per Subject         0
                                 Subjects (Blocks in V)       71054
                                 Max Obs per Subject             16


                                     Optimization Information

                          Optimization Technique        Dual Quasi-Newton
                          Parameters in Optimization    1
                          Lower Boundaries              0
                          Upper Boundaries              0
                          Fixed Effects                 Profiled
                          Residual Variance             Profiled
                          Starting From                 Data


                                          Iteration History

                                                      Objective                         Max
         Iteration    Restarts    Subiterations        Function          Change    Gradient

                 0           0                3    890087.07537      0.69679044     0.00183
                 1           0                2    877576.87985      0.01544435    0.001601
                 2           0                2    877780.79902      0.00020021    0.000042
                 3           0                1    877782.03915      0.00000302    0.005288
                 4           0                1    877782.05047      0.00000126    0.006603
                 5           0                1    877782.04819      0.00000043    0.002543
                 6           0                1    877782.04902      0.00000061    0.003212
                 7           0                1    877782.05017      0.00000000      0.0032
                                           The SAS System         15:14 Monday, October 12, 2015   4

                                       The GLIMMIX Procedure

                        Convergence criterion (PCONV=1.11022E-8) satisfied.


                                           Fit Statistics

                              -2 Res Log Pseudo-Likelihood    877782.1
                              Generalized Chi-Square          45199.53
                              Gener. Chi-Square / DF              0.19


                                  Covariance Parameter Estimates

                                                               Standard
                            Cov Parm    Subject    Estimate       Error

                            CS          BSISID       0.8049    0.004861
                            Residual                 0.1937    0.000673


                                    Solutions for Fixed Effects

                                                Standard
           Effect         Gender    Estimate       Error       DF    t Value    Pr > |t|

           Intercept                  0.7258     0.05083    67649      14.28      <.0001
           Age                      -0.03303    0.000866    166E3     -38.13      <.0001
           Gender         0           0.4425     0.03480    67649      12.72      <.0001
           Gender         1                0           .        .        .         .
           Year                     -0.01509    0.001937    166E3      -7.79      <.0001 *Dit is de lineare trend*
           Year*Gender    0         -0.01090    0.002386    166E3      -4.57      <.0001 *Dit is de interactieterm*
           Year*Gender    1                0           .        .        .         .


                                  Type III Tests of Fixed Effects

                                         Num      Den
                         Effect           DF       DF    F Value    Pr > F

                         Age               1    166E3    1453.64    <.0001
                         Gender            1    67649     161.70    <.0001
                         Year              1    166E3     223.77    <.0001
                         Year*Gender       1    166E3      20.85    <.0001


                                     Gender Least Squares Means

                        Standard
  Gender    Estimate       Error       DF    t Value    Pr > |t|     Alpha       Lower       Upper

  0          -1.2107     0.01198    67649    -101.05      <.0001      0.05     -1.2342     -1.1872
  1          -1.5137     0.01388    67649    -109.03      <.0001      0.05     -1.5409     -1.4865
                                           The SAS System         15:14 Monday, October 12, 2015   5

                                       The GLIMMIX Procedure

                                         Model Information

                       Data Set                      WORK.ZODIAC_45_UNDER_75
                       Response Variable             PRO_Smoking
                       Response Distribution         Binomial
                       Link Function                 Logit
                       Variance Function             Default
                       Variance Matrix Blocked By    BSISID
                       Estimation Technique          Residual PL
                       Degrees of Freedom Method     Between-Within


                                      Class Level Information

                                  Class     Levels    Values

                                  BSISID     71054    not printed
                                  Gender         2    0 1


                              Number of Observations Read      245653
                              Number of Observations Used      245653


                                             Dimensions

                                 R-side Cov. Parameters           2
                                 Columns in X                     7
                                 Columns in Z per Subject         0
                                 Subjects (Blocks in V)       71054
                                 Max Obs per Subject             16


                                     Optimization Information

                          Optimization Technique        Dual Quasi-Newton
                          Parameters in Optimization    1
                          Lower Boundaries              0
                          Upper Boundaries              0
                          Fixed Effects                 Profiled
                          Residual Variance             Profiled
                          Starting From                 Data


                                          Iteration History

                                                      Objective                         Max
         Iteration    Restarts    Subiterations        Function          Change    Gradient

                 0           0                4     1062548.248      0.88774149    0.000942
                 1           0                4    1244654.4705      0.35185294    0.060361
                 2           0                3    1303253.2197      0.10952646    0.008924
                 3           0                2    1303787.2992      0.01813576    0.056065
                 4           0                2    1302898.7884      0.00164611    0.000052
                 5           0                2    1302814.0619      0.00011754    5.474E-9
                 6           0                2    1302807.8138      0.00000827    3.372E-8
                 7           0                1    1302807.3705      0.00000065    0.007744
                                           The SAS System         15:14 Monday, October 12, 2015   6

                                       The GLIMMIX Procedure

                                          Iteration History

                                                      Objective                         Max
         Iteration    Restarts    Subiterations        Function          Change    Gradient

                 8           0                1    1302807.3621      0.00000078    0.002429
                 9           0                1    1302807.3303      0.00000214    0.026726
                10           1                1    1302807.4156      0.00000251    0.007806
                11           0                1    1302807.3154      0.00000070     0.00216
                12           0                1    1302807.3428      0.00000191     0.02395
                13           0                1    1302807.2664      0.00000225    0.006995
                14           0                1    1302807.3561      0.00000001    0.006516
                15           0                1    1302807.3565      0.00000065     0.00229
                16           0                1    1302807.3305      0.00000206     0.02579
                17           0                1    1302807.4128      0.00000073    0.015424
                18           0                1    1302807.3839      0.00000000    0.015561

                        Convergence criterion (PCONV=1.11022E-8) satisfied.


                                           Fit Statistics

                              -2 Res Log Pseudo-Likelihood     1302807
                              Generalized Chi-Square          113773.3
                              Gener. Chi-Square / DF              0.46


                                  Covariance Parameter Estimates

                                                               Standard
                            Cov Parm    Subject    Estimate       Error

                            CS          BSISID       0.4840    0.004763
                            Residual                 0.4632    0.001747


                                    Solutions for Fixed Effects

                                                Standard
           Effect         Gender    Estimate       Error       DF    t Value    Pr > |t|

           Intercept                 -0.6005     0.07446    71052      -8.07      <.0001
           Age                       0.01410    0.001158    175E3      12.17      <.0001
           Gender         0           0.2053     0.04915    71052       4.18      <.0001
           Gender         1                0           .        .        .         .
           Year                       0.1928    0.003124    175E3      61.70      <.0001
           Year*Gender    0         -0.02306    0.004222    175E3      -5.46      <.0001
           Year*Gender    1                0           .        .        .         .


                                  Type III Tests of Fixed Effects

                                         Num      Den
                         Effect           DF       DF    F Value    Pr > F

                         Age               1    175E3     148.14    <.0001
                         Gender            1    71052      17.45    <.0001
                         Year              1    175E3    7007.94    <.0001
                                           The SAS System         15:14 Monday, October 12, 2015   7

                                       The GLIMMIX Procedure

                                  Type III Tests of Fixed Effects

                                         Num      Den
                         Effect           DF       DF    F Value    Pr > F

                         Year*Gender       1    175E3      29.82    <.0001


                                     Gender Least Squares Means

                        Standard
  Gender    Estimate       Error       DF    t Value    Pr > |t|     Alpha       Lower       Upper

  0           2.6354     0.01737    71052     151.76      <.0001      0.05      2.6014      2.6695
  1           2.7233     0.01930    71052     141.08      <.0001      0.05      2.6855      2.7612
                                           The SAS System         15:14 Monday, October 12, 2015   8

                                       The GLIMMIX Procedure

                                         Model Information

                       Data Set                      WORK.ZODIAC_45_UNDER_75
                       Response Variable             OUT_microalbuminuria
                       Response Distribution         Binomial
                       Link Function                 Logit
                       Variance Function             Default
                       Variance Matrix Blocked By    BSISID
                       Estimation Technique          Residual PL
                       Degrees of Freedom Method     Between-Within


                                      Class Level Information

                                  Class     Levels    Values

                                  BSISID     71054    not printed
                                  Gender         2    0 1


                              Number of Observations Read      245653
                              Number of Observations Used      198758


                                             Dimensions

                                 R-side Cov. Parameters           2
                                 Columns in X                     7
                                 Columns in Z per Subject         0
                                 Subjects (Blocks in V)       71054
                                 Max Obs per Subject             16


                                     Optimization Information

                          Optimization Technique        Dual Quasi-Newton
                          Parameters in Optimization    1
                          Lower Boundaries              0
                          Upper Boundaries              0
                          Fixed Effects                 Profiled
                          Residual Variance             Profiled
                          Starting From                 Data


                                          Iteration History

                                                      Objective                         Max
         Iteration    Restarts    Subiterations        Function          Change    Gradient

                 0           0                2    906447.65274      0.54009191    0.234425
                 1           0                2     925228.7325      0.04234770    0.060432
                 2           0                2    928086.85238      0.00029963    0.000725
                 3           0                2    928109.72546      0.00000373     1.89E-7
                 4           0                1    928109.75959      0.00000002    0.000165
                 5           0                1    928109.76109      0.00000176    0.038447
                 6           0                1      928109.759      0.00000433      0.0563
                 7           0                2    928109.76328      0.00000259    9.304E-9
                                           The SAS System         15:14 Monday, October 12, 2015   9

                                       The GLIMMIX Procedure

                                          Iteration History

                                                      Objective                         Max
         Iteration    Restarts    Subiterations        Function          Change    Gradient

                 8           0                1    928109.76225      0.00000005      0.0006
                 9           0                1    928109.76108      0.00000069    0.014474
                10           0                1     928109.7603      0.00000001    0.014514

                        Convergence criterion (PCONV=1.11022E-8) satisfied.


                                           Fit Statistics

                              -2 Res Log Pseudo-Likelihood    928109.8
                              Generalized Chi-Square          105545.5
                              Gener. Chi-Square / DF              0.53


                                  Covariance Parameter Estimates

                                                               Standard
                            Cov Parm    Subject    Estimate       Error

                            CS          BSISID       0.4753    0.004067
                            Residual                 0.5310    0.002032


                                    Solutions for Fixed Effects

                                                Standard
           Effect         Gender    Estimate       Error       DF    t Value    Pr > |t|

           Intercept                 -3.4252     0.07931    62477     -43.18      <.0001
           Age                       0.02801    0.001073    136E3      26.11      <.0001
           Gender         0           0.4015     0.06380    62477       6.29      <.0001
           Gender         1                0           .        .        .         .
           Year                     -0.02647    0.003611    136E3      -7.33      <.0001
           Year*Gender    0          0.01205    0.004601    136E3       2.62      0.0088
           Year*Gender    1                0           .        .        .         .


                                  Type III Tests of Fixed Effects

                                         Num      Den
                         Effect           DF       DF    F Value    Pr > F

                         Age               1    136E3     681.54    <.0001
                         Gender            1    62477      39.61    <.0001
                         Year              1    136E3      74.75    <.0001
                         Year*Gender       1    136E3       6.86    0.0088


                                           The SAS System         15:14 Monday, October 12, 2015  10

                                       The GLIMMIX Procedure

                                     Gender Least Squares Means

                        Standard
  Gender    Estimate       Error       DF    t Value    Pr > |t|     Alpha       Lower       Upper

  0          -1.4746     0.01196    62477    -123.32      <.0001      0.05     -1.4980     -1.4511
  1          -2.0330     0.01536    62477    -132.38      <.0001      0.05     -2.0631     -2.0029
                                           The SAS System         15:14 Monday, October 12, 2015  11


                                       The GLIMMIX Procedure

                                         Model Information

                       Data Set                      WORK.ZODIAC_45_UNDER_75
                       Response Variable             PRO_AlbKreat
                       Response Distribution         Binomial
                       Link Function                 Logit
                       Variance Function             Default
                       Variance Matrix Blocked By    BSISID
                       Estimation Technique          Residual PL
                       Degrees of Freedom Method     Between-Within


                                      Class Level Information

                                  Class     Levels    Values

                                  BSISID     71054    not printed
                                  Gender         2    0 1


                              Number of Observations Read      245653
                              Number of Observations Used      245653


                                             Dimensions

                                 R-side Cov. Parameters           2
                                 Columns in X                     7
                                 Columns in Z per Subject         0
                                 Subjects (Blocks in V)       71054
                                 Max Obs per Subject             16


                                     Optimization Information

                          Optimization Technique        Dual Quasi-Newton
                          Parameters in Optimization    1
                          Lower Boundaries              0
                          Upper Boundaries              0
                          Fixed Effects                 Profiled
                          Residual Variance             Profiled
                          Starting From                 Data


                                          Iteration History

                                                      Objective                         Max
         Iteration    Restarts    Subiterations        Function          Change    Gradient

                 0           0                4    1134484.1271      1.30732398    0.061356
                 1           0                3    1140671.1715      0.10301368    0.010977
                 2           0                2    1140422.1971      0.00232205    0.012357
                 3           0                2    1140385.3168      0.00002578     1.13E-6
                 4           0                1    1140384.8206      0.00000135    0.012504
                 5           0                1    1140384.8254      0.00000042    0.001928
                 6           0                1     1140384.834      0.00000065    0.014858
                 7           0                2    1140384.8471      0.00000041    0.004256
                                           The SAS System         15:14 Monday, October 12, 2015  14

                                       The GLIMMIX Procedure

                                          Iteration History

                                                      Objective                         Max
         Iteration    Restarts    Subiterations        Function          Change    Gradient

                 8           0                1    1140384.8391      0.00000001     0.00431

                        Convergence criterion (PCONV=1.11022E-8) satisfied.


                                           Fit Statistics

                              -2 Res Log Pseudo-Likelihood     1140385
                              Generalized Chi-Square          180111.9
                              Gener. Chi-Square / DF              0.73


                                  Covariance Parameter Estimates

                                                               Standard
                            Cov Parm    Subject    Estimate       Error

                            CS          BSISID       0.2229    0.003151
                            Residual                 0.7332    0.002601


                                    Solutions for Fixed Effects

                                                Standard
           Effect         Gender    Estimate       Error       DF    t Value    Pr > |t|

           Intercept                 -1.5549     0.05167    71052     -30.10      <.0001
           Age                       0.01238    0.000701    175E3      17.67      <.0001
           Gender         0          -0.1015     0.04274    71052      -2.37      0.0176
           Gender         1                0           .        .        .         .
           Year                       0.1728    0.002429    175E3      71.16      <.0001
           Year*Gender    0          0.01386    0.003391    175E3       4.09      <.0001
           Year*Gender    1                0           .        .        .         .


                                  Type III Tests of Fixed Effects

                                         Num      Den
                         Effect           DF       DF    F Value    Pr > F

                         Age               1    175E3     312.18    <.0001
                         Gender            1    71052       5.64    0.0176
                         Year              1    175E3    11156.8    <.0001
                         Year*Gender       1    175E3      16.71    <.0001


                                     Gender Least Squares Means

                        Standard
  Gender    Estimate       Error       DF    t Value    Pr > |t|     Alpha       Lower       Upper

  0           1.4842    0.009590    71052     154.77      <.0001      0.05      1.4654      1.5030
  1           1.4095    0.009927    71052     141.98      <.0001      0.05      1.3900      1.4289
                                           The SAS System         15:14 Monday, October 12, 2015  15

                                       The GLIMMIX Procedure

                                         Model Information

                       Data Set                      WORK.ZODIAC_45_UNDER_75
                       Response Variable             OUT_HbA1c
                       Response Distribution         Binomial
                       Link Function                 Logit
                       Variance Function             Default
                       Variance Matrix Blocked By    BSISID
                       Estimation Technique          Residual PL
                       Degrees of Freedom Method     Between-Within


                                      Class Level Information

                                  Class     Levels    Values

                                  BSISID     71054    not printed
                                  Gender         2    0 1


                              Number of Observations Read      245653
                              Number of Observations Used      234210


                                             Dimensions

                                 R-side Cov. Parameters           2
                                 Columns in X                     7
                                 Columns in Z per Subject         0
                                 Subjects (Blocks in V)       71054
                                 Max Obs per Subject             16


                                     Optimization Information

                          Optimization Technique        Dual Quasi-Newton
                          Parameters in Optimization    1
                          Lower Boundaries              0
                          Upper Boundaries              0
                          Fixed Effects                 Profiled
                          Residual Variance             Profiled
                          Starting From                 Data


                                          Iteration History

                                                      Objective                         Max
         Iteration    Restarts    Subiterations        Function          Change    Gradient

                 0           0                3    1022787.3294      0.13085207    0.001282
                 1           0                2     994998.5348      0.01987094    0.002435
                 2           0                2     995819.9071      0.00059857    0.000041
                 3           0                2      995815.423      0.00001836    0.002244
                 4           0                1    995815.65348      0.00000176    0.015921
                 5           0                2    995815.64124      0.00000081    1.762E-8
                 6           0                1    995815.64341      0.00000007    0.000091
                 7           0                1    995815.64302      0.00000017    0.003716
                                           The SAS System         15:14 Monday, October 12, 2015  16

                                       The GLIMMIX Procedure

                                          Iteration History

                                                      Objective                         Max
         Iteration    Restarts    Subiterations        Function          Change    Gradient

                 8           0                1    995815.64273      0.00000075    0.012482
                 9           0                1    995815.64409      0.00000018    0.009174
                10           0                1    995815.64347      0.00000001    0.009114
                11           0                1    995815.64355      0.00000026    0.003475
                12           0                1    995815.64311      0.00000067    0.011515
                13           0                1    995815.64205      0.00000232    0.038729
                14           0                2    995815.64634      0.00000187    2.754E-8
                15           0                1    995815.64214      0.00000049    0.008964
                16           0                1    995815.64378      0.00000006    0.008628
                17           0                1     995815.6435      0.00000000    0.008495

                        Convergence criterion (PCONV=1.11022E-8) satisfied.


                                           Fit Statistics

                              -2 Res Log Pseudo-Likelihood    995815.6
                              Generalized Chi-Square          141531.6
                              Gener. Chi-Square / DF              0.60


                                  Covariance Parameter Estimates

                                                               Standard
                            Cov Parm    Subject    Estimate       Error

                            CS          BSISID       0.4115    0.003553
                            Residual                 0.6043    0.002088


                                    Solutions for Fixed Effects

                                                Standard
           Effect         Gender    Estimate       Error       DF    t Value    Pr > |t|

           Intercept                  0.7663     0.05197    68482      14.75      <.0001
           Age                      0.006831    0.000711    166E3       9.61      <.0001
           Gender         0          0.04514     0.04585    68482       0.98      0.3249
           Gender         1                0           .        .        .         .
           Year                     -0.01838    0.002415    166E3      -7.61      <.0001
           Year*Gender    0         -0.00720    0.003309    166E3      -2.18      0.0296
           Year*Gender    1                0           .        .        .         .


                                  Type III Tests of Fixed Effects

                                         Num      Den
                         Effect           DF       DF    F Value    Pr > F

                         Age               1    166E3      92.37    <.0001
                         Gender            1    68482       0.97    0.3249
                         Year              1    166E3     169.82    <.0001
                         Year*Gender       1    166E3       4.73    0.0296
                                           The SAS System         15:14 Monday, October 12, 2015  17

                                       The GLIMMIX Procedure

                                     Gender Least Squares Means

                        Standard
  Gender    Estimate       Error       DF    t Value    Pr > |t|     Alpha       Lower       Upper

  0           0.9073    0.009421    68482      96.30      <.0001      0.05      0.8888      0.9258
  1           0.9543     0.01007    68482      94.80      <.0001      0.05      0.9346      0.9740
                                           The SAS System         15:14 Monday, October 12, 2015  18

                                       The GLIMMIX Procedure

                                         Model Information

                       Data Set                      WORK.ZODIAC_45_UNDER_75
                       Response Variable             PRO_HbA1c
                       Response Distribution         Binomial
                       Link Function                 Logit
                       Variance Function             Default
                       Variance Matrix Blocked By    BSISID
                       Estimation Technique          Residual PL
                       Degrees of Freedom Method     Between-Within


                                      Class Level Information

                                  Class     Levels    Values

                                  BSISID     71054    not printed
                                  Gender         2    0 1


                              Number of Observations Read      245653
                              Number of Observations Used      245653


                                             Dimensions

                                 R-side Cov. Parameters           2
                                 Columns in X                     7
                                 Columns in Z per Subject         0
                                 Subjects (Blocks in V)       71054
                                 Max Obs per Subject             16


                                     Optimization Information

                          Optimization Technique        Dual Quasi-Newton
                          Parameters in Optimization    1
                          Lower Boundaries              0
                          Upper Boundaries              0
                          Fixed Effects                 Profiled
                          Residual Variance             Profiled
                          Starting From                 Data


                                          Iteration History

                                                      Objective                         Max
         Iteration    Restarts    Subiterations        Function          Change    Gradient

                 0           0                4    1090248.2407      0.92360593    0.065481
                 1           0                4    1319107.2617      0.61223426    0.004524
                 2           0                4    1413607.0914      0.38319991    0.073401
                 3           0                3    1417361.0639      0.03572710    0.001093
                 4           0                2    1415641.6887      0.00062460    1.493E-6
                 5           0                1    1415610.7143      0.00002887    0.003227
                 6           0                1    1415610.6781      0.00000153    0.016827
                 7           0                1    1415610.7482      0.00000002    0.016983
                                           The SAS System         15:14 Monday, October 12, 2015  19

                                       The GLIMMIX Procedure

                                          Iteration History

                                                      Objective                         Max
         Iteration    Restarts    Subiterations        Function          Change    Gradient

                 8           0                1    1415610.7483      0.00000175    0.002296
                 9           0                1    1415610.6702      0.00000111    0.009574
                10           0                1    1415610.7197      0.00000410    0.035494
                11           0                1    1415610.5365      0.00000024    0.033644
                12           0                1    1415610.5473      0.00000006    0.033015
                13           0                1    1415610.5498      0.00000137    0.017906
                14           0                2    1415610.6109      0.00000130    0.003298
                15           0                1    1415610.6689      0.00000127     0.01101
                16           0                1    1415610.7256      0.00000001    0.011265
                17           0                1    1415610.7256      0.00000000    0.011278

                        Convergence criterion (PCONV=1.11022E-8) satisfied.


                                           Fit Statistics

                              -2 Res Log Pseudo-Likelihood     1415611
                              Generalized Chi-Square          176623.9
                              Gener. Chi-Square / DF              0.72


                                  Covariance Parameter Estimates

                                                               Standard
                            Cov Parm    Subject    Estimate       Error

                            CS          BSISID       0.1714    0.004202
                            Residual                 0.7190    0.003092


                                    Solutions for Fixed Effects

                                                Standard
           Effect         Gender    Estimate       Error       DF    t Value    Pr > |t|

           Intercept                 -0.1807     0.07816    71052      -2.31      0.0208
           Age                       0.01875    0.001101    175E3      17.03      <.0001
           Gender         0          -0.1033     0.05844    71052      -1.77      0.0772
           Gender         1                0           .        .        .         .
           Year                       0.1605    0.003593    175E3      44.66      <.0001
           Year*Gender    0         0.002020    0.004900    175E3       0.41      0.6802
           Year*Gender    1                0           .        .        .         .


                                  Type III Tests of Fixed Effects

                                         Num      Den
                         Effect           DF       DF    F Value    Pr > F

                         Age               1    175E3     290.17    <.0001
                         Gender            1    71052       3.12    0.0772
                         Year              1    175E3    4326.16    <.0001
                         Year*Gender       1    175E3       0.17    0.6802
                                           The SAS System         15:14 Monday, October 12, 2015  20

                                       The GLIMMIX Procedure

                                     Gender Least Squares Means

                        Standard
  Gender    Estimate       Error       DF    t Value    Pr > |t|     Alpha       Lower       Upper

  0           2.9427     0.01579    71052     186.36      <.0001      0.05      2.9118      2.9737
  1           3.0203     0.01741    71052     173.49      <.0001      0.05      2.9862      3.0544
                                           The SAS System         15:14 Monday, October 12, 2015  21

                                       The GLIMMIX Procedure

                                         Model Information

                       Data Set                      WORK.ZODIAC_45_UNDER_75
                       Response Variable             OUT_SBP
                       Response Distribution         Binomial
                       Link Function                 Logit
                       Variance Function             Default
                       Variance Matrix Blocked By    BSISID
                       Estimation Technique          Residual PL
                       Degrees of Freedom Method     Between-Within


                                      Class Level Information

                                  Class     Levels    Values

                                  BSISID     71054    not printed
                                  Gender         2    0 1


                              Number of Observations Read      245653
                              Number of Observations Used      238524


                                             Dimensions

                                 R-side Cov. Parameters           2
                                 Columns in X                     7
                                 Columns in Z per Subject         0
                                 Subjects (Blocks in V)       71054
                                 Max Obs per Subject             16


                                     Optimization Information

                          Optimization Technique        Dual Quasi-Newton
                          Parameters in Optimization    1
                          Lower Boundaries              0
                          Upper Boundaries              0
                          Fixed Effects                 Profiled
                          Residual Variance             Profiled
                          Starting From                 Data


                                          Iteration History

                                                      Objective                         Max
         Iteration    Restarts    Subiterations        Function          Change    Gradient

                 0           0                3    995846.08576      0.14288353    0.003152
                 1           0                2    988644.37591      0.00706451    0.002343
                 2           0                2    988811.62803      0.00026643    2.348E-7
                 3           0                1    988811.58699      0.00000083    0.000526
                 4           0                1    988811.58757      0.00000001    0.000134
                 5           0                1    988811.58756      0.00000029    0.009912
                 6           0                1    988811.58739      0.00000211    0.064321
                 7           0                1    988811.58868      0.00000178    0.001771
                                           The SAS System         15:14 Monday, October 12, 2015  22

                                       The GLIMMIX Procedure

                                          Iteration History

                                                      Objective                         Max
         Iteration    Restarts    Subiterations        Function          Change    Gradient

                 8           0                1     988811.5876      0.00000037    0.011232
                 9           0                1    988811.58737      0.00000046    0.004805
                10           0                1    988811.58765      0.00000102    0.031227
                11           0                1    988811.58702      0.00000077    0.004326
                12           0                1    988811.58749      0.00000001    0.003987

                        Convergence criterion (PCONV=1.11022E-8) satisfied.


                                           Fit Statistics

                              -2 Res Log Pseudo-Likelihood    988811.6
                              Generalized Chi-Square          162470.6
                              Gener. Chi-Square / DF              0.68


                                  Covariance Parameter Estimates

                                                               Standard
                            Cov Parm    Subject    Estimate       Error

                            CS          BSISID       0.3202    0.003096
                            Residual                 0.6812    0.002312


                                    Solutions for Fixed Effects

                                                Standard
           Effect         Gender    Estimate       Error       DF    t Value    Pr > |t|

           Intercept                  1.3482     0.04820    69500      27.97      <.0001
           Age                      -0.03913    0.000658    169E3     -59.49      <.0001
           Gender         0          0.07634     0.04196    69500       1.82      0.0689
           Gender         1                0           .        .        .         .
           Year                      0.09632    0.002255    169E3      42.72      <.0001
           Year*Gender    0         -0.01071    0.003079    169E3      -3.48      0.0005
           Year*Gender    1                0           .        .        .         .


                                  Type III Tests of Fixed Effects

                                         Num      Den
                         Effect           DF       DF    F Value    Pr > F

                         Age               1    169E3    3538.65    <.0001
                         Gender            1    69500       3.31    0.0689
                         Year              1    169E3    3351.86    <.0001
                         Year*Gender       1    169E3      12.09    0.0005


                                           The SAS System         15:14 Monday, October 12, 2015  23

                                       The GLIMMIX Procedure

                                     Gender Least Squares Means

                        Standard
  Gender    Estimate       Error       DF    t Value    Pr > |t|     Alpha       Lower       Upper

  0          0.09307    0.008163    69500      11.40      <.0001      0.05     0.07707      0.1091
  1           0.1534    0.008694    69500      17.65      <.0001      0.05      0.1364      0.1704
                                           The SAS System         15:14 Monday, October 12, 2015  24


                                         Model Information

                       Data Set                      WORK.ZODIAC_45_UNDER_75
                       Response Variable             Out_Obesity
                       Response Distribution         Binomial
                       Link Function                 Logit
                       Variance Function             Default
                       Variance Matrix Blocked By    BSISID
                       Estimation Technique          Residual PL
                       Degrees of Freedom Method     Between-Within


                                      Class Level Information

                                  Class     Levels    Values

                                  BSISID     71054    not printed
                                  Gender         2    0 1


                              Number of Observations Read      245653
                              Number of Observations Used      226287


                                             Dimensions

                                 R-side Cov. Parameters           2
                                 Columns in X                     7
                                 Columns in Z per Subject         0
                                 Subjects (Blocks in V)       71054
                                 Max Obs per Subject             16


                                     Optimization Information

                          Optimization Technique        Dual Quasi-Newton
                          Parameters in Optimization    1
                          Lower Boundaries              0
                          Upper Boundaries              0
                          Fixed Effects                 Profiled
                          Residual Variance             Profiled
                          Starting From                 Data


                                          Iteration History

                                                      Objective                         Max
         Iteration    Restarts    Subiterations        Function          Change    Gradient

                 0           0                2    780468.54634      0.19862114    0.000457
                 1           0                2    773169.29439      0.00650458    1.903E-6
                 2           0                2    773289.57148      0.00005572    6.054E-7
                 3           0                1    773289.63226      0.00000019    0.000091
                 4           0                1    773289.63221      0.00000002    0.000148
                 5           0                1     773289.6322      0.00000039    0.003713
                 6           0                1     773289.6323      0.00000098    0.005988
                 7           0                1    773289.63205      0.00000157    0.009656
                                           The SAS System         15:14 Monday, October 12, 2015  27

                                       The GLIMMIX Procedure

                                          Iteration History

                                                      Objective                         Max
         Iteration    Restarts    Subiterations        Function          Change    Gradient

                 8           0                2    773289.63246      0.00000078    0.001896
                 9           0                1    773289.63226      0.00000000    0.001895

                        Convergence criterion (PCONV=1.11022E-8) satisfied.


                                           Fit Statistics

                              -2 Res Log Pseudo-Likelihood    773289.6
                              Generalized Chi-Square          47230.05
                              Gener. Chi-Square / DF              0.21


                                  Covariance Parameter Estimates

                                                               Standard
                            Cov Parm    Subject    Estimate       Error

                            CS          BSISID       0.7943    0.004865
                            Residual                 0.2087    0.000738


                                    Solutions for Fixed Effects

                                                Standard
           Effect         Gender    Estimate       Error       DF    t Value    Pr > |t|

           Intercept                  1.5955     0.04579    66733      34.84      <.0001
           Age                      -0.02835    0.000763     16E4     -37.15      <.0001
           Gender         0          -0.5797     0.03206    66733     -18.08      <.0001
           Gender         1                0           .        .        .         .
           Year                      0.01782    0.001643     16E4      10.85      <.0001
           Year*Gender    0         0.004600    0.002127     16E4       2.16      0.0306
           Year*Gender    1                0           .        .        .         .


                                  Type III Tests of Fixed Effects

                                         Num      Den
                         Effect           DF       DF    F Value    Pr > F

                         Age               1     16E4    1380.39    <.0001
                         Gender            1    66733     327.00    <.0001
                         Year              1     16E4     267.35    <.0001
                         Year*Gender       1     16E4       4.68    0.0306


                                           The SAS System         15:14 Monday, October 12, 2015  28

                                       The GLIMMIX Procedure

                                     Gender Least Squares Means

                        Standard
  Gender    Estimate       Error       DF    t Value    Pr > |t|     Alpha       Lower       Upper

  0          -0.4508     0.01039    66733     -43.37      <.0001      0.05     -0.4712     -0.4304
  1          0.06956     0.01078    66733       6.45      <.0001      0.05     0.04842     0.09070
                                           The SAS System         15:14 Monday, October 12, 2015  29

                                       The GLIMMIX Procedure

                                         Model Information

                       Data Set                      WORK.ZODIAC_45_UNDER_75
                       Response Variable             Out_Overweight
                       Response Distribution         Binomial
                       Link Function                 Logit
                       Variance Function             Default
                       Variance Matrix Blocked By    BSISID
                       Estimation Technique          Residual PL
                       Degrees of Freedom Method     Between-Within


                                      Class Level Information

                                  Class     Levels    Values

                                  BSISID     71054    not printed
                                  Gender         2    0 1


                              Number of Observations Read      245653
                              Number of Observations Used      226287


                                             Dimensions

                                 R-side Cov. Parameters           2
                                 Columns in X                     7
                                 Columns in Z per Subject         0
                                 Subjects (Blocks in V)       71054
                                 Max Obs per Subject             16


                                     Optimization Information

                          Optimization Technique        Dual Quasi-Newton
                          Parameters in Optimization    1
                          Lower Boundaries              0
                          Upper Boundaries              0
                          Fixed Effects                 Profiled
                          Residual Variance             Profiled
                          Starting From                 Data


                                          Iteration History

                                                      Objective                         Max
         Iteration    Restarts    Subiterations        Function          Change    Gradient

                 0           0                3    859328.40702      0.20725434    0.000037
                 1           0                2    849577.69595      0.00491618    0.011612
                 2           0                2    849775.24171      0.00002781    2.468E-8
                 3           0                1    849775.36358      0.00000022    0.000431
                 4           0                1    849775.36364      0.00000022    0.003127
                 5           0                1    849775.36365      0.00000000      0.0031
                                           The SAS System         15:14 Monday, October 12, 2015  30

                                       The GLIMMIX Procedure

                        Convergence criterion (PCONV=1.11022E-8) satisfied.


                                           Fit Statistics

                              -2 Res Log Pseudo-Likelihood    849775.4
                              Generalized Chi-Square          76643.53
                              Gener. Chi-Square / DF              0.34


                                  Covariance Parameter Estimates

                                                               Standard
                            Cov Parm    Subject    Estimate       Error

                            CS          BSISID       0.6675    0.004458
                            Residual                 0.3387    0.001196


                                    Solutions for Fixed Effects

                                                Standard
           Effect         Gender    Estimate       Error       DF    t Value    Pr > |t|

           Intercept                 -1.6996     0.04952    66733     -34.32      <.0001
           Age                       0.01977    0.000757     16E4      26.12      <.0001
           Gender         0           0.5881     0.03785    66733      15.54      <.0001
           Gender         1                0           .        .        .         .
           Year                     -0.01553    0.002018     16E4      -7.70      <.0001
           Year*Gender    0         -0.00506    0.002634     16E4      -1.92      0.0548
           Year*Gender    1                0           .        .        .         .


                                  Type III Tests of Fixed Effects

                                         Num      Den
                         Effect           DF       DF    F Value    Pr > F

                         Age               1     16E4     682.31    <.0001
                         Gender            1    66733     241.45    <.0001
                         Year              1     16E4     161.95    <.0001
                         Year*Gender       1     16E4       3.69    0.0548


                                     Gender Least Squares Means

                        Standard
  Gender    Estimate       Error       DF    t Value    Pr > |t|     Alpha       Lower       Upper

  0          -0.1523    0.009707    66733     -15.69      <.0001      0.05     -0.1713     -0.1333
  1          -0.6752     0.01086    66733     -62.17      <.0001      0.05     -0.6965     -0.6539
                                           The SAS System         15:14 Monday, October 12, 2015  31

  


                                       The GLIMMIX Procedure

                                         Model Information

                       Data Set                      WORK.ZODIAC_45_UNDER_75
                       Response Variable             OUT_FeetExamination
                       Response Distribution         Binomial
                       Link Function                 Logit
                       Variance Function             Default
                       Variance Matrix Blocked By    BSISID
                       Estimation Technique          Residual PL
                       Degrees of Freedom Method     Between-Within


                                      Class Level Information

                                  Class     Levels    Values

                                  BSISID     71054    not printed
                                  Gender         2    0 1


                              Number of Observations Read      245653
                              Number of Observations Used      127852


                                             Dimensions

                                 R-side Cov. Parameters           2
                                 Columns in X                     7
                                 Columns in Z per Subject         0
                                 Subjects (Blocks in V)       71054
                                 Max Obs per Subject             16


                                     Optimization Information

                          Optimization Technique        Dual Quasi-Newton
                          Parameters in Optimization    1
                          Lower Boundaries              0
                          Upper Boundaries              0
                          Fixed Effects                 Profiled
                          Residual Variance             Profiled
                          Starting From                 Data


                                          Iteration History

                                                      Objective                         Max
         Iteration    Restarts    Subiterations        Function          Change    Gradient

                 0           0                2    593577.09108      0.82057359    0.041269
                 1           0                2    622251.23359      0.12262392    0.023915
                 2           0                2    627964.04735      0.00438068     0.00004
                 3           0                2    628119.27407      0.00041256    0.000282
                 4           0                1    628118.66432      0.00001020    0.019059
                 5           0                2    628118.65592      0.00000127     1.09E-8
                 6           0                1    628118.65765      0.00000028    0.003924
                 7           0                1    628118.65721      0.00000005     0.00329
                                           The SAS System         15:14 Monday, October 12, 2015  44

                                       The GLIMMIX Procedure

                                          Iteration History

                                                      Objective                         Max
         Iteration    Restarts    Subiterations        Function          Change    Gradient

                 8           0                1    628118.65728      0.00000038    0.002348
                 9           0                1    628118.65777      0.00000012    0.000659
                10           0                1    628118.65759      0.00000007    0.000457
                11           0                1     628118.6575      0.00000054    0.007606
                12           0                1     628118.6582      0.00000089    0.005511
                13           0                1    628118.65703      0.00000007      0.0047
                14           0                1    628118.65717      0.00000054    0.003355
                15           0                1    628118.65786      0.00000002    0.003448
                16           0                1    628118.65782      0.00000040    0.002468
                17           0                1    628118.65731      0.00000003    0.002105
                18           0                1    628118.65738      0.00000024    0.001503
                19           0                1    628118.65769      0.00000001    0.001547

                        Convergence criterion (PCONV=1.11022E-8) satisfied.


                                           Fit Statistics

                              -2 Res Log Pseudo-Likelihood    628118.7
                              Generalized Chi-Square          68867.73
                              Gener. Chi-Square / DF              0.54


                                  Covariance Parameter Estimates

                                                               Standard
                            Cov Parm    Subject    Estimate       Error

                            CS          BSISID       0.4665    0.004689
                            Residual                 0.5387    0.002750


                                    Solutions for Fixed Effects

                                                Standard
           Effect         Gender    Estimate       Error       DF    t Value    Pr > |t|

           Intercept                 -4.7736      0.1099    52277     -43.43      <.0001
           Age                       0.04524    0.001421    75570      31.84      <.0001
           Gender         0           0.1015     0.09376    52277       1.08      0.2788
           Gender         1                0           .        .        .         .
           Year                     -0.01121    0.004742    75570      -2.36      0.0181
           Year*Gender    0          0.01064    0.006397    75570       1.66      0.0962
           Year*Gender    1                0           .        .        .         .


                                  Type III Tests of Fixed Effects

                                         Num      Den
                         Effect           DF       DF    F Value    Pr > F

                         Age               1    75570    1013.66    <.0001
                         Gender            1    52277       1.17    0.2788
                                           The SAS System         15:14 Monday, October 12, 2015  45

                                       The GLIMMIX Procedure

                                  Type III Tests of Fixed Effects

                                         Num      Den
                         Effect           DF       DF    F Value    Pr > F

                         Year              1    75570       3.29    0.0697
                         Year*Gender       1    75570       2.77    0.0962


                                     Gender Least Squares Means

                        Standard
  Gender    Estimate       Error       DF    t Value    Pr > |t|     Alpha       Lower       Upper

  0          -1.8692     0.01545    52277    -120.96      <.0001      0.05     -1.8995     -1.8389
  1          -2.1164     0.01794    52277    -117.95      <.0001      0.05     -2.1516     -2.0812
                                           The SAS System         15:14 Monday, October 12, 2015  46

                                       The GLIMMIX Procedure

                                         Model Information

                       Data Set                      WORK.ZODIAC_45_UNDER_75
                       Response Variable             PRO_FeetExamination
                       Response Distribution         Binomial
                       Link Function                 Logit
                       Variance Function             Default
                       Variance Matrix Blocked By    BSISID
                       Estimation Technique          Residual PL
                       Degrees of Freedom Method     Between-Within


                                      Class Level Information

                                  Class     Levels    Values

                                  BSISID     71054    not printed
                                  Gender         2    0 1


                              Number of Observations Read      245653
                              Number of Observations Used      245653


                                             Dimensions

                                 R-side Cov. Parameters           2
                                 Columns in X                     7
                                 Columns in Z per Subject         0
                                 Subjects (Blocks in V)       71054
                                 Max Obs per Subject             16


                                     Optimization Information

                          Optimization Technique        Dual Quasi-Newton
                          Parameters in Optimization    1
                          Lower Boundaries              0
                          Upper Boundaries              0
                          Fixed Effects                 Profiled
                          Residual Variance             Profiled
                          Starting From                 Data


                                          Iteration History

                                                      Objective                         Max
         Iteration    Restarts    Subiterations        Function          Change    Gradient

                 0           0                2    1141175.6877      1.39527304    0.001283
                 1           0                2    1169068.1611      0.11531269    0.380893
                 2           0                2    1170770.0715      0.00758706    0.002077
                 3           0                2    1170724.6032      0.00019832     0.00021
                 4           0                1    1170722.2032      0.00000850    0.051881
                 5           0                2    1170722.1686      0.00000215    0.000128
                 6           0                1    1170722.1193      0.00000002    0.000446
                 7           0                1    1170722.1188      0.00000107    0.026297
                                           The SAS System         15:14 Monday, October 12, 2015  47

                                       The GLIMMIX Procedure

                                          Iteration History

                                                      Objective                         Max
         Iteration    Restarts    Subiterations        Function          Change    Gradient

                 8           0                1    1170722.1429      0.00000024    0.020205
                 9           0                2    1170722.1375      0.00000161    0.019944
                10           0                1    1170722.1013      0.00000017    0.015661
                11           0                1    1170722.1051      0.00000050    0.003173
                12           0                1    1170722.1163      0.00000077    0.016087
                13           0                1    1170722.1337      0.00000000    0.016027

                        Convergence criterion (PCONV=1.11022E-8) satisfied.


                                           Fit Statistics

                              -2 Res Log Pseudo-Likelihood     1170722
                              Generalized Chi-Square          165809.2
                              Gener. Chi-Square / DF              0.67


                                  Covariance Parameter Estimates

                                                               Standard
                            Cov Parm    Subject    Estimate       Error

                            CS          BSISID       0.2801    0.003397
                            Residual                 0.6750    0.002397


                                    Solutions for Fixed Effects

                                                Standard
           Effect         Gender    Estimate       Error       DF    t Value    Pr > |t|

           Intercept                 -0.9058     0.05585    71052     -16.22      <.0001
           Age                       0.01442    0.000780    175E3      18.49      <.0001
           Gender         0          0.02592     0.04455    71052       0.58      0.5606
           Gender         1                0           .        .        .         .
           Year                       0.1399    0.002568    175E3      54.48      <.0001
           Year*Gender    0         -0.00666    0.003521    175E3      -1.89      0.0586
           Year*Gender    1                0           .        .        .         .


                                  Type III Tests of Fixed Effects

                                         Num      Den
                         Effect           DF       DF    F Value    Pr > F

                         Age               1    175E3     341.75    <.0001
                         Gender            1    71052       0.34    0.5606
                         Year              1    175E3    5931.26    <.0001
                         Year*Gender       1    175E3       3.58    0.0586
                                           The SAS System         15:14 Monday, October 12, 2015  48

                                       The GLIMMIX Procedure

                                     Gender Least Squares Means

                        Standard
  Gender    Estimate       Error       DF    t Value    Pr > |t|     Alpha       Lower       Upper

  0           1.7066     0.01063    71052     160.57      <.0001      0.05      1.6858      1.7274
  1           1.7653     0.01156    71052     152.74      <.0001      0.05      1.7427      1.7880
                                           The SAS System         15:14 Monday, October 12, 2015  49


                                       The GLIMMIX Procedure

                                         Model Information

                       Data Set                      WORK.ZODIAC_45_UNDER_75
                       Response Variable             OUT_LipidLoweringMed
                       Response Distribution         Binomial
                       Link Function                 Logit
                       Variance Function             Default
                       Variance Matrix Blocked By    BSISID
                       Estimation Technique          Residual PL
                       Degrees of Freedom Method     Between-Within


                                      Class Level Information

                                  Class     Levels    Values

                                  BSISID     71054    not printed
                                  Gender         2    0 1


                              Number of Observations Read      245653
                              Number of Observations Used      245653


                                             Dimensions

                                 R-side Cov. Parameters           2
                                 Columns in X                     7
                                 Columns in Z per Subject         0
                                 Subjects (Blocks in V)       71054
                                 Max Obs per Subject             16


                                     Optimization Information

                          Optimization Technique        Dual Quasi-Newton
                          Parameters in Optimization    1
                          Lower Boundaries              0
                          Upper Boundaries              0
                          Fixed Effects                 Profiled
                          Residual Variance             Profiled
                          Starting From                 Data


                                          Iteration History

                                                      Objective                         Max
         Iteration    Restarts    Subiterations        Function          Change    Gradient

                 0           0                4    959944.13357      1.00637241    0.014625
                 1           0                2    946035.48832      0.11641522    0.024331
                 2           0                2    945958.46625      0.00849884    2.326E-6
                 3           0                2    945948.48281      0.00031139     0.00038
                 4           0                1    945948.54257      0.00002101    0.018809
                 5           0                2    945948.52112      0.00000119    4.844E-8
                 6           0                1    945948.52268      0.00000028    0.004536
                 7           0                1    945948.52229      0.00000001    0.004432
                                           The SAS System         15:14 Monday, October 12, 2015  58

                                       The GLIMMIX Procedure

                        Convergence criterion (PCONV=1.11022E-8) satisfied.


                                           Fit Statistics

                              -2 Res Log Pseudo-Likelihood    945948.5
                              Generalized Chi-Square          85073.46
                              Gener. Chi-Square / DF              0.35


                                  Covariance Parameter Estimates

                                                               Standard
                            Cov Parm    Subject    Estimate       Error

                            CS          BSISID       0.6806    0.004514
                            Residual                 0.3463    0.001180


                                    Solutions for Fixed Effects

                                                Standard
           Effect         Gender    Estimate       Error       DF    t Value    Pr > |t|

           Intercept                 -3.0673     0.04716    71052     -65.04      <.0001
           Age                       0.02564    0.000729    175E3      35.19      <.0001
           Gender         0           0.2288     0.03551    71052       6.44      <.0001
           Gender         1                0           .        .        .         .
           Year                       0.1542    0.001916    175E3      80.48      <.0001
           Year*Gender    0         -0.00391    0.002573    175E3      -1.52      0.1291
           Year*Gender    1                0           .        .        .         .


                                  Type III Tests of Fixed Effects

                                         Num      Den
                         Effect           DF       DF    F Value    Pr > F

                         Age               1    175E3    1238.56    <.0001
                         Gender            1    71052      41.51    <.0001
                         Year              1    175E3    12543.1    <.0001
                         Year*Gender       1    175E3       2.30    0.1291


                                     Gender Least Squares Means

                        Standard
  Gender    Estimate       Error       DF    t Value    Pr > |t|     Alpha       Lower       Upper

  0           0.6603     0.01019    71052      64.82      <.0001      0.05      0.6403      0.6803
  1           0.4812     0.01057    71052      45.53      <.0001      0.05      0.4605      0.5019

                                           The SAS System      13:41 Wednesday, October 14, 2015  45

                                       The GLIMMIX Procedure

                                         Model Information

                       Data Set                      WORK.ZODIAC_45_UNDER_75
                       Response Variable             OUT_microalbuminuria
                       Response Distribution         Binomial
                       Link Function                 Logit
                       Variance Function             Default
                       Variance Matrix Blocked By    BSISID
                       Estimation Technique          Residual PL
                       Degrees of Freedom Method     Between-Within


                                      Class Level Information

                                  Class     Levels    Values

                                  BSISID     71054    not printed
                                  Gender         2    0 1


                              Number of Observations Read      245653
                              Number of Observations Used      198758


                                             Dimensions

                                 R-side Cov. Parameters           1
                                 Columns in X                     7
                                 Columns in Z per Subject         0
                                 Subjects (Blocks in V)       71054
                                 Max Obs per Subject             16


                                      Optimization Information

                                 Optimization Technique    None
                                 Parameters                0
                                 Lower Boundaries          0
                                 Upper Boundaries          0
                                 Fixed Effects             Profiled
                                 Residual Variance         Profiled
                                 Starting From             Data


                                          Iteration History

                                                      Objective                         Max
         Iteration    Restarts    Subiterations        Function          Change    Gradient

                 0           0                0    958340.48258      2.00000000           .
                 1           0                0    979957.43832      0.65053327           .
                 2           0                0    983099.35225      0.00397864           .
                 3           0                0    983125.43687      0.00000029           .
                 4           0                0    983125.43876      0.00000000           .

                        Convergence criterion (PCONV=1.11022E-8) satisfied.
                                           The SAS System      13:41 Wednesday, October 14, 2015  46

                                       The GLIMMIX Procedure

                                           Fit Statistics

                              -2 Res Log Pseudo-Likelihood    983125.4
                              Generalized Chi-Square          199858.5
                              Gener. Chi-Square / DF              1.01


                                  Covariance Parameter Estimates

                                                            Standard
                               Cov Parm         Estimate       Error

                               Residual (VC)      1.0056    0.003190


                                    Solutions for Fixed Effects

                                                Standard
           Effect         Gender    Estimate       Error       DF    t Value    Pr > |t|

           Intercept                 -2.8324     0.06686    62477     -42.37      <.0001
           Age                       0.02436    0.000778    136E3      31.31      <.0001
           Gender         0           0.4944     0.05884    62477       8.40      <.0001
           Gender         1                0           .        .        .         .
           Year                     -0.05757    0.003469    136E3     -16.60      <.0001
           Year*Gender    0         0.005383    0.004514    136E3       1.19      0.2330
           Year*Gender    1                0           .        .        .         .


                                  Type III Tests of Fixed Effects

                                         Num      Den
                         Effect           DF       DF    F Value    Pr > F

                         Age               1    136E3     980.20    <.0001
                         Gender            1    62477      70.59    <.0001
                         Year              1    136E3     591.21    <.0001
                         Year*Gender       1    136E3       1.42    0.2330


                                     Gender Least Squares Means

                        Standard
  Gender    Estimate       Error       DF    t Value    Pr > |t|     Alpha       Lower       Upper

  0          -1.5066    0.008062    62477    -186.87      <.0001      0.05     -1.5224     -1.4908
  1          -2.0711     0.01048    62477    -197.64      <.0001      0.05     -2.0916     -2.0505
                                           The SAS System      13:41 Wednesday, October 14, 2015  49

                                       The GLIMMIX Procedure

                                         Model Information

                       Data Set                      WORK.ZODIAC_45_UNDER_75
                       Response Variable             PRO_SBP
                       Response Distribution         Binomial
                       Link Function                 Logit
                       Variance Function             Default
                       Variance Matrix Blocked By    BSISID
                       Estimation Technique          Residual PL
                       Degrees of Freedom Method     Between-Within


                                      Class Level Information

                                  Class     Levels    Values

                                  BSISID     71054    not printed
                                  Gender         2    0 1


                              Number of Observations Read      245653
                              Number of Observations Used      245653


                                             Dimensions

                                 R-side Cov. Parameters           1
                                 Columns in X                     7
                                 Columns in Z per Subject         0
                                 Subjects (Blocks in V)       71054
                                 Max Obs per Subject             16


                                      Optimization Information

                                 Optimization Technique    None
                                 Parameters                0
                                 Lower Boundaries          0
                                 Upper Boundaries          0
                                 Fixed Effects             Profiled
                                 Residual Variance         Profiled
                                 Starting From             Data


                                          Iteration History

                                                      Objective                         Max
         Iteration    Restarts    Subiterations        Function          Change    Gradient

                 0           0                0    1031221.0089      1.01204213           .
                 1           0                0    1348872.2531      0.59363084           .
                 2           0                0    1542715.3783      0.20153728           .
                 3           0                0    1605183.6173      0.02418877           .
                 4           0                0    1610271.6349      0.00025989           .
                 5           0                0    1610301.8931      0.00000002           .
                 6           0                0    1610301.8942      0.00000000           .
                                           The SAS System      13:41 Wednesday, October 14, 2015  50

                                       The GLIMMIX Procedure

                        Convergence criterion (PCONV=1.11022E-8) satisfied.


                                           Fit Statistics

                              -2 Res Log Pseudo-Likelihood     1610302
                              Generalized Chi-Square          254440.7
                              Gener. Chi-Square / DF              1.04


                                  Covariance Parameter Estimates

                                                            Standard
                               Cov Parm         Estimate       Error

                               Residual (VC)      1.0358    0.002956


                                    Solutions for Fixed Effects

                                                Standard
           Effect         Gender    Estimate       Error       DF    t Value    Pr > |t|

           Intercept                  0.6724     0.09751    71052       6.90      <.0001
           Age                       0.01761    0.001307    175E3      13.47      <.0001
           Gender         0          0.07722     0.07691    71052       1.00      0.3154
           Gender         1                0           .        .        .         .
           Year                       0.1475    0.004671    175E3      31.58      <.0001
           Year*Gender    0         -0.00843    0.006498    175E3      -1.30      0.1945
           Year*Gender    1                0           .        .        .         .


                                  Type III Tests of Fixed Effects

                                         Num      Den
                         Effect           DF       DF    F Value    Pr > F

                         Age               1    175E3     181.52    <.0001
                         Gender            1    71052       1.01    0.3154
                         Year              1    175E3    1947.30    <.0001
                         Year*Gender       1    175E3       1.68    0.1945


                                     Gender Least Squares Means

                        Standard
  Gender    Estimate       Error       DF    t Value    Pr > |t|     Alpha       Lower       Upper

  0           3.6089     0.01808    71052     199.57      <.0001      0.05      3.5735      3.6444
  1           3.6389     0.01960    71052     185.67      <.0001      0.05      3.6005      3.6773
                                           The SAS System      13:41 Wednesday, October 14, 2015  53

                                       The GLIMMIX Procedure

                                         Model Information

                       Data Set                      WORK.ZODIAC_45_UNDER_75
                       Response Variable             OUT_BMI
                       Response Distribution         Binomial
                       Link Function                 Logit
                       Variance Function             Default
                       Variance Matrix Blocked By    BSISID
                       Estimation Technique          Residual PL
                       Degrees of Freedom Method     Between-Within


                                      Class Level Information

                                  Class     Levels    Values

                                  BSISID     71054    not printed
                                  Gender         2    0 1


                              Number of Observations Read      245653
                              Number of Observations Used      226287


                                             Dimensions

                                 R-side Cov. Parameters           1
                                 Columns in X                     7
                                 Columns in Z per Subject         0
                                 Subjects (Blocks in V)       71054
                                 Max Obs per Subject             16


                                      Optimization Information

                                 Optimization Technique    None
                                 Parameters                0
                                 Lower Boundaries          0
                                 Upper Boundaries          0
                                 Fixed Effects             Profiled
                                 Residual Variance         Profiled
                                 Starting From             Data


                                          Iteration History

                                                      Objective                         Max
         Iteration    Restarts    Subiterations        Function          Change    Gradient

                 0           0                0    1097999.1944      0.52465378           .
                 1           0                0    1116752.3471      0.02733728           .
                 2           0                0    1117894.6757      0.00010185           .
                 3           0                0    1117898.9984      0.00000000           .

                        Convergence criterion (PCONV=1.11022E-8) satisfied.
                                           The SAS System      13:41 Wednesday, October 14, 2015  54

                                       The GLIMMIX Procedure

                                           Fit Statistics

                              -2 Res Log Pseudo-Likelihood     1117899
                              Generalized Chi-Square          226525.3
                              Gener. Chi-Square / DF              1.00


                                  Covariance Parameter Estimates

                                                            Standard
                               Cov Parm         Estimate       Error

                               Residual (VC)      1.0011    0.002976


                                    Solutions for Fixed Effects

                                                Standard
           Effect         Gender    Estimate       Error       DF    t Value    Pr > |t|

           Intercept                 -3.0960     0.06152    66733     -50.33      <.0001
           Age                       0.01954    0.000720     16E4      27.12      <.0001
           Gender         0           0.3019     0.05673    66733       5.32      <.0001
           Gender         1                0           .        .        .         .
           Year                     0.006853    0.003126     16E4       2.19      0.0283
           Year*Gender    0         -0.02198    0.004303     16E4      -5.11      <.0001
           Year*Gender    1                0           .        .        .         .


                                  Type III Tests of Fixed Effects

                                         Num      Den
                         Effect           DF       DF    F Value    Pr > F

                         Age               1     16E4     735.50    <.0001
                         Gender            1    66733      28.33    <.0001
                         Year              1     16E4       3.69    0.0546
                         Year*Gender       1     16E4      26.08    <.0001


                                     Gender Least Squares Means

                        Standard
  Gender    Estimate       Error       DF    t Value    Pr > |t|     Alpha       Lower       Upper

  0          -1.7788    0.008234    66733    -216.02      <.0001      0.05     -1.7949     -1.7626
  1          -1.7972    0.008808    66733    -204.05      <.0001      0.05     -1.8144     -1.7799
                                           The SAS System      13:41 Wednesday, October 14, 2015  55

                                       The GLIMMIX Procedure

                                         Model Information

                       Data Set                      WORK.ZODIAC_45_UNDER_75
                       Response Variable             PRO_BMI
                       Response Distribution         Binomial
                       Link Function                 Logit
                       Variance Function             Default
                       Variance Matrix Blocked By    BSISID
                       Estimation Technique          Residual PL
                       Degrees of Freedom Method     Between-Within


                                      Class Level Information

                                  Class     Levels    Values

                                  BSISID     71054    not printed
                                  Gender         2    0 1


                              Number of Observations Read      245653
                              Number of Observations Used      245653


                                             Dimensions

                                 R-side Cov. Parameters           1
                                 Columns in X                     7
                                 Columns in Z per Subject         0
                                 Subjects (Blocks in V)       71054
                                 Max Obs per Subject             16


                                      Optimization Information

                                 Optimization Technique    None
                                 Parameters                0
                                 Lower Boundaries          0
                                 Upper Boundaries          0
                                 Fixed Effects             Profiled
                                 Residual Variance         Profiled
                                 Starting From             Data


                                          Iteration History

                                                      Objective                         Max
         Iteration    Restarts    Subiterations        Function          Change    Gradient

                 0           0                0    1149020.3691      1.18253692           .
                 1           0                0    1323397.5154      0.37252355           .
                 2           0                0    1384392.4636      0.04249240           .
                 3           0                0    1389281.9714      0.00043477           .
                 4           0                0    1389309.7632      0.00000003           .
                 5           0                0    1389309.7641      0.00000000           .
                                           The SAS System      13:41 Wednesday, October 14, 2015  56

                                       The GLIMMIX Procedure

                        Convergence criterion (PCONV=1.11022E-8) satisfied.


                                           Fit Statistics

                              -2 Res Log Pseudo-Likelihood     1389310
                              Generalized Chi-Square          248953.7
                              Gener. Chi-Square / DF              1.01


                                  Covariance Parameter Estimates

                                                            Standard
                               Cov Parm         Estimate       Error

                               Residual (VC)      1.0135    0.002892


                                    Solutions for Fixed Effects

                                                Standard
           Effect         Gender    Estimate       Error       DF    t Value    Pr > |t|

           Intercept                 -0.3296     0.06390    71052      -5.16      <.0001
           Age                      0.006158    0.000857    175E3       7.18      <.0001
           Gender         0         -0.04908     0.04838    71052      -1.01      0.3104
           Gender         1                0           .        .        .         .
           Year                       0.2027    0.002988    175E3      67.84      <.0001
           Year*Gender    0         0.004640    0.004165    175E3       1.11      0.2652
           Year*Gender    1                0           .        .        .         .


                                  Type III Tests of Fixed Effects

                                         Num      Den
                         Effect           DF       DF    F Value    Pr > F

                         Age               1    175E3      51.58    <.0001
                         Gender            1    71052       1.03    0.3104
                         Year              1    175E3    9696.35    <.0001
                         Year*Gender       1    175E3       1.24    0.2652


                                     Gender Least Squares Means

                        Standard
  Gender    Estimate       Error       DF    t Value    Pr > |t|     Alpha       Lower       Upper

  0           2.6391     0.01173    71052     224.97      <.0001      0.05      2.6161      2.6621
  1           2.6291     0.01243    71052     211.59      <.0001      0.05      2.6048      2.6535
                                           The SAS System      13:41 Wednesday, October 14, 2015  57

                                       The GLIMMIX Procedure

                                         Model Information

                       Data Set                      WORK.ZODIAC_45_UNDER_75
                       Response Variable             OUT_CholHDL
                       Response Distribution         Binomial
                       Link Function                 Logit
                       Variance Function             Default
                       Variance Matrix Blocked By    BSISID
                       Estimation Technique          Residual PL
                       Degrees of Freedom Method     Between-Within


                                      Class Level Information

                                  Class     Levels    Values

                                  BSISID     71054    not printed
                                  Gender         2    0 1


                              Number of Observations Read      245653
                              Number of Observations Used      231030


                                             Dimensions

                                 R-side Cov. Parameters           1
                                 Columns in X                     7
                                 Columns in Z per Subject         0
                                 Subjects (Blocks in V)       71054
                                 Max Obs per Subject             16


                                      Optimization Information

                                 Optimization Technique    None
                                 Parameters                0
                                 Lower Boundaries          0
                                 Upper Boundaries          0
                                 Fixed Effects             Profiled
                                 Residual Variance         Profiled
                                 Starting From             Data


                                          Iteration History

                                                      Objective                         Max
         Iteration    Restarts    Subiterations        Function          Change    Gradient

                 0           0                0    1009062.9274      0.29942438           .
                 1           0                0    996146.16584      0.01088239           .
                 2           0                0    996439.79475      0.00001594           .
                 3           0                0    996439.99076      0.00000000           .

                        Convergence criterion (PCONV=1.11022E-8) satisfied.
                                           The SAS System      13:41 Wednesday, October 14, 2015  58

                                       The GLIMMIX Procedure

                                           Fit Statistics

                              -2 Res Log Pseudo-Likelihood    996440.0
                              Generalized Chi-Square          231262.8
                              Gener. Chi-Square / DF              1.00


                                  Covariance Parameter Estimates

                                                            Standard
                               Cov Parm         Estimate       Error

                               Residual (VC)      1.0010    0.002945


                                    Solutions for Fixed Effects

                                                Standard
           Effect         Gender    Estimate       Error       DF    t Value    Pr > |t|

           Intercept                 -1.8377     0.04209    68328     -43.66      <.0001
           Age                       0.03000    0.000492    163E3      60.96      <.0001
           Gender         0          -0.2294     0.03953    68328      -5.80      <.0001
           Gender         1                0           .        .        .         .
           Year                      0.05338    0.002209    163E3      24.17      <.0001
           Year*Gender    0         -0.01686    0.003022    163E3      -5.58      <.0001
           Year*Gender    1                0           .        .        .         .


                                  Type III Tests of Fixed Effects

                                         Num      Den
                         Effect           DF       DF    F Value    Pr > F

                         Age               1    163E3    3715.83    <.0001
                         Gender            1    68328      33.67    <.0001
                         Year              1    163E3     885.55    <.0001
                         Year*Gender       1    163E3      31.15    <.0001


                                     Gender Least Squares Means

                        Standard
  Gender    Estimate       Error       DF    t Value    Pr > |t|     Alpha       Lower       Upper

  0           0.2614    0.005827    68328      44.86      <.0001      0.05      0.2499      0.2728
  1           0.7074    0.006532    68328     108.30      <.0001      0.05      0.6946      0.7202
                                           The SAS System      13:41 Wednesday, October 14, 2015  59

                                       The GLIMMIX Procedure

                                         Model Information

                       Data Set                      WORK.ZODIAC_45_UNDER_75
                       Response Variable             PRO_CholHDL
                       Response Distribution         Binomial
                       Link Function                 Logit
                       Variance Function             Default
                       Variance Matrix Blocked By    BSISID
                       Estimation Technique          Residual PL
                       Degrees of Freedom Method     Between-Within


                                      Class Level Information

                                  Class     Levels    Values

                                  BSISID     71054    not printed
                                  Gender         2    0 1


                              Number of Observations Read      245653
                              Number of Observations Used      245653


                                             Dimensions

                                 R-side Cov. Parameters           1
                                 Columns in X                     7
                                 Columns in Z per Subject         0
                                 Subjects (Blocks in V)       71054
                                 Max Obs per Subject             16


                                      Optimization Information

                                 Optimization Technique    None
                                 Parameters                0
                                 Lower Boundaries          0
                                 Upper Boundaries          0
                                 Fixed Effects             Profiled
                                 Residual Variance         Profiled
                                 Starting From             Data


                                          Iteration History

                                                      Objective                         Max
         Iteration    Restarts    Subiterations        Function          Change    Gradient

                 0           0                0     1126156.121      0.87602882           .
                 1           0                0    1340244.4299      0.35993138           .
                 2           0                0    1434603.7533      0.08150231           .
                 3           0                0    1447419.7748      0.00229880           .
                 4           0                0    1447615.8151      0.00000100           .
                 5           0                0    1447615.8607      0.00000000           .
                                           The SAS System      13:41 Wednesday, October 14, 2015  60

                                       The GLIMMIX Procedure

                        Convergence criterion (PCONV=1.11022E-8) satisfied.


                                           Fit Statistics

                              -2 Res Log Pseudo-Likelihood     1447616
                              Generalized Chi-Square          247252.8
                              Gener. Chi-Square / DF              1.01


                                  Covariance Parameter Estimates

                                                            Standard
                               Cov Parm         Estimate       Error

                               Residual (VC)      1.0065    0.002872


                                    Solutions for Fixed Effects

                                                Standard
           Effect         Gender    Estimate       Error       DF    t Value    Pr > |t|

           Intercept                 -0.3266     0.07004    71052      -4.66      <.0001
           Age                       0.01384    0.000942    175E3      14.69      <.0001
           Gender         0          0.04186     0.05330    71052       0.79      0.4322
           Gender         1                0           .        .        .         .
           Year                       0.1900    0.003309    175E3      57.41      <.0001
           Year*Gender    0         -0.00665    0.004588    175E3      -1.45      0.1470
           Year*Gender    1                0           .        .        .         .


                                  Type III Tests of Fixed Effects

                                         Num      Den
                         Effect           DF       DF    F Value    Pr > F

                         Age               1    175E3     215.78    <.0001
                         Gender            1    71052       0.62    0.4322
                         Year              1    175E3    6623.02    <.0001
                         Year*Gender       1    175E3       2.10    0.1470


                                     Gender Least Squares Means

                        Standard
  Gender    Estimate       Error       DF    t Value    Pr > |t|     Alpha       Lower       Upper

  0           2.9032     0.01304    71052     222.69      <.0001      0.05      2.8776      2.9287
  1           2.9459     0.01419    71052     207.62      <.0001      0.05      2.9181      2.9737
                                           The SAS System      13:41 Wednesday, October 14, 2015  61

                                       The GLIMMIX Procedure

                                         Model Information

                       Data Set                      WORK.ZODIAC_45_UNDER_75
                       Response Variable             OUT_EyeExamination
                       Response Distribution         Binomial
                       Link Function                 Logit
                       Variance Function             Default
                       Variance Matrix Blocked By    BSISID
                       Estimation Technique          Residual PL
                       Degrees of Freedom Method     Between-Within


                                      Class Level Information

                                  Class     Levels    Values

                                  BSISID     71054    not printed
                                  Gender         2    0 1


                              Number of Observations Read      245653
                              Number of Observations Used      171621


                                             Dimensions

                                 R-side Cov. Parameters           1
                                 Columns in X                     7
                                 Columns in Z per Subject         0
                                 Subjects (Blocks in V)       71054
                                 Max Obs per Subject             15


                                      Optimization Information

                                 Optimization Technique    None
                                 Parameters                0
                                 Lower Boundaries          0
                                 Upper Boundaries          0
                                 Fixed Effects             Profiled
                                 Residual Variance         Profiled
                                 Starting From             Data


                                          Iteration History

                                                      Objective                         Max
         Iteration    Restarts    Subiterations        Function          Change    Gradient

                 0           0                0    800778.40102      0.96357120           .
                 1           0                0    941511.55956      0.40436441           .
                 2           0                0    984730.40017      0.05022622           .
                 3           0                0    988493.21938      0.00063711           .
                 4           0                0     988527.3088      0.00000008           .
                 5           0                0    988527.31251      0.00000000           .
                                           The SAS System      13:41 Wednesday, October 14, 2015  62

                                       The GLIMMIX Procedure

                        Convergence criterion (PCONV=1.11022E-8) satisfied.


                                           Fit Statistics

                              -2 Res Log Pseudo-Likelihood    988527.3
                              Generalized Chi-Square          171796.5
                              Gener. Chi-Square / DF              1.00


                                  Covariance Parameter Estimates

                                                            Standard
                               Cov Parm         Estimate       Error

                               Residual (VC)      1.0011    0.003417


                                    Solutions for Fixed Effects

                                                Standard
           Effect         Gender    Estimate       Error       DF    t Value    Pr > |t|

           Intercept                 -3.3034      0.1098    57317     -30.09      <.0001
           Age                       0.02022    0.001276    114E3      15.84      <.0001
           Gender         0         -0.08887      0.1018    57317      -0.87      0.3826
           Gender         1                0           .        .        .         .
           Year                     -0.06208    0.005485    114E3     -11.32      <.0001
           Year*Gender    0          0.01881    0.007524    114E3       2.50      0.0124
           Year*Gender    1                0           .        .        .         .


                                  Type III Tests of Fixed Effects

                                         Num      Den
                         Effect           DF       DF    F Value    Pr > F

                         Age               1    114E3     250.98    <.0001
                         Gender            1    57317       0.76    0.3826
                         Year              1    114E3     196.10    <.0001
                         Year*Gender       1    114E3       6.25    0.0124


                                     Gender Least Squares Means

                        Standard
  Gender    Estimate       Error       DF    t Value    Pr > |t|     Alpha       Lower       Upper

  0          -2.7225     0.01380    57317    -197.23      <.0001      0.05     -2.7496     -2.6954
  1          -2.8886     0.01589    57317    -181.76      <.0001      0.05     -2.9197     -2.8574
                                           The SAS System      13:41 Wednesday, October 14, 2015  63

                                       The GLIMMIX Procedure

                                         Model Information

                       Data Set                      WORK.ZODIAC_45_UNDER_75
                       Response Variable             PRO_EyeExamination
                       Response Distribution         Binomial
                       Link Function                 Logit
                       Variance Function             Default
                       Variance Matrix Blocked By    BSISID
                       Estimation Technique          Residual PL
                       Degrees of Freedom Method     Between-Within


                                      Class Level Information

                                  Class     Levels    Values

                                  BSISID     71054    not printed
                                  Gender         2    0 1


                              Number of Observations Read      245653
                              Number of Observations Used      245653


                                             Dimensions

                                 R-side Cov. Parameters           1
                                 Columns in X                     7
                                 Columns in Z per Subject         0
                                 Subjects (Blocks in V)       71054
                                 Max Obs per Subject             16


                                      Optimization Information

                                 Optimization Technique    None
                                 Parameters                0
                                 Lower Boundaries          0
                                 Upper Boundaries          0
                                 Fixed Effects             Profiled
                                 Residual Variance         Profiled
                                 Starting From             Data


                                          Iteration History

                                                      Objective                         Max
         Iteration    Restarts    Subiterations        Function          Change    Gradient

                 0           0                0    1145363.7408      0.58231222           .
                 1           0                0    1163336.9871      0.02621272           .
                 2           0                0    1164054.6955      0.00005258           .
                 3           0                0    1164055.5402      0.00000000           .

                        Convergence criterion (PCONV=1.11022E-8) satisfied.
                                           The SAS System      13:41 Wednesday, October 14, 2015  64

                                       The GLIMMIX Procedure

                                           Fit Statistics

                              -2 Res Log Pseudo-Likelihood     1164056
                              Generalized Chi-Square          251506.2
                              Gener. Chi-Square / DF              1.02


                                  Covariance Parameter Estimates

                                                            Standard
                               Cov Parm         Estimate       Error

                               Residual (VC)      1.0238    0.002921


                                    Solutions for Fixed Effects

                                                Standard
           Effect         Gender    Estimate       Error       DF    t Value    Pr > |t|

           Intercept                 -3.3471     0.04778    71052     -70.05      <.0001
           Age                       0.01326    0.000562    175E3      23.61      <.0001
           Gender         0         -0.05610     0.04440    71052      -1.26      0.2065
           Gender         1                0           .        .        .         .
           Year                       0.2928    0.002587    175E3     113.16      <.0001
           Year*Gender    0         0.004314    0.003597    175E3       1.20      0.2304
           Year*Gender    1                0           .        .        .         .


                                  Type III Tests of Fixed Effects

                                         Num      Den
                         Effect           DF       DF    F Value    Pr > F

                         Age               1    175E3     557.27    <.0001
                         Gender            1    71052       1.60    0.2065
                         Year              1    175E3    26872.4    <.0001
                         Year*Gender       1    175E3       1.44    0.2304


                                     Gender Least Squares Means

                        Standard
  Gender    Estimate       Error       DF    t Value    Pr > |t|     Alpha       Lower       Upper

  0           1.1956    0.007171    71052     166.72      <.0001      0.05      1.1815      1.2096
  1           1.1968    0.007624    71052     156.97      <.0001      0.05      1.1818      1.2117
                                           The SAS System      13:41 Wednesday, October 14, 2015  65

                                       The GLIMMIX Procedure

                                         Model Information

                       Data Set                      WORK.ZODIAC_45_UNDER_75
                       Response Variable             OUT_Insulin
                       Response Distribution         Binomial
                       Link Function                 Logit
                       Variance Function             Default
                       Variance Matrix Blocked By    BSISID
                       Estimation Technique          Residual PL
                       Degrees of Freedom Method     Between-Within


                                      Class Level Information

                                  Class     Levels    Values

                                  BSISID     71054    not printed
                                  Gender         2    0 1


                              Number of Observations Read      245653
                              Number of Observations Used      245653


                                             Dimensions

                                 R-side Cov. Parameters           1
                                 Columns in X                     7
                                 Columns in Z per Subject         0
                                 Subjects (Blocks in V)       71054
                                 Max Obs per Subject             16


                                      Optimization Information

                                 Optimization Technique    None
                                 Parameters                0
                                 Lower Boundaries          0
                                 Upper Boundaries          0
                                 Fixed Effects             Profiled
                                 Residual Variance         Profiled
                                 Starting From             Data


                                          Iteration History

                                                      Objective                         Max
         Iteration    Restarts    Subiterations        Function          Change    Gradient

                 0           0                0    1195204.9176      0.59600399           .
                 1           0                0    1233447.0479      0.05382613           .
                 2           0                0    1235737.6433      0.00040858           .
                 3           0                0     1235749.325      0.00000002           .
                 4           0                0    1235749.3254      0.00000000           .

                        Convergence criterion (PCONV=1.11022E-8) satisfied.
                                           The SAS System      13:41 Wednesday, October 14, 2015  66

                                       The GLIMMIX Procedure

                                           Fit Statistics

                              -2 Res Log Pseudo-Likelihood     1235749
                              Generalized Chi-Square          245665.1
                              Gener. Chi-Square / DF              1.00


                                  Covariance Parameter Estimates

                                                            Standard
                               Cov Parm         Estimate       Error

                               Residual (VC)      1.0001    0.002854


                                    Solutions for Fixed Effects

                                                Standard
           Effect         Gender    Estimate       Error       DF    t Value    Pr > |t|

           Intercept                 -2.6722     0.05805    71052     -46.03      <.0001
           Age                       0.01351    0.000709    175E3      19.05      <.0001
           Gender         0          -0.4106     0.05386    71052      -7.62      <.0001
           Gender         1                0           .        .        .         .
           Year                     -0.00183    0.002838    175E3      -0.64      0.5190
           Year*Gender    0          0.02387    0.004105    175E3       5.81      <.0001
           Year*Gender    1                0           .        .        .         .


                                  Type III Tests of Fixed Effects

                                         Num      Den
                         Effect           DF       DF    F Value    Pr > F

                         Age               1    175E3     362.91    <.0001
                         Gender            1    71052      58.11    <.0001
                         Year              1    175E3      24.24    <.0001
                         Year*Gender       1    175E3      33.81    <.0001


                                     Gender Least Squares Means

                        Standard
  Gender    Estimate       Error       DF    t Value    Pr > |t|     Alpha       Lower       Upper

  0          -1.9664    0.008470    71052    -232.16      <.0001      0.05     -1.9830     -1.9498
  1          -1.8594    0.008630    71052    -215.45      <.0001      0.05     -1.8763     -1.8425
                                           The SAS System      13:41 Wednesday, October 14, 2015  67

                                       The GLIMMIX Procedure

                                         Model Information

                       Data Set                      WORK.ZODIAC_45_UNDER_75
                       Response Variable             OUT_Diet
                       Response Distribution         Binomial
                       Link Function                 Logit
                       Variance Function             Default
                       Variance Matrix Blocked By    BSISID
                       Estimation Technique          Residual PL
                       Degrees of Freedom Method     Between-Within


                                      Class Level Information

                                  Class     Levels    Values

                                  BSISID     71054    not printed
                                  Gender         2    0 1


                              Number of Observations Read      245653
                              Number of Observations Used      245653


                                             Dimensions

                                 R-side Cov. Parameters           1
                                 Columns in X                     7
                                 Columns in Z per Subject         0
                                 Subjects (Blocks in V)       71054
                                 Max Obs per Subject             16


                                      Optimization Information

                                 Optimization Technique    None
                                 Parameters                0
                                 Lower Boundaries          0
                                 Upper Boundaries          0
                                 Fixed Effects             Profiled
                                 Residual Variance         Profiled
                                 Starting From             Data


                                          Iteration History

                                                      Objective                         Max
         Iteration    Restarts    Subiterations        Function          Change    Gradient

                 0           0                0    1176003.5754      0.37124382           .
                 1           0                0    1160514.8382      0.02750258           .
                 2           0                0    1160807.2485      0.00005565           .
                 3           0                0    1160807.3815      0.00000000           .

                        Convergence criterion (PCONV=1.11022E-8) satisfied.
                                           The SAS System      13:41 Wednesday, October 14, 2015  68

                                       The GLIMMIX Procedure

                                           Fit Statistics

                              -2 Res Log Pseudo-Likelihood     1160807
                              Generalized Chi-Square          245607.3
                              Gener. Chi-Square / DF              1.00


                                  Covariance Parameter Estimates

                                                            Standard
                               Cov Parm         Estimate       Error

                               Residual (VC)      0.9998    0.002853


                                    Solutions for Fixed Effects

                                                Standard
           Effect         Gender    Estimate       Error       DF    t Value    Pr > |t|

           Intercept                 -1.8264     0.04909    71052     -37.21      <.0001
           Age                      0.007785    0.000597    175E3      13.04      <.0001
           Gender         0         -0.01012     0.04477    71052      -0.23      0.8211
           Gender         1                0           .        .        .         .
           Year                     -0.00538    0.002440    175E3      -2.21      0.0274
           Year*Gender    0         -0.00817    0.003439    175E3      -2.38      0.0175
           Year*Gender    1                0           .        .        .         .


                                  Type III Tests of Fixed Effects

                                         Num      Den
                         Effect           DF       DF    F Value    Pr > F

                         Age               1    175E3     170.10    <.0001
                         Gender            1    71052       0.05    0.8211
                         Year              1    175E3      30.30    <.0001
                         Year*Gender       1    175E3       5.64    0.0175


                                     Gender Least Squares Means

                        Standard
  Gender    Estimate       Error       DF    t Value    Pr > |t|     Alpha       Lower       Upper

  0          -1.5269    0.007245    71052    -210.74      <.0001      0.05     -1.5411     -1.5127
  1          -1.4129    0.007423    71052    -190.35      <.0001      0.05     -1.4274     -1.3983
                                           The SAS System      13:41 Wednesday, October 14, 2015  69

                                       The GLIMMIX Procedure

                                         Model Information

                       Data Set                      WORK.ZODIAC_45_UNDER_75
                       Response Variable             OUT_DMoralMed
                       Response Distribution         Binomial
                       Link Function                 Logit
                       Variance Function             Default
                       Variance Matrix Blocked By    BSISID
                       Estimation Technique          Residual PL
                       Degrees of Freedom Method     Between-Within


                                      Class Level Information

                                  Class     Levels    Values

                                  BSISID     71054    not printed
                                  Gender         2    0 1


                              Number of Observations Read      245653
                              Number of Observations Used      245653


                                             Dimensions

                                 R-side Cov. Parameters           1
                                 Columns in X                     7
                                 Columns in Z per Subject         0
                                 Subjects (Blocks in V)       71054
                                 Max Obs per Subject             16


                                      Optimization Information

                                 Optimization Technique    None
                                 Parameters                0
                                 Lower Boundaries          0
                                 Upper Boundaries          0
                                 Fixed Effects             Profiled
                                 Residual Variance         Profiled
                                 Starting From             Data


                                          Iteration History

                                                      Objective                         Max
         Iteration    Restarts    Subiterations        Function          Change    Gradient

                 0           0                0    1074479.0826      0.16957880           .
                 1           0                0    1058199.6015      0.00683057           .
                 2           0                0    1058457.2876      0.00000470           .
                 3           0                0    1058457.3638      0.00000000           .

                        Convergence criterion (PCONV=1.11022E-8) satisfied.
                                           The SAS System      13:41 Wednesday, October 14, 2015  70

                                       The GLIMMIX Procedure

                                           Fit Statistics

                              -2 Res Log Pseudo-Likelihood     1058457
                              Generalized Chi-Square          245653.2
                              Gener. Chi-Square / DF              1.00


                                  Covariance Parameter Estimates

                                                            Standard
                               Cov Parm         Estimate       Error

                               Residual (VC)      1.0000    0.002853


                                    Solutions for Fixed Effects

                                                Standard
           Effect         Gender    Estimate       Error       DF    t Value    Pr > |t|

           Intercept                  0.7784     0.03979    71052      19.56      <.0001
           Age                      -0.00434    0.000478    175E3      -9.08      <.0001
           Gender         0           0.1318     0.03692    71052       3.57      0.0004
           Gender         1                0           .        .        .         .
           Year                     0.001098    0.002017    175E3       0.54      0.5861
           Year*Gender    0         -0.00178    0.002828    175E3      -0.63      0.5294
           Year*Gender    1                0           .        .        .         .


                                  Type III Tests of Fixed Effects

                                         Num      Den
                         Effect           DF       DF    F Value    Pr > F

                         Age               1    175E3      82.46    <.0001
                         Gender            1    71052      12.74    0.0004
                         Year              1    175E3       0.02    0.8823
                         Year*Gender       1    175E3       0.40    0.5294


                                     Gender Least Squares Means

                        Standard
  Gender    Estimate       Error       DF    t Value    Pr > |t|     Alpha       Lower       Upper

  0           0.6327    0.005828    71052     108.56      <.0001      0.05      0.6213      0.6441
  1           0.5235    0.006092    71052      85.94      <.0001      0.05      0.5116      0.5355
                                           The SAS System      13:41 Wednesday, October 14, 2015  71

                                       The GLIMMIX Procedure

                                         Model Information

                       Data Set                      WORK.ZODIAC_45_UNDER_75
                       Response Variable             OUT_AntihypertensiveMed
                       Response Distribution         Binomial
                       Link Function                 Logit
                       Variance Function             Default
                       Variance Matrix Blocked By    BSISID
                       Estimation Technique          Residual PL
                       Degrees of Freedom Method     Between-Within


                                      Class Level Information

                                  Class     Levels    Values

                                  BSISID     71054    not printed
                                  Gender         2    0 1


                              Number of Observations Read      245653
                              Number of Observations Used      245653


                                             Dimensions

                                 R-side Cov. Parameters           1
                                 Columns in X                     7
                                 Columns in Z per Subject         0
                                 Subjects (Blocks in V)       71054
                                 Max Obs per Subject             16


                                      Optimization Information

                                 Optimization Technique    None
                                 Parameters                0
                                 Lower Boundaries          0
                                 Upper Boundaries          0
                                 Fixed Effects             Profiled
                                 Residual Variance         Profiled
                                 Starting From             Data


                                          Iteration History

                                                      Objective                         Max
         Iteration    Restarts    Subiterations        Function          Change    Gradient

                 0           0                0    1104162.9123      0.16476053           .
                 1           0                0    1084279.4611      0.00708708           .
                 2           0                0    1084809.3147      0.00000537           .
                 3           0                0    1084809.7526      0.00000000           .

                        Convergence criterion (PCONV=1.11022E-8) satisfied.
                                           The SAS System      13:41 Wednesday, October 14, 2015  72

                                       The GLIMMIX Procedure

                                           Fit Statistics

                              -2 Res Log Pseudo-Likelihood     1084810
                              Generalized Chi-Square          246061.6
                              Gener. Chi-Square / DF              1.00


                                  Covariance Parameter Estimates

                                                            Standard
                               Cov Parm         Estimate       Error

                               Residual (VC)      1.0017    0.002858


                                    Solutions for Fixed Effects

                                                Standard
           Effect         Gender    Estimate       Error       DF    t Value    Pr > |t|

           Intercept                 -2.7539     0.04144    71052     -66.46      <.0001
           Age                       0.05350    0.000498    175E3     107.35      <.0001
           Gender         0          -0.2315     0.03822    71052      -6.06      <.0001
           Gender         1                0           .        .        .         .
           Year                      0.01983    0.002144    175E3       9.25      <.0001
           Year*Gender    0         0.009251    0.002941    175E3       3.15      0.0017
           Year*Gender    1                0           .        .        .         .


                                  Type III Tests of Fixed Effects

                                         Num      Den
                         Effect           DF       DF    F Value    Pr > F

                         Age               1    175E3    11524.9    <.0001
                         Gender            1    71052      36.70    <.0001
                         Year              1    175E3     276.70    <.0001
                         Year*Gender       1    175E3       9.89    0.0017


                                     Gender Least Squares Means

                        Standard
  Gender    Estimate       Error       DF    t Value    Pr > |t|     Alpha       Lower       Upper

  0           0.6966    0.006034    71052     115.44      <.0001      0.05      0.6847      0.7084
  1           0.8105    0.006547    71052     123.79      <.0001      0.05      0.7976      0.8233

                                       The GLIMMIX Procedure

                                         Model Information

                        Data Set                      SYS.ZODIAC_45_UNDER_75
                        Response Variable             OUT_macroalbuminuria
                        Response Distribution         Binomial
                        Link Function                 Logit
                        Variance Function             Default
                        Variance Matrix Blocked By    BSISID
                        Estimation Technique          Residual PL
                        Degrees of Freedom Method     Between-Within


                                      Class Level Information

                                  Class     Levels    Values

                                  BSISID     71054    not printed
                                  Gender         2    0 1


                              Number of Observations Read      245653
                              Number of Observations Used      171958


                                             Dimensions

                                 R-side Cov. Parameters           1
                                 Columns in X                     7
                                 Columns in Z per Subject         0
                                 Subjects (Blocks in V)       71054
                                 Max Obs per Subject             16


                                      Optimization Information

                                 Optimization Technique    None
                                 Parameters                0
                                 Lower Boundaries          0
                                 Upper Boundaries          0
                                 Fixed Effects             Profiled
                                 Residual Variance         Profiled
                                 Starting From             Data


                                          Iteration History

                                                      Objective                         Max
         Iteration    Restarts    Subiterations        Function          Change    Gradient

                 0           0                0    664966.17344      1.07856422           .
                 1           0                0    915647.35176      0.77798261           .
                 2           0                0    1093097.0481      2.00000000           .
                 3           0                0    1187268.0505      0.90779391           .
                 4           0                0    1215358.3674      0.05146135           .
                 5           0                0    1217509.0119      0.00029744           .
                 6           0                0    1217520.6925      0.00000001           .
                                           The SAS System         12:18 Sunday, October 25, 2015   4

                                       The GLIMMIX Procedure

                        Convergence criterion (PCONV=1.11022E-8) satisfied.


                                           Fit Statistics

                              -2 Res Log Pseudo-Likelihood     1217521
                              Generalized Chi-Square          178211.9
                              Gener. Chi-Square / DF              1.04


                                  Covariance Parameter Estimates

                                                            Standard
                               Cov Parm         Estimate       Error

                               Residual (VC)      1.0364    0.003535


                                    Solutions for Fixed Effects

                                                Standard
           Effect         Gender    Estimate       Error       DF    t Value    Pr > |t|

           Intercept                 -5.2494      0.1932    57997     -27.17      <.0001
           Age                       0.04276    0.002400    114E3      17.81      <.0001
           Gender         0           0.6191      0.1414    57997       4.38      <.0001
           Gender         1                0           .        .        .         .
           Year                      -0.1581    0.009386    114E3     -16.84      <.0001
           Year*Gender    0          0.02704     0.01156    114E3       2.34      0.0194
           Year*Gender    1                0           .        .        .         .


                                  Type III Tests of Fixed Effects

                                         Num      Den
                         Effect           DF       DF    F Value    Pr > F

                         Age               1    114E3     317.27    <.0001
                         Gender            1    57997      19.18    <.0001
                         Year              1    114E3     625.23    <.0001
                         Year*Gender       1    114E3       5.47    0.0194


                                     Gender Least Squares Means

                        Standard
  Gender    Estimate       Error       DF    t Value    Pr > |t|     Alpha       Lower       Upper

  0          -3.6970     0.02289    57997    -161.50      <.0001      0.05     -3.7419     -3.6521
  1          -4.6689     0.03725    57997    -125.35      <.0001      0.05     -4.7419     -4.5959
                                           The SAS System         12:18 Sunday, October 25, 2015   5


                                           The SAS System      13:41 Wednesday, October 14, 2015   1

                                       The GLIMMIX Procedure

                                         Model Information

                    Data Set                      WORK.ZODIAC_45_UNDER_75
                    Response Variable             HbA1c
                    Response Distribution         Gaussian
                    Link Function                 Identity
                    Variance Function             Default
                    Variance Matrix Blocked By    BSISID
                    Estimation Technique          Restricted Maximum Likelihood
                    Degrees of Freedom Method     Between-Within


                                      Class Level Information

                                  Class     Levels    Values

                                  BSISID     71054    not printed
                                  Gender         2    0 1


                              Number of Observations Read      245653
                              Number of Observations Used      234210


                                             Dimensions

                                 R-side Cov. Parameters           2
                                 Columns in X                     7
                                 Columns in Z per Subject         0
                                 Subjects (Blocks in V)       71054
                                 Max Obs per Subject             16


                                     Optimization Information

                          Optimization Technique        Dual Quasi-Newton
                          Parameters in Optimization    1
                          Lower Boundaries              0
                          Upper Boundaries              0
                          Fixed Effects                 Profiled
                          Residual Variance             Profiled
                          Starting From                 Data


                                          Iteration History

                                                     Objective                         Max
          Iteration    Restarts    Evaluations        Function          Change    Gradient

                  0           0              4    1685638.8361       .            13176.45
                  1           0              5    1683109.0692    2529.7669276     2634.67
                  2           0              4    1682762.5187    346.55048408    251.8678
                  3           0              2    1682760.3283      2.19036722    60.12117
                  4           0              2    1682760.1918      0.13648552    1.060011
                  5           0              2    1682760.1918      0.00004224    0.004559
                                           The SAS System      13:41 Wednesday, October 14, 2015   2

                                       The GLIMMIX Procedure

                           Convergence criterion (GCONV=1E-8) satisfied.


                                           Fit Statistics

                                -2 Res Log Likelihood        1682760
                                AIC  (smaller is better)     1682764
                                AICC (smaller is better)     1682764
                                BIC  (smaller is better)     1682783
                                CAIC (smaller is better)     1682785
                                HQIC (smaller is better)     1682770
                                Generalized Chi-Square      11305741
                                Gener. Chi-Square / DF         48.27


                                  Covariance Parameter Estimates

                                                               Standard
                            Cov Parm    Subject    Estimate       Error

                            CS          BSISID      67.8434      0.4997
                            Residual                48.2728      0.1699


                                    Solutions for Fixed Effects

                                                Standard
           Effect         Gender    Estimate       Error       DF    t Value    Pr > |t|

           Intercept                 51.8679      0.2471    68482     209.89      <.0001
           Age                      -0.05103    0.003687    166E3     -13.84      <.0001
           Gender         0          -0.4584      0.1983    68482      -2.31      0.0208
           Gender         1                0           .        .        .         .
           Year                       0.1159     0.01040    166E3      11.15      <.0001
           Year*Gender    0          0.04907     0.01405    166E3       3.49      0.0005
           Year*Gender    1                0           .        .        .         .


                                  Type III Tests of Fixed Effects

                                         Num      Den
                         Effect           DF       DF    F Value    Pr > F

                         Age               1    166E3     191.62    <.0001
                         Gender            1    68482       5.34    0.0208
                         Year              1    166E3     362.56    <.0001
                         Year*Gender       1    166E3      12.19    0.0005


                                     Gender Least Squares Means

                        Standard
  Gender    Estimate       Error       DF    t Value    Pr > |t|     Alpha       Lower       Upper

  0          50.3590     0.04952    68482    1017.04      <.0001      0.05     50.2619     50.4560
  1          50.1892     0.05247    68482     956.61      <.0001      0.05     50.0863     50.2920
                                           The SAS System      13:41 Wednesday, October 14, 2015   3

                                       The GLIMMIX Procedure

                                         Model Information

                    Data Set                      WORK.ZODIAC_45_UNDER_75
                    Response Variable             SBP
                    Response Distribution         Gaussian
                    Link Function                 Identity
                    Variance Function             Default
                    Variance Matrix Blocked By    BSISID
                    Estimation Technique          Restricted Maximum Likelihood
                    Degrees of Freedom Method     Between-Within


                                      Class Level Information

                                  Class     Levels    Values

                                  BSISID     71054    not printed
                                  Gender         2    0 1


                              Number of Observations Read      245653
                              Number of Observations Used      238524


                                             Dimensions

                                 R-side Cov. Parameters           2
                                 Columns in X                     7
                                 Columns in Z per Subject         0
                                 Subjects (Blocks in V)       71054
                                 Max Obs per Subject             16


                                     Optimization Information

                          Optimization Technique        Dual Quasi-Newton
                          Parameters in Optimization    1
                          Lower Boundaries              0
                          Upper Boundaries              0
                          Fixed Effects                 Profiled
                          Residual Variance             Profiled
                          Starting From                 Data


                                          Iteration History

                                                     Objective                         Max
          Iteration    Restarts    Evaluations        Function          Change    Gradient

                  0           0              4    1949706.0114       .            4253.095
                  1           0              4    1949514.7294    191.28191816    1543.761
                  2           0              2    1949472.2989     42.43055615     274.988
                  3           0              2    1949471.0358      1.26309237    22.80376
                  4           0              2    1949471.0272      0.00857699     0.30556

                           Convergence criterion (GCONV=1E-8) satisfied.
                                           The SAS System      13:41 Wednesday, October 14, 2015   4

                                       The GLIMMIX Procedure

                                           Fit Statistics

                                -2 Res Log Likelihood        1949471
                                AIC  (smaller is better)     1949475
                                AICC (smaller is better)     1949475
                                BIC  (smaller is better)     1949493
                                CAIC (smaller is better)     1949495
                                HQIC (smaller is better)     1949481
                                Generalized Chi-Square      34200705
                                Gener. Chi-Square / DF        143.39


                                  Covariance Parameter Estimates

                                                               Standard
                            Cov Parm    Subject    Estimate       Error

                            CS          BSISID       126.38      1.0023
                            Residual                 143.39      0.4919


                                    Solutions for Fixed Effects

                                                Standard
           Effect         Gender    Estimate       Error       DF    t Value    Pr > |t|

           Intercept                  126.95      0.3775    69500     336.33      <.0001
           Age                        0.3609    0.005354    169E3      67.41      <.0001
           Gender         0          -1.5515      0.3171    69500      -4.89      <.0001
           Gender         1                0           .        .        .         .
           Year                      -0.9002     0.01677    169E3     -53.68      <.0001
           Year*Gender    0           0.1546     0.02289    169E3       6.75      <.0001
           Year*Gender    1                0           .        .        .         .


                                  Type III Tests of Fixed Effects

                                         Num      Den
                         Effect           DF       DF    F Value    Pr > F

                         Age               1    169E3    4544.66    <.0001
                         Gender            1    69500      23.94    <.0001
                         Year              1    169E3    4892.48    <.0001
                         Year*Gender       1    169E3      45.58    <.0001


                                     Gender Least Squares Means

                        Standard
  Gender    Estimate       Error       DF    t Value    Pr > |t|     Alpha       Lower       Upper

  0           138.24     0.07114    69500    1943.25      <.0001      0.05      138.10      138.38
  1           137.82     0.07532    69500    1829.68      <.0001      0.05      137.67      137.96
                                           The SAS System      13:41 Wednesday, October 14, 2015   5

                                       The GLIMMIX Procedure

                                         Model Information

                    Data Set                      WORK.ZODIAC_45_UNDER_75
                    Response Variable             BMI
                    Response Distribution         Gaussian
                    Link Function                 Identity
                    Variance Function             Default
                    Variance Matrix Blocked By    BSISID
                    Estimation Technique          Restricted Maximum Likelihood
                    Degrees of Freedom Method     Between-Within


                                      Class Level Information

                                  Class     Levels    Values

                                  BSISID     71054    not printed
                                  Gender         2    0 1


                              Number of Observations Read      245653
                              Number of Observations Used      226287


                                             Dimensions

                                 R-side Cov. Parameters           2
                                 Columns in X                     7
                                 Columns in Z per Subject         0
                                 Subjects (Blocks in V)       71054
                                 Max Obs per Subject             16


                                     Optimization Information

                          Optimization Technique        Dual Quasi-Newton
                          Parameters in Optimization    1
                          Lower Boundaries              0
                          Upper Boundaries              0
                          Fixed Effects                 Profiled
                          Residual Variance             Profiled
                          Starting From                 Data


                                          Iteration History

                                                     Objective                         Max
          Iteration    Restarts    Evaluations        Function          Change    Gradient

                  0           0              4    1057758.1356       .            4117.357
                  1           0              2    1049758.5597    7999.5758931    543.8745
                  2           0              4    1049366.8489    391.71086726    37.45321
                  3           0              2    1049364.4983      2.35055275    7.191245
                  4           0              2    1049364.4066      0.09170830    0.123352
                  5           0              2    1049364.4066      0.00002742    0.000415
                                           The SAS System      13:41 Wednesday, October 14, 2015   6

                                       The GLIMMIX Procedure

                           Convergence criterion (GCONV=1E-8) satisfied.


                                           Fit Statistics

                                -2 Res Log Likelihood        1049364
                                AIC  (smaller is better)     1049368
                                AICC (smaller is better)     1049368
                                BIC  (smaller is better)     1049387
                                CAIC (smaller is better)     1049389
                                HQIC (smaller is better)     1049374
                                Generalized Chi-Square      481296.5
                                Gener. Chi-Square / DF          2.13


                                  Covariance Parameter Estimates

                                                               Standard
                            Cov Parm    Subject    Estimate       Error

                            CS          BSISID      26.4996      0.1508
                            Residual                 2.1270    0.007534


                                    Solutions for Fixed Effects

                                                Standard
           Effect         Gender    Estimate       Error       DF    t Value    Pr > |t|

           Intercept                 35.8136      0.1097    66733     326.41      <.0001
           Age                      -0.09277    0.002000     16E4     -46.37      <.0001
           Gender         0          -1.6009     0.06157    66733     -26.00      <.0001
           Gender         1                0           .        .        .         .
           Year                      0.07264    0.003119     16E4      23.29      <.0001
           Year*Gender    0         0.001554    0.003464     16E4       0.45      0.6538
           Year*Gender    1                0           .        .        .         .


                                  Type III Tests of Fixed Effects

                                         Num      Den
                         Effect           DF       DF    F Value    Pr > F

                         Age               1     16E4    2150.58    <.0001
                         Gender            1    66733     676.10    <.0001
                         Year              1     16E4     841.50    <.0001
                         Year*Gender       1     16E4       0.20    0.6538


                                     Gender Least Squares Means

                        Standard
  Gender    Estimate       Error       DF    t Value    Pr > |t|     Alpha       Lower       Upper

  0          29.4234     0.02792    66733    1054.02      <.0001      0.05     29.3686     29.4781
  1          31.0042     0.02968    66733    1044.74      <.0001      0.05     30.9461     31.0624
                                           The SAS System      13:41 Wednesday, October 14, 2015   7

                                       The GLIMMIX Procedure

                                         Model Information

                    Data Set                      WORK.ZODIAC_45_UNDER_75
                    Response Variable             CholHDL
                    Response Distribution         Gaussian
                    Link Function                 Identity
                    Variance Function             Default
                    Variance Matrix Blocked By    BSISID
                    Estimation Technique          Restricted Maximum Likelihood
                    Degrees of Freedom Method     Between-Within


                                      Class Level Information

                                  Class     Levels    Values

                                  BSISID     71054    not printed
                                  Gender         2    0 1


                              Number of Observations Read      245653
                              Number of Observations Used      231030


                                             Dimensions

                                 R-side Cov. Parameters           2
                                 Columns in X                     7
                                 Columns in Z per Subject         0
                                 Subjects (Blocks in V)       71054
                                 Max Obs per Subject             16


                                     Optimization Information

                          Optimization Technique        Dual Quasi-Newton
                          Parameters in Optimization    1
                          Lower Boundaries              0
                          Upper Boundaries              0
                          Fixed Effects                 Profiled
                          Residual Variance             Profiled
                          Starting From                 Data


                                          Iteration History

                                                     Objective                         Max
          Iteration    Restarts    Evaluations        Function          Change    Gradient

                  0           0              4     636476.7204       .            9757.327
                  1           0              4    635142.61477    1334.1056308    3551.906
                  2           0              4    633862.43373    1280.1810393    957.6371
                  3           0              2    633825.13606     37.29767312    439.0092
                  4           0              2    633813.01589     12.12016533    35.09591
                  5           0              2     633812.9418      0.07409722    1.428286
                  6           0              3    633812.94167      0.00012233    0.004424
                                           The SAS System      13:41 Wednesday, October 14, 2015   8

                                       The GLIMMIX Procedure

                           Convergence criterion (GCONV=1E-8) satisfied.


                                           Fit Statistics

                                -2 Res Log Likelihood       633812.9
                                AIC  (smaller is better)    633816.9
                                AICC (smaller is better)    633816.9
                                BIC  (smaller is better)    633835.3
                                CAIC (smaller is better)    633837.3
                                HQIC (smaller is better)    633822.6
                                Generalized Chi-Square      121590.0
                                Gener. Chi-Square / DF          0.53


                                  Covariance Parameter Estimates

                                                               Standard
                            Cov Parm    Subject    Estimate       Error

                            CS          BSISID       1.0169    0.006873
                            Residual                 0.5263    0.001853


                                    Solutions for Fixed Effects

                                                Standard
           Effect         Gender    Estimate       Error       DF    t Value    Pr > |t|

           Intercept                  5.6664     0.02831    68328     200.14      <.0001
           Age                      -0.02445    0.000437    163E3     -55.99      <.0001
           Gender         0           0.2515     0.02203    68328      11.42      <.0001
           Gender         1                0           .        .        .         .
           Year                     -0.03249    0.001152    163E3     -28.21      <.0001
           Year*Gender    0         0.003955    0.001536    163E3       2.58      0.0100
           Year*Gender    1                0           .        .        .         .


                                  Type III Tests of Fixed Effects

                                         Num      Den
                         Effect           DF       DF    F Value    Pr > F

                         Age               1    163E3    3134.61    <.0001
                         Gender            1    68328     130.36    <.0001
                         Year              1    163E3    1372.28    <.0001
                         Year*Gender       1    163E3       6.63    0.0100


                                     Gender Least Squares Means

                        Standard
  Gender    Estimate       Error       DF    t Value    Pr > |t|     Alpha       Lower       Upper

  0           4.0360    0.005888    68328     685.47      <.0001      0.05      4.0244      4.0475
  1           3.7337    0.006249    68328     597.50      <.0001      0.05      3.7214      3.7459
                                           The SAS System      13:41 Wednesday, October 14, 2015   9

          The SAS System         12:36 Sunday, October 25, 2015   1

                                       The GLIMMIX Procedure

                                         Model Information

                    Data Set                      SYS.ZODIAC_45_UNDER_75
                    Response Variable             Age
                    Response Distribution         Gaussian
                    Link Function                 Identity
                    Variance Function             Default
                    Variance Matrix Blocked By    BSISID
                    Estimation Technique          Restricted Maximum Likelihood
                    Degrees of Freedom Method     Between-Within


                                      Class Level Information

                                  Class     Levels    Values

                                  BSISID     71054    not printed
                                  Gender         2    0 1


                              Number of Observations Read      245653
                              Number of Observations Used      245653


                                             Dimensions

                                 R-side Cov. Parameters           2
                                 Columns in X                     6
                                 Columns in Z per Subject         0
                                 Subjects (Blocks in V)       71054
                                 Max Obs per Subject             16


                                     Optimization Information

                          Optimization Technique        Dual Quasi-Newton
                          Parameters in Optimization    1
                          Lower Boundaries              0
                          Upper Boundaries              0
                          Fixed Effects                 Profiled
                          Residual Variance             Profiled
                          Starting From                 Data


                                          Iteration History

                                                     Objective                         Max
          Iteration    Restarts    Evaluations        Function          Change    Gradient

                  0           0              4    1348357.0299       .            39680.91
                  1           0              2    975065.68653    373291.34334    3231.071
                  2           0              6    840058.38594    135007.30059    737.1448
                  3           0              6    776678.97397    63379.411973    148.3715
                  4           0              4    762927.82446    13751.149509    49.80366
                  5           0              4    758421.71214    4506.1123197    9.610959
                  6           0              3    758117.48564    304.22649873    3.139451
                  7           0              3    758066.60859     50.87705335    0.989569
                                           The SAS System         12:36 Sunday, October 25, 2015   2

                                       The GLIMMIX Procedure

                                          Iteration History

                                                     Objective                         Max
          Iteration    Restarts    Evaluations        Function          Change    Gradient

                  8           0              3    758061.48286      5.12573275    0.086392
                  9           0              3    758061.44489      0.03796156    0.002138
                 10           0              3    758061.44487      0.00002362    3.242E-6

                           Convergence criterion (GCONV=1E-8) satisfied.


                                           Fit Statistics

                                -2 Res Log Likelihood       758061.4
                                AIC  (smaller is better)    758065.4
                                AICC (smaller is better)    758065.4
                                BIC  (smaller is better)    758083.8
                                CAIC (smaller is better)    758085.8
                                HQIC (smaller is better)    758071.1
                                Generalized Chi-Square      35229.61
                                Gener. Chi-Square / DF          0.14


                                  Covariance Parameter Estimates

                                                               Standard
                            Cov Parm    Subject    Estimate       Error

                            CS          BSISID       102.86      0.5462
                            Residual                 0.1434    0.000485


                                    Solutions for Fixed Effects

                                                Standard
           Effect         Gender    Estimate       Error       DF    t Value    Pr > |t|

           Intercept                 49.3252     0.05619    71052     877.85      <.0001
           Gender         0          -0.9134     0.07708    71052     -11.85      <.0001
           Gender         1                0           .        .        .         .
           Year                       0.9855    0.000617    175E3    1596.77      <.0001
           Year*Gender    0         0.001549    0.000845    175E3       1.83      0.0668
           Year*Gender    1                0           .        .        .         .


                                  Type III Tests of Fixed Effects

                                         Num      Den
                         Effect           DF       DF    F Value    Pr > F

                         Gender            1    71052     140.43    <.0001
                         Year              1    175E3    5445178    <.0001
                         Year*Gender       1    175E3       3.36    0.0668
                                           The SAS System         12:36 Sunday, October 25, 2015   3

                                       The GLIMMIX Procedure

                                     Gender Least Squares Means

                        Standard
  Gender    Estimate       Error       DF    t Value    Pr > |t|     Alpha       Lower       Upper

  0          60.9628     0.05221    71052    1167.70      <.0001      0.05     60.8605     61.0651
  1          61.8565     0.05561    71052    1112.37      <.0001      0.05     61.7476     61.9655
                                           The SAS System         12:36 Sunday, October 25, 2015   6

                                       The GLIMMIX Procedure

                                         Model Information

                        Data Set                      SYS.ZODIAC_45_UNDER_75
                        Response Variable             Gender
                        Response Distribution         Binomial
                        Link Function                 Logit
                        Variance Function             Default
                        Variance Matrix Blocked By    BSISID
                        Estimation Technique          Residual PL
                        Degrees of Freedom Method     Between-Within


                                      Class Level Information

                                  Class     Levels    Values

                                  BSISID     71054    not printed


                              Number of Observations Read      245653
                              Number of Observations Used      245653


                                             Dimensions

                                 R-side Cov. Parameters           1
                                 Columns in X                     2
                                 Columns in Z per Subject         0
                                 Subjects (Blocks in V)       71054
                                 Max Obs per Subject             16


                                      Optimization Information

                                 Optimization Technique    None
                                 Parameters                0
                                 Lower Boundaries          0
                                 Upper Boundaries          0
                                 Fixed Effects             Profiled
                                 Residual Variance         Profiled
                                 Starting From             Data


                                          Iteration History

                                                      Objective                         Max
         Iteration    Restarts    Subiterations        Function          Change    Gradient

                 0           0                0    1039600.6966      0.19363314           .
                 1           0                0    1038676.0096      0.00041825           .
                 2           0                0    1038677.0283      0.00000000           .

                        Convergence criterion (PCONV=1.11022E-8) satisfied.


                                           The SAS System         12:36 Sunday, October 25, 2015   7

                                       The GLIMMIX Procedure

                                           Fit Statistics

                              -2 Res Log Pseudo-Likelihood     1038677
                              Generalized Chi-Square          245653.0
                              Gener. Chi-Square / DF              1.00


                                  Covariance Parameter Estimates

                                                            Standard
                               Cov Parm         Estimate       Error

                               Residual (VC)      1.0000    0.002853


                                    Solutions for Fixed Effects

                                          Standard
                 Effect       Estimate       Error       DF    t Value    Pr > |t|

                 Intercept     0.05762     0.01771    71053       3.25      0.0011
                 Year         -0.01390    0.001357    175E3     -10.24      <.0001


                                  Type III Tests of Fixed Effects

                                        Num      Den
                          Effect         DF       DF    F Value    Pr > F

                          Year            1    175E3     104.96    <.0001
                                           The SAS System         12:36 Sunday, October 25, 2015   8

                                       The GLIMMIX Procedure

                                         Model Information

                        Data Set                      SYS.ZODIAC_45_UNDER_75
                        Response Variable             Gender
                        Response Distribution         Binomial
                        Link Function                 Logit
                        Variance Function             Default
                        Variance Matrix Blocked By    BSISID
                        Estimation Technique          Residual PL
                        Degrees of Freedom Method     Between-Within


                                      Class Level Information

                                  Class     Levels    Values

                                  BSISID     71054    not printed


                              Number of Observations Read      245653
                              Number of Observations Used      245653


                                             Dimensions

                                 R-side Cov. Parameters           1
                                 Columns in X                     3
                                 Columns in Z per Subject         0
                                 Subjects (Blocks in V)       71054
                                 Max Obs per Subject             16


                                      Optimization Information

                                 Optimization Technique    None
                                 Parameters                0
                                 Lower Boundaries          0
                                 Upper Boundaries          0
                                 Fixed Effects             Profiled
                                 Residual Variance         Profiled
                                 Starting From             Data


                                          Iteration History

                                                      Objective                         Max
         Iteration    Restarts    Subiterations        Function          Change    Gradient

                 0           0                0    1040202.1756      0.19242169           .
                 1           0                0    1038999.9846      0.00106666           .
                 2           0                0    1039003.1046      0.00000001           .
                 3           0                0    1039003.1046      0.00000000           .

                        Convergence criterion (PCONV=1.11022E-8) satisfied.
                                           The SAS System         12:36 Sunday, October 25, 2015   9

                                       The GLIMMIX Procedure

                                           Fit Statistics

                              -2 Res Log Pseudo-Likelihood     1039003
                              Generalized Chi-Square          245659.9
                              Gener. Chi-Square / DF              1.00


                                  Covariance Parameter Estimates

                                                            Standard
                               Cov Parm         Estimate       Error

                               Residual (VC)      1.0000    0.002853


                                    Solutions for Fixed Effects

                                          Standard
                 Effect       Estimate       Error       DF    t Value    Pr > |t|

                 Intercept     -0.4316     0.03330    71053     -12.96      <.0001
                 Age          0.007959    0.000459    175E3      17.35      <.0001
                 Year         -0.01419    0.001358    175E3     -10.45      <.0001


                                  Type III Tests of Fixed Effects

                                        Num      Den
                          Effect         DF       DF    F Value    Pr > F

                          Age             1    175E3     301.04    <.0001
                          Year            1    175E3     109.16    <.0001
                                           The SAS System         12:36 Sunday, October 25, 2015  10

                                       The GLIMMIX Procedure

                                         Model Information

                    Data Set                      SYS.ZODIAC_45_UNDER_75
                    Response Variable             Diabetesduration
                    Response Distribution         Gaussian
                    Link Function                 Identity
                    Variance Function             Default
                    Variance Matrix Blocked By    BSISID
                    Estimation Technique          Restricted Maximum Likelihood
                    Degrees of Freedom Method     Between-Within


                                      Class Level Information

                                  Class     Levels    Values

                                  BSISID     71054    not printed
                                  Gender         2    0 1


                              Number of Observations Read      245653
                              Number of Observations Used      238144


                                             Dimensions

                                 R-side Cov. Parameters           2
                                 Columns in X                     7
                                 Columns in Z per Subject         0
                                 Subjects (Blocks in V)       71054
                                 Max Obs per Subject             16


                                     Optimization Information

                          Optimization Technique        Dual Quasi-Newton
                          Parameters in Optimization    1
                          Lower Boundaries              0
                          Upper Boundaries              0
                          Fixed Effects                 Profiled
                          Residual Variance             Profiled
                          Starting From                 Data


                                          Iteration History

                                                     Objective                         Max
          Iteration    Restarts    Evaluations        Function          Change    Gradient

                  0           0              4    1004749.4046       .             9787.97
                  1           0              2    959298.06153    45451.343097    1947.215
                  2           0              4    949839.50705    9458.5544746    478.9688
                  3           0              4    948279.03796    1560.4690897    52.53826
                  4           0              2    948251.43295     27.60501775     17.2442
                  5           0              2    948247.90416      3.52878827     0.99522
                  6           0              3    948247.89205      0.01210264    0.006636
                  7           0              2    948247.89205     -0.00000001    0.006636
                                           The SAS System         12:36 Sunday, October 25, 2015  11

                                       The GLIMMIX Procedure

                           Convergence criterion (GCONV=1E-8) satisfied.


                                           Fit Statistics

                                -2 Res Log Likelihood       948247.9
                                AIC  (smaller is better)    948251.9
                                AICC (smaller is better)    948251.9
                                BIC  (smaller is better)    948270.2
                                CAIC (smaller is better)    948272.2
                                HQIC (smaller is better)    948257.5
                                Generalized Chi-Square      201043.9
                                Gener. Chi-Square / DF          0.84


                                  Covariance Parameter Estimates

                                                               Standard
                            Cov Parm    Subject    Estimate       Error

                            CS          BSISID      28.5721      0.1570
                            Residual                 0.8442    0.002912


                                    Solutions for Fixed Effects

                                                Standard
           Effect         Gender    Estimate       Error       DF    t Value    Pr > |t|

           Intercept                -18.0901      0.1019    69053    -177.45      <.0001
           Age                        0.2152    0.001919    169E3     112.12      <.0001
           Gender         0          -0.1674     0.04936    69053      -3.39      0.0007
           Gender         1                0           .        .        .         .
           Year                       0.7810    0.002380    169E3     328.09      <.0001
           Year*Gender    0         -0.00494    0.002073    169E3      -2.38      0.0172
           Year*Gender    1                0           .        .        .         .


                                  Type III Tests of Fixed Effects

                                         Num      Den
                         Effect           DF       DF    F Value    Pr > F

                         Age               1    169E3    12571.6    <.0001
                         Gender            1    69053      11.50    0.0007
                         Year              1    169E3     135469    <.0001
                         Year*Gender       1    169E3       5.67    0.0172
                                           The SAS System         12:36 Sunday, October 25, 2015  12
