# Supplementary material for: Sex Differences in the Quality of Diabetes Care in the Netherlands (ZODIAC-45)
Source: PLoS One. 2015 Dec 29;10(12):e0145907. doi: 10.1371/journal.pone.0145907 (PMC4703132; doi:10.1371/journal.pone.0145907)
Supplement: S2 File — (TXT) [file pone.0145907.s004.txt]

S6 File. SAS output Glimmix outcomes men and women above 75 years of age

                                         The SAS System      10:18 Tuesday, October 13, 2015  97

                                     The GLIMMIX Procedure

                                       Model Information

                  Data Set                      WORK.ZODIAC_45_FEMALE_OVER_75
                  Response Variable             OUT_smoking
                  Response Distribution         Binomial
                  Link Function                 Logit
                  Variance Function             Default
                  Variance Matrix Blocked By    BSISID
                  Estimation Technique          Residual PL
                  Degrees of Freedom Method     Between-Within


                                    Class Level Information

                                Class     Levels    Values

                                BSISID     20268    not printed


                            Number of Observations Read       65908
                            Number of Observations Used       62099


                                           Dimensions

                               R-side Cov. Parameters           2
                               Columns in X                     3
                               Columns in Z per Subject         0
                               Subjects (Blocks in V)       20268
                               Max Obs per Subject             16


                                   Optimization Information

                        Optimization Technique        Dual Quasi-Newton
                        Parameters in Optimization    1
                        Lower Boundaries              0
                        Upper Boundaries              0
                        Fixed Effects                 Profiled
                        Residual Variance             Profiled
                        Starting From                 Data


                                        Iteration History

                                                    Objective                         Max
       Iteration    Restarts    Subiterations        Function          Change    Gradient

               0           0                3    231378.65396      0.88480248    0.000197
               1           0                3     277495.2774      0.33756623    0.000599
               2           0                3    292342.90418      0.04952533    0.000246
               3           0                2    294179.22662      0.01310813    0.000118
               4           0                2    294234.49508      0.00154154    6.256E-8
               5           0                1    294235.47209      0.00014828     4.23E-6
               6           0                1    294235.50796      0.00001400    0.000067
               7           0                1    294235.51074      0.00000128    0.000415
               8           0                1    294235.51134      0.00000095    0.001679
                                         The SAS System      10:18 Tuesday, October 13, 2015  98

                                     The GLIMMIX Procedure

                                        Iteration History

                                                    Objective                         Max
       Iteration    Restarts    Subiterations        Function          Change    Gradient

               9           0                1    294235.50988      0.00000066    0.000189
              10           0                1    294235.51091      0.00000041    0.000727
              11           0                1    294235.51159      0.00000032     0.00001
              12           0                1    294235.51109      0.00000031    0.000684
              13           0                1    294235.51058      0.00000000    0.000679

                      Convergence criterion (PCONV=1.11022E-8) satisfied.


                                         Fit Statistics

                            -2 Res Log Pseudo-Likelihood    294235.5
                            Generalized Chi-Square          10636.11
                            Gener. Chi-Square / DF              0.17


                                Covariance Parameter Estimates

                                                             Standard
                          Cov Parm    Subject    Estimate       Error

                          CS          BSISID       0.8235    0.009322
                          Residual                 0.1713    0.001172


                                  Solutions for Fixed Effects

                                        Standard
               Effect       Estimate       Error       DF    t Value    Pr > |t|

               Intercept      2.9646      0.3752    19128       7.90      <.0001
               Age          -0.07329    0.005362    42968     -13.67      <.0001
               Year          0.02038    0.005651    42968       3.61      0.0003


                                Type III Tests of Fixed Effects

                                      Num      Den
                        Effect         DF       DF    F Value    Pr > F

                        Age             1    42968     186.82    <.0001
                        Year            1    42968      13.01    0.0003
                                         The SAS System      10:18 Tuesday, October 13, 2015  99


                                     The GLIMMIX Procedure

                                       Model Information

                  Data Set                      WORK.ZODIAC_45_FEMALE_OVER_75
                  Response Variable             OUT_microalbuminuria
                  Response Distribution         Binomial
                  Link Function                 Logit
                  Variance Function             Default
                  Variance Matrix Blocked By    BSISID
                  Estimation Technique          Residual PL
                  Degrees of Freedom Method     Between-Within


                                    Class Level Information

                                Class     Levels    Values

                                BSISID     20268    not printed


                            Number of Observations Read       65908
                            Number of Observations Used       48983


                                           Dimensions

                               R-side Cov. Parameters           2
                               Columns in X                     3
                               Columns in Z per Subject         0
                               Subjects (Blocks in V)       20268
                               Max Obs per Subject             16


                                   Optimization Information

                        Optimization Technique        Dual Quasi-Newton
                        Parameters in Optimization    1
                        Lower Boundaries              0
                        Upper Boundaries              0
                        Fixed Effects                 Profiled
                        Residual Variance             Profiled
                        Starting From                 Data


                                        Iteration History

                                                    Objective                         Max
       Iteration    Restarts    Subiterations        Function          Change    Gradient

               0           0                2    219931.06925      0.10083235    0.104692
               1           0                2      216367.472      0.00835725    0.000086
               2           0                2     216421.9529      0.00031333    0.000257
               3           0                2    216422.09983      0.00000298    0.000053
               4           0                1    216422.10612      0.00000027    0.000973
               5           0                1    216422.10602      0.00000022    0.000097
               6           0                1    216422.10601      0.00000194    0.007563
               7           0                1    216422.10586      0.00000128    0.002483
               8           0                1    216422.10587      0.00000121    0.002266
                                         The SAS System      10:18 Tuesday, October 13, 2015 102

                                     The GLIMMIX Procedure

                                        Iteration History

                                                    Objective                         Max
       Iteration    Restarts    Subiterations        Function          Change    Gradient

               9           0                1    216422.10602      0.00000062    0.000176
              10           0                1    216422.10602      0.00000040    0.001388
              11           0                1    216422.10602      0.00000000    0.001397

                      Convergence criterion (PCONV=1.11022E-8) satisfied.


                                         Fit Statistics

                            -2 Res Log Pseudo-Likelihood    216422.1
                            Generalized Chi-Square          28921.76
                            Gener. Chi-Square / DF              0.59


                                Covariance Parameter Estimates

                                                             Standard
                          Cov Parm    Subject    Estimate       Error

                          CS          BSISID       0.4154    0.007706
                          Residual                 0.5905    0.004657


                                  Solutions for Fixed Effects

                                        Standard
               Effect       Estimate       Error       DF    t Value    Pr > |t|

               Intercept     -7.8417      0.2254    16899     -34.80      <.0001
               Age           0.08383    0.002891    32081      29.00      <.0001
               Year         -0.01090    0.004301    32081      -2.54      0.0112


                                Type III Tests of Fixed Effects

                                      Num      Den
                        Effect         DF       DF    F Value    Pr > F

                        Age             1    32081     840.76    <.0001
                        Year            1    32081       6.43    0.0112
                                         The SAS System      10:18 Tuesday, October 13, 2015 103


                                     The GLIMMIX Procedure

                                       Model Information

                  Data Set                      WORK.ZODIAC_45_FEMALE_OVER_75
                  Response Variable             PRO_AlbKreat
                  Response Distribution         Binomial
                  Link Function                 Logit
                  Variance Function             Default
                  Variance Matrix Blocked By    BSISID
                  Estimation Technique          Residual PL
                  Degrees of Freedom Method     Between-Within


                                    Class Level Information

                                Class     Levels    Values

                                BSISID     20268    not printed


                            Number of Observations Read       65908
                            Number of Observations Used       65908


                                           Dimensions

                               R-side Cov. Parameters           2
                               Columns in X                     3
                               Columns in Z per Subject         0
                               Subjects (Blocks in V)       20268
                               Max Obs per Subject             16


                                   Optimization Information

                        Optimization Technique        Dual Quasi-Newton
                        Parameters in Optimization    1
                        Lower Boundaries              0
                        Upper Boundaries              0
                        Fixed Effects                 Profiled
                        Residual Variance             Profiled
                        Starting From                 Data


                                        Iteration History

                                                    Objective                         Max
       Iteration    Restarts    Subiterations        Function          Change    Gradient

               0           0                3    296526.07625      0.09497899    0.001017
               1           0                3    294718.22643      0.00872847    0.002358
               2           0                2    294713.52641      0.00009715    0.000038
               3           0                1    294713.09067      0.00000062    0.003313
               4           0                1    294713.08824      0.00000097    0.004857
               5           0                1    294713.08467      0.00000140    0.006963
               6           0                1    294713.08979      0.00000200    0.009982
               7           0                1    294713.08245      0.00000093     0.00204
               8           0                1    294713.08587      0.00000060    0.003018
                                         The SAS System      10:18 Tuesday, October 13, 2015 106

                                     The GLIMMIX Procedure

                                        Iteration History

                                                    Objective                         Max
       Iteration    Restarts    Subiterations        Function          Change    Gradient

               9           0                1    294713.08808      0.00000001    0.002915

                      Convergence criterion (PCONV=1.11022E-8) satisfied.


                                         Fit Statistics

                            -2 Res Log Pseudo-Likelihood    294713.1
                            Generalized Chi-Square          47292.96
                            Gener. Chi-Square / DF              0.72


                                Covariance Parameter Estimates

                                                             Standard
                          Cov Parm    Subject    Estimate       Error

                          CS          BSISID       0.2473    0.005710
                          Residual                 0.7176    0.004805


                                  Solutions for Fixed Effects

                                        Standard
               Effect       Estimate       Error       DF    t Value    Pr > |t|

               Intercept      4.6144      0.1809    20267      25.51      <.0001
               Age          -0.06944    0.002302    45638     -30.17      <.0001
               Year           0.1692    0.003187    45638      53.08      <.0001


                                Type III Tests of Fixed Effects

                                      Num      Den
                        Effect         DF       DF    F Value    Pr > F

                        Age             1    45638     910.16    <.0001
                        Year            1    45638    2817.77    <.0001
                                         The SAS System      10:18 Tuesday, October 13, 2015 107


                                     The GLIMMIX Procedure

                                       Model Information

                  Data Set                      WORK.ZODIAC_45_FEMALE_OVER_75
                  Response Variable             PRO_HbA1c
                  Response Distribution         Binomial
                  Link Function                 Logit
                  Variance Function             Default
                  Variance Matrix Blocked By    BSISID
                  Estimation Technique          Residual PL
                  Degrees of Freedom Method     Between-Within


                                    Class Level Information

                                Class     Levels    Values

                                BSISID     20268    not printed


                            Number of Observations Read       65908
                            Number of Observations Used       65908


                                           Dimensions

                               R-side Cov. Parameters           2
                               Columns in X                     3
                               Columns in Z per Subject         0
                               Subjects (Blocks in V)       20268
                               Max Obs per Subject             16


                                   Optimization Information

                        Optimization Technique        Dual Quasi-Newton
                        Parameters in Optimization    1
                        Lower Boundaries              0
                        Upper Boundaries              0
                        Fixed Effects                 Profiled
                        Residual Variance             Profiled
                        Starting From                 Data


                                        Iteration History

                                                    Objective                         Max
       Iteration    Restarts    Subiterations        Function          Change    Gradient

               0           0                3    290578.35133      0.87266835    0.011099
               1           0                3    352995.11915      0.33347102    0.004465
               2           0                3    385729.56865      0.08038067    0.012262
               3           0                2    391311.70707      0.01818896    0.004066
               4           0                2    391280.94043      0.00040328    0.002406
               5           0                1    391276.65244      0.00000050    0.000129
               6           0                1    391276.63754      0.00000175    0.007527
               7           0                2     391276.6236      0.00000175    1.707E-8
               8           0                1    391276.63733      0.00000000    0.000025
                                         The SAS System      10:18 Tuesday, October 13, 2015 110

                                     The GLIMMIX Procedure

                      Convergence criterion (PCONV=1.11022E-8) satisfied.


                                         Fit Statistics

                            -2 Res Log Pseudo-Likelihood    391276.6
                            Generalized Chi-Square          53298.93
                            Gener. Chi-Square / DF              0.81


                                Covariance Parameter Estimates

                                                             Standard
                          Cov Parm    Subject    Estimate       Error

                          CS          BSISID       0.1112    0.005937
                          Residual                 0.8087    0.006027


                                  Solutions for Fixed Effects

                                        Standard
               Effect       Estimate       Error       DF    t Value    Pr > |t|

               Intercept      3.6696      0.3144    20267      11.67      <.0001
               Age          -0.03826    0.003889    45638      -9.84      <.0001
               Year           0.2001    0.004564    45638      43.84      <.0001


                                Type III Tests of Fixed Effects

                                      Num      Den
                        Effect         DF       DF    F Value    Pr > F

                        Age             1    45638      96.77    <.0001
                        Year            1    45638    1921.56    <.0001
                                         The SAS System      10:18 Tuesday, October 13, 2015 111


                                     The GLIMMIX Procedure

                                       Model Information

                  Data Set                      WORK.ZODIAC_45_FEMALE_OVER_75
                  Response Variable             PRO_SBP
                  Response Distribution         Binomial
                  Link Function                 Logit
                  Variance Function             Default
                  Variance Matrix Blocked By    BSISID
                  Estimation Technique          Residual PL
                  Degrees of Freedom Method     Between-Within


                                    Class Level Information

                                Class     Levels    Values

                                BSISID     20268    not printed


                            Number of Observations Read       65908
                            Number of Observations Used       65908


                                           Dimensions

                               R-side Cov. Parameters           2
                               Columns in X                     3
                               Columns in Z per Subject         0
                               Subjects (Blocks in V)       20268
                               Max Obs per Subject             16


                                   Optimization Information

                        Optimization Technique        Dual Quasi-Newton
                        Parameters in Optimization    1
                        Lower Boundaries              0
                        Upper Boundaries              0
                        Fixed Effects                 Profiled
                        Residual Variance             Profiled
                        Starting From                 Data


                                        Iteration History

                                                    Objective                         Max
       Iteration    Restarts    Subiterations        Function          Change    Gradient

               0           0                3    276359.34934      0.97305733    0.005751
               1           0                3    354101.56304      0.50356586    0.043648
               2           0                4     400870.6637      0.19901306    0.000303
               3           0                3    413864.50081      0.07070400    0.001883
               4           0                2    414118.95764      0.00422159      0.0004
               5           0                2    414085.28367      0.00003496    0.000165
               6           0                2    414085.13446      0.00000134    0.003341
               7           0                1    414085.12888      0.00000016    0.003071
               8           0                1    414085.12776      0.00000130    0.002769
                                         The SAS System      10:18 Tuesday, October 13, 2015 114

                                     The GLIMMIX Procedure

                                        Iteration History

                                                    Objective                         Max
       Iteration    Restarts    Subiterations        Function          Change    Gradient

               9           0                1    414085.11614      0.00000118    0.002523
              10           0                1    414085.12673      0.00000000     0.00256

                      Convergence criterion (PCONV=1.11022E-8) satisfied.


                                         Fit Statistics

                            -2 Res Log Pseudo-Likelihood    414085.1
                            Generalized Chi-Square          50953.55
                            Gener. Chi-Square / DF              0.77


                                Covariance Parameter Estimates

                                                             Standard
                          Cov Parm    Subject    Estimate       Error

                          CS          BSISID       0.1838    0.007059
                          Residual                 0.7731    0.005851


                                  Solutions for Fixed Effects

                                        Standard
               Effect       Estimate       Error       DF    t Value    Pr > |t|

               Intercept      5.2389      0.3916    20267      13.38      <.0001
               Age          -0.04835    0.004851    45638      -9.97      <.0001
               Year           0.1703    0.005695    45638      29.90      <.0001


                                Type III Tests of Fixed Effects

                                      Num      Den
                        Effect         DF       DF    F Value    Pr > F

                        Age             1    45638      99.35    <.0001
                        Year            1    45638     894.30    <.0001
                                         The SAS System      10:18 Tuesday, October 13, 2015 115

                                     The GLIMMIX Procedure

                                       Model Information

                  Data Set                      WORK.ZODIAC_45_FEMALE_OVER_75
                  Response Variable             Out_Obesity
                  Response Distribution         Binomial
                  Link Function                 Logit
                  Variance Function             Default
                  Variance Matrix Blocked By    BSISID
                  Estimation Technique          Residual PL
                  Degrees of Freedom Method     Between-Within


                                    Class Level Information

                                Class     Levels    Values

                                BSISID     20268    not printed


                            Number of Observations Read       65908
                            Number of Observations Used       56887


                                           Dimensions

                               R-side Cov. Parameters           2
                               Columns in X                     3
                               Columns in Z per Subject         0
                               Subjects (Blocks in V)       20268
                               Max Obs per Subject             16


                                   Optimization Information

                        Optimization Technique        Dual Quasi-Newton
                        Parameters in Optimization    1
                        Lower Boundaries              0
                        Upper Boundaries              0
                        Fixed Effects                 Profiled
                        Residual Variance             Profiled
                        Starting From                 Data


                                        Iteration History

                                                    Objective                         Max
       Iteration    Restarts    Subiterations        Function          Change    Gradient

               0           0                3    207256.31561      0.15195872    0.001613
               1           0                2    203748.40504      0.00733365    0.000984
               2           0                2    203830.17084      0.00019072    0.000635
               3           0                1    203829.65067      0.00000131    0.000017
               4           0                1     203829.6598      0.00000002    4.931E-6
               5           0                0    203829.65967      0.00000000     3.89E-6

                      Convergence criterion (PCONV=1.11022E-8) satisfied.
                                         The SAS System      10:18 Tuesday, October 13, 2015 116

                                     The GLIMMIX Procedure

                                         Fit Statistics

                            -2 Res Log Pseudo-Likelihood    203829.7
                            Generalized Chi-Square          13493.94
                            Gener. Chi-Square / DF              0.24


                                Covariance Parameter Estimates

                                                             Standard
                          Cov Parm    Subject    Estimate       Error

                          CS          BSISID       0.7658    0.009276
                          Residual                 0.2372    0.001695


                                  Solutions for Fixed Effects

                                        Standard
               Effect       Estimate       Error       DF    t Value    Pr > |t|

               Intercept      3.8988      0.1971    17869      19.78      <.0001
               Age          -0.05808    0.002763    39015     -21.02      <.0001
               Year          0.01858    0.003179    39015       5.85      <.0001


                                Type III Tests of Fixed Effects

                                      Num      Den
                        Effect         DF       DF    F Value    Pr > F

                        Age             1    39015     441.76    <.0001
                        Year            1    39015      34.18    <.0001
                                         The SAS System      10:18 Tuesday, October 13, 2015 117

                                     The GLIMMIX Procedure

                                       Model Information

                  Data Set                      WORK.ZODIAC_45_FEMALE_OVER_75
                  Response Variable             Out_Overweight
                  Response Distribution         Binomial
                  Link Function                 Logit
                  Variance Function             Default
                  Variance Matrix Blocked By    BSISID
                  Estimation Technique          Residual PL
                  Degrees of Freedom Method     Between-Within


                                    Class Level Information

                                Class     Levels    Values

                                BSISID     20268    not printed


                            Number of Observations Read       65908
                            Number of Observations Used       56887


                                           Dimensions

                               R-side Cov. Parameters           2
                               Columns in X                     3
                               Columns in Z per Subject         0
                               Subjects (Blocks in V)       20268
                               Max Obs per Subject             16


                                   Optimization Information

                        Optimization Technique        Dual Quasi-Newton
                        Parameters in Optimization    1
                        Lower Boundaries              0
                        Upper Boundaries              0
                        Fixed Effects                 Profiled
                        Residual Variance             Profiled
                        Starting From                 Data


                                        Iteration History

                                                    Objective                         Max
       Iteration    Restarts    Subiterations        Function          Change    Gradient

               0           0                2    220709.73877      0.18495255    0.003271
               1           0                2    218968.74376      0.00397897    0.000014
               2           0                2    218982.10259      0.00001783     0.00006
               3           0                1     218982.0974      0.00000006    0.000195
               4           0                1    218982.09741      0.00000127    0.006085
               5           0                2    218982.09731      0.00000123     0.00003
               6           0                1    218982.09741      0.00000019     0.00091
               7           0                1    218982.09742      0.00000060    0.002022
               8           0                1    218982.09737      0.00000132    0.004494
                                         The SAS System      10:18 Tuesday, October 13, 2015 118

                                     The GLIMMIX Procedure

                                        Iteration History

                                                    Objective                         Max
       Iteration    Restarts    Subiterations        Function          Change    Gradient

               9           0                1    218982.09748      0.00000087    0.000211
              10           0                1    218982.09741      0.00000001    0.000142
              11           0                1    218982.09741      0.00000093    0.004441
              12           0                1    218982.09733      0.00000000    0.004441

                      Convergence criterion (PCONV=1.11022E-8) satisfied.


                                         Fit Statistics

                            -2 Res Log Pseudo-Likelihood    218982.1
                            Generalized Chi-Square          22697.42
                            Gener. Chi-Square / DF              0.40


                                Covariance Parameter Estimates

                                                             Standard
                          Cov Parm    Subject    Estimate       Error

                          CS          BSISID       0.6104    0.008353
                          Residual                 0.3990    0.002844


                                  Solutions for Fixed Effects

                                        Standard
               Effect       Estimate       Error       DF    t Value    Pr > |t|

               Intercept     -0.5504      0.1874    17869      -2.94      0.0033
               Age          0.004329    0.002532    39015       1.71      0.0873
               Year         -0.01329    0.003245    39015      -4.10      <.0001


                                Type III Tests of Fixed Effects

                                      Num      Den
                        Effect         DF       DF    F Value    Pr > F

                        Age             1    39015       2.92    0.0873
                        Year            1    39015      16.78    <.0001
                                         The SAS System      10:18 Tuesday, October 13, 2015 119

                                     The GLIMMIX Procedure

                                       Model Information

                  Data Set                      WORK.ZODIAC_45_FEMALE_OVER_75
                  Response Variable             OUT_BMI
                  Response Distribution         Binomial
                  Link Function                 Logit
                  Variance Function             Default
                  Variance Matrix Blocked By    BSISID
                  Estimation Technique          Residual PL
                  Degrees of Freedom Method     Between-Within


                                    Class Level Information

                                Class     Levels    Values

                                BSISID     20268    not printed


                            Number of Observations Read       65908
                            Number of Observations Used       56887


                                           Dimensions

                               R-side Cov. Parameters           2
                               Columns in X                     3
                               Columns in Z per Subject         0
                               Subjects (Blocks in V)       20268
                               Max Obs per Subject             16


                                   Optimization Information

                        Optimization Technique        Dual Quasi-Newton
                        Parameters in Optimization    1
                        Lower Boundaries              0
                        Upper Boundaries              0
                        Fixed Effects                 Profiled
                        Residual Variance             Profiled
                        Starting From                 Data


                                        Iteration History

                                                    Objective                         Max
       Iteration    Restarts    Subiterations        Function          Change    Gradient

               0           0                3    229167.01641      0.53803480    0.004751
               1           0                2    225040.29277      0.04181167    0.000576
               2           0                2    225157.19981      0.00035612    0.000037
               3           0                1    225156.84474      0.00000086    0.000434
               4           0                1    225156.84572      0.00000161    0.004797
               5           0                2    225156.84614      0.00000147    2.051E-9
               6           0                0    225156.84573      0.00000001    2.993E-6
                                         The SAS System      10:18 Tuesday, October 13, 2015 120

                                     The GLIMMIX Procedure

                      Convergence criterion (PCONV=1.11022E-8) satisfied.


                                         Fit Statistics

                            -2 Res Log Pseudo-Likelihood    225156.8
                            Generalized Chi-Square          15252.51
                            Gener. Chi-Square / DF              0.27


                                Covariance Parameter Estimates

                                                             Standard
                          Cov Parm    Subject    Estimate       Error

                          CS          BSISID       0.7367    0.009171
                          Residual                 0.2681    0.001920


                                  Solutions for Fixed Effects

                                        Standard
               Effect       Estimate       Error       DF    t Value    Pr > |t|

               Intercept     -6.8529      0.2160    17869     -31.73      <.0001
               Age           0.06937    0.002953    39015      23.49      <.0001
               Year         -0.00177    0.003699    39015      -0.48      0.6332


                                Type III Tests of Fixed Effects

                                      Num      Den
                        Effect         DF       DF    F Value    Pr > F

                        Age             1    39015     551.65    <.0001
                        Year            1    39015       0.23    0.6332
                                         The SAS System      10:18 Tuesday, October 13, 2015 121

                                     The GLIMMIX Procedure

                                       Model Information

                  Data Set                      WORK.ZODIAC_45_FEMALE_OVER_75
                  Response Variable             PRO_BMI
                  Response Distribution         Binomial
                  Link Function                 Logit
                  Variance Function             Default
                  Variance Matrix Blocked By    BSISID
                  Estimation Technique          Residual PL
                  Degrees of Freedom Method     Between-Within


                                    Class Level Information

                                Class     Levels    Values

                                BSISID     20268    not printed


                            Number of Observations Read       65908
                            Number of Observations Used       65908


                                           Dimensions

                               R-side Cov. Parameters           2
                               Columns in X                     3
                               Columns in Z per Subject         0
                               Subjects (Blocks in V)       20268
                               Max Obs per Subject             16


                                   Optimization Information

                        Optimization Technique        Dual Quasi-Newton
                        Parameters in Optimization    1
                        Lower Boundaries              0
                        Upper Boundaries              0
                        Fixed Effects                 Profiled
                        Residual Variance             Profiled
                        Starting From                 Data


                                        Iteration History

                                                    Objective                         Max
       Iteration    Restarts    Subiterations        Function          Change    Gradient

               0           0                4    286980.33919      0.33898393     0.00024
               1           0                4    302794.84853      0.05505536    0.000147
               2           0                2    304630.13041      0.00774586    0.010911
               3           0                2    304540.99769      0.00034655    0.000312
               4           0                2    304534.53102      0.00001822    0.000011
               5           0                1    304534.15526      0.00000062    0.005193
               6           0                1    304534.13661      0.00000004    0.005515
               7           0                2    304534.13551      0.00000107    0.000265
               8           0                1     304534.1287      0.00000020    0.000883
                                         The SAS System      10:18 Tuesday, October 13, 2015 122

                                     The GLIMMIX Procedure

                                        Iteration History

                                                    Objective                         Max
       Iteration    Restarts    Subiterations        Function          Change    Gradient

               9           0                1    304534.12984      0.00000024    0.000423
              10           0                1    304534.12835      0.00000040    0.001765
              11           0                1    304534.13085      0.00000170    0.007501
              12           0                1    304534.12015      0.00000001    0.007408

                      Convergence criterion (PCONV=1.11022E-8) satisfied.


                                         Fit Statistics

                            -2 Res Log Pseudo-Likelihood    304534.1
                            Generalized Chi-Square          30412.56
                            Gener. Chi-Square / DF              0.46


                                Covariance Parameter Estimates

                                                             Standard
                          Cov Parm    Subject    Estimate       Error

                          CS          BSISID       0.4722    0.007488
                          Residual                 0.4615    0.003171


                                  Solutions for Fixed Effects

                                        Standard
               Effect       Estimate       Error       DF    t Value    Pr > |t|

               Intercept      6.5324      0.2203    20267      29.66      <.0001
               Age          -0.09078    0.002882    45638     -31.50      <.0001
               Year           0.2044    0.003597    45638      56.81      <.0001


                                Type III Tests of Fixed Effects

                                      Num      Den
                        Effect         DF       DF    F Value    Pr > F

                        Age             1    45638     992.31    <.0001
                        Year            1    45638    3227.52    <.0001
                                         The SAS System      10:18 Tuesday, October 13, 2015 123

                                     The GLIMMIX Procedure

                                       Model Information

                  Data Set                      WORK.ZODIAC_45_FEMALE_OVER_75
                  Response Variable             OUT_CholHDL
                  Response Distribution         Binomial
                  Link Function                 Logit
                  Variance Function             Default
                  Variance Matrix Blocked By    BSISID
                  Estimation Technique          Residual PL
                  Degrees of Freedom Method     Between-Within


                                    Class Level Information

                                Class     Levels    Values

                                BSISID     20268    not printed


                            Number of Observations Read       65908
                            Number of Observations Used       59737


                                           Dimensions

                               R-side Cov. Parameters           2
                               Columns in X                     3
                               Columns in Z per Subject         0
                               Subjects (Blocks in V)       20268
                               Max Obs per Subject             16


                                   Optimization Information

                        Optimization Technique        Dual Quasi-Newton
                        Parameters in Optimization    1
                        Lower Boundaries              0
                        Upper Boundaries              0
                        Fixed Effects                 Profiled
                        Residual Variance             Profiled
                        Starting From                 Data


                                        Iteration History

                                                    Objective                         Max
       Iteration    Restarts    Subiterations        Function          Change    Gradient

               0           0                4    248200.35184      0.14072523    0.003468
               1           0                2    242353.95524      0.00733082    0.008435
               2           0                2    242496.00926      0.00015800    2.749E-8
               3           0                1    242496.09471      0.00000088     0.00036
               4           0                1    242496.09596      0.00000028    0.001346
               5           0                1    242496.09615      0.00000014    0.000547
               6           0                1    242496.09607      0.00000047    0.002204
               7           0                1    242496.09579      0.00000049     0.00067
               8           0                1    242496.09608      0.00000006    0.000334
                                         The SAS System      10:18 Tuesday, October 13, 2015 124

                                     The GLIMMIX Procedure

                                        Iteration History

                                                    Objective                         Max
       Iteration    Restarts    Subiterations        Function          Change    Gradient

               9           0                1    242496.09605      0.00000001    0.000287

                      Convergence criterion (PCONV=1.11022E-8) satisfied.


                                         Fit Statistics

                            -2 Res Log Pseudo-Likelihood    242496.1
                            Generalized Chi-Square          27494.41
                            Gener. Chi-Square / DF              0.46


                                Covariance Parameter Estimates

                                                             Standard
                          Cov Parm    Subject    Estimate       Error

                          CS          BSISID       0.5392    0.007716
                          Residual                 0.4603    0.003218


                                  Solutions for Fixed Effects

                                        Standard
               Effect       Estimate       Error       DF    t Value    Pr > |t|

               Intercept      1.8368      0.1892    19011       9.71      <.0001
               Age          -0.02103    0.002512    40723      -8.37      <.0001
               Year          0.05175    0.003314    40723      15.62      <.0001


                                Type III Tests of Fixed Effects

                                      Num      Den
                        Effect         DF       DF    F Value    Pr > F

                        Age             1    40723      70.13    <.0001
                        Year            1    40723     243.86    <.0001
                                         The SAS System      10:18 Tuesday, October 13, 2015 125

                                     The GLIMMIX Procedure

                                       Model Information

                  Data Set                      WORK.ZODIAC_45_FEMALE_OVER_75
                  Response Variable             PRO_CholHDL
                  Response Distribution         Binomial
                  Link Function                 Logit
                  Variance Function             Default
                  Variance Matrix Blocked By    BSISID
                  Estimation Technique          Residual PL
                  Degrees of Freedom Method     Between-Within


                                    Class Level Information

                                Class     Levels    Values

                                BSISID     20268    not printed


                            Number of Observations Read       65908
                            Number of Observations Used       65908


                                           Dimensions

                               R-side Cov. Parameters           2
                               Columns in X                     3
                               Columns in Z per Subject         0
                               Subjects (Blocks in V)       20268
                               Max Obs per Subject             16


                                   Optimization Information

                        Optimization Technique        Dual Quasi-Newton
                        Parameters in Optimization    1
                        Lower Boundaries              0
                        Upper Boundaries              0
                        Fixed Effects                 Profiled
                        Residual Variance             Profiled
                        Starting From                 Data


                                        Iteration History

                                                    Objective                         Max
       Iteration    Restarts    Subiterations        Function          Change    Gradient

               0           0                4    299644.12919      0.61506737    0.000263
               1           0                2    339233.10024      0.13041975    0.002155
               2           0                2    353271.10622      0.01057918     0.00189
               3           0                2    354275.38621      0.00113722    1.669E-6
               4           0                2    354273.22955      0.00002909    0.000223
               5           0                1     354273.1041      0.00000010    0.005089
               6           0                1    354273.10618      0.00000000      0.0052
                                         The SAS System      10:18 Tuesday, October 13, 2015 126

                                     The GLIMMIX Procedure

                      Convergence criterion (PCONV=1.11022E-8) satisfied.


                                         Fit Statistics

                            -2 Res Log Pseudo-Likelihood    354273.1
                            Generalized Chi-Square          50390.37
                            Gener. Chi-Square / DF              0.76


                                Covariance Parameter Estimates

                                                             Standard
                          Cov Parm    Subject    Estimate       Error

                          CS          BSISID       0.1807    0.005752
                          Residual                 0.7646    0.005326


                                  Solutions for Fixed Effects

                                        Standard
               Effect       Estimate       Error       DF    t Value    Pr > |t|

               Intercept      6.4006      0.2471    20267      25.90      <.0001
               Age          -0.08378    0.003093    45638     -27.09      <.0001
               Year           0.2229    0.003958    45638      56.31      <.0001


                                Type III Tests of Fixed Effects

                                      Num      Den
                        Effect         DF       DF    F Value    Pr > F

                        Age             1    45638     733.73    <.0001
                        Year            1    45638    3170.89    <.0001
                                         The SAS System      10:18 Tuesday, October 13, 2015 127


                                     The GLIMMIX Procedure

                                       Model Information

                  Data Set                      WORK.ZODIAC_45_FEMALE_OVER_75
                  Response Variable             OUT_FeetExamination
                  Response Distribution         Binomial
                  Link Function                 Logit
                  Variance Function             Default
                  Variance Matrix Blocked By    BSISID
                  Estimation Technique          Residual PL
                  Degrees of Freedom Method     Between-Within


                                    Class Level Information

                                Class     Levels    Values

                                BSISID     20268    not printed


                            Number of Observations Read       65908
                            Number of Observations Used       34071


                                           Dimensions

                               R-side Cov. Parameters           2
                               Columns in X                     3
                               Columns in Z per Subject         0
                               Subjects (Blocks in V)       20268
                               Max Obs per Subject             16


                                   Optimization Information

                        Optimization Technique        Dual Quasi-Newton
                        Parameters in Optimization    1
                        Lower Boundaries              0
                        Upper Boundaries              0
                        Fixed Effects                 Profiled
                        Residual Variance             Profiled
                        Starting From                 Data


                                        Iteration History

                                                    Objective                         Max
       Iteration    Restarts    Subiterations        Function          Change    Gradient

               0           0                2    149920.40827      2.00000000    0.022881
               1           0                2    146695.09352      0.21320004    0.000038
               2           0                2    146777.90332      0.00469667    3.065E-8
               3           0                2    146777.83464      0.00005750    1.053E-9
               4           0                1    146777.83243      0.00000231    0.000531
               5           0                1    146777.83241      0.00001049    0.001897
               6           0                1     146777.8325      0.00000023     0.00192
               7           0                1    146777.83249      0.00000001    0.001919
                                         The SAS System      10:18 Tuesday, October 13, 2015 132

                                     The GLIMMIX Procedure

                      Convergence criterion (PCONV=1.11022E-8) satisfied.


                                         Fit Statistics

                            -2 Res Log Pseudo-Likelihood    146777.8
                            Generalized Chi-Square          18455.80
                            Gener. Chi-Square / DF              0.54


                                Covariance Parameter Estimates

                                                             Standard
                          Cov Parm    Subject    Estimate       Error

                          CS          BSISID       0.4632    0.009087
                          Residual                 0.5417    0.005436


                                  Solutions for Fixed Effects

                                        Standard
               Effect       Estimate       Error       DF    t Value    Pr > |t|

               Intercept     -7.0021      0.2426    14431     -28.86      <.0001
               Age           0.07396    0.003079    19637      24.02      <.0001
               Year         0.000777    0.004877    19637       0.16      0.8735


                                Type III Tests of Fixed Effects

                                      Num      Den
                        Effect         DF       DF    F Value    Pr > F

                        Age             1    19637     577.08    <.0001
                        Year            1    19637       0.03    0.8735
                                         The SAS System      10:18 Tuesday, October 13, 2015 133


                                     The GLIMMIX Procedure

                                       Model Information

                  Data Set                      WORK.ZODIAC_45_FEMALE_OVER_75
                  Response Variable             OUT_Insulin
                  Response Distribution         Binomial
                  Link Function                 Logit
                  Variance Function             Default
                  Variance Matrix Blocked By    BSISID
                  Estimation Technique          Residual PL
                  Degrees of Freedom Method     Between-Within


                                    Class Level Information

                                Class     Levels    Values

                                BSISID     20268    not printed


                            Number of Observations Read       65908
                            Number of Observations Used       65908


                                           Dimensions

                               R-side Cov. Parameters           2
                               Columns in X                     3
                               Columns in Z per Subject         0
                               Subjects (Blocks in V)       20268
                               Max Obs per Subject             16


                                   Optimization Information

                        Optimization Technique        Dual Quasi-Newton
                        Parameters in Optimization    1
                        Lower Boundaries              0
                        Upper Boundaries              0
                        Fixed Effects                 Profiled
                        Residual Variance             Profiled
                        Starting From                 Data


                                        Iteration History

                                                    Objective                         Max
       Iteration    Restarts    Subiterations        Function          Change    Gradient

               0           0                3    263913.19994      0.34191140    0.000269
               1           0                2    262593.73398      0.04092494    0.000383
               2           0                2    261330.78919      0.00513155    0.000079
               3           0                2    261511.70585      0.00055440     1.33E-7
               4           0                1    261491.39226      0.00006117    4.645E-6
               5           0                2    261493.62523      0.00000674     0.00003
               6           0                1    261493.37912      0.00000069    0.000617
               7           0                1    261493.40595      0.00000013    0.000192
               8           0                1    261493.40334      0.00000001     0.00018
                                         The SAS System      10:18 Tuesday, October 13, 2015 136

                                     The GLIMMIX Procedure

                      Convergence criterion (PCONV=1.11022E-8) satisfied.


                                         Fit Statistics

                            -2 Res Log Pseudo-Likelihood    261493.4
                            Generalized Chi-Square          14007.47
                            Gener. Chi-Square / DF              0.21


                                Covariance Parameter Estimates

                                                             Standard
                          Cov Parm    Subject    Estimate       Error

                          CS          BSISID       0.8502    0.009493
                          Residual                 0.2125    0.001409


                                  Solutions for Fixed Effects

                                        Standard
               Effect       Estimate       Error       DF    t Value    Pr > |t|

               Intercept     -6.4417      0.2081    20267     -30.96      <.0001
               Age           0.04979    0.002858    45638      17.42      <.0001
               Year          0.06971    0.003667    45638      19.01      <.0001


                                Type III Tests of Fixed Effects

                                      Num      Den
                        Effect         DF       DF    F Value    Pr > F

                        Age             1    45638     303.49    <.0001
                        Year            1    45638     361.42    <.0001
                                         The SAS System      10:18 Tuesday, October 13, 2015 137

                                     The GLIMMIX Procedure

                                       Model Information

                  Data Set                      WORK.ZODIAC_45_FEMALE_OVER_75
                  Response Variable             OUT_Diet
                  Response Distribution         Binomial
                  Link Function                 Logit
                  Variance Function             Default
                  Variance Matrix Blocked By    BSISID
                  Estimation Technique          Residual PL
                  Degrees of Freedom Method     Between-Within


                                    Class Level Information

                                Class     Levels    Values

                                BSISID     20268    not printed


                            Number of Observations Read       65908
                            Number of Observations Used       65908


                                           Dimensions

                               R-side Cov. Parameters           2
                               Columns in X                     3
                               Columns in Z per Subject         0
                               Subjects (Blocks in V)       20268
                               Max Obs per Subject             16


                                   Optimization Information

                        Optimization Technique        Dual Quasi-Newton
                        Parameters in Optimization    1
                        Lower Boundaries              0
                        Upper Boundaries              0
                        Fixed Effects                 Profiled
                        Residual Variance             Profiled
                        Starting From                 Data


                                        Iteration History

                                                    Objective                         Max
       Iteration    Restarts    Subiterations        Function          Change    Gradient

               0           0                3    268903.40577      0.35949112    0.003602
               1           0                2    263683.04051      0.00942397    0.003156
               2           0                2    263760.07836      0.00026305    0.000013
               3           0                1    263759.61561      0.00001328    0.002176
               4           0                1    263759.58702      0.00000081    0.000531
               5           0                1    263759.58566      0.00000018    0.000116
               6           0                1    263759.58559      0.00000039    0.001285
               7           0                1    263759.58564      0.00000044    0.000288
               8           0                1    263759.58559      0.00000003    0.000173
                                         The SAS System      10:18 Tuesday, October 13, 2015 138

                                     The GLIMMIX Procedure

                                        Iteration History

                                                    Objective                         Max
       Iteration    Restarts    Subiterations        Function          Change    Gradient

               9           0                1    263759.58557      0.00000059    0.001944
              10           0                1    263759.58567      0.00000066    0.000435
              11           0                1    263759.58559      0.00000003    0.000329
              12           0                1    263759.58557      0.00000000    0.000329

                      Convergence criterion (PCONV=1.11022E-8) satisfied.


                                         Fit Statistics

                            -2 Res Log Pseudo-Likelihood    263759.6
                            Generalized Chi-Square          17006.58
                            Gener. Chi-Square / DF              0.26


                                Covariance Parameter Estimates

                                                             Standard
                          Cov Parm    Subject    Estimate       Error

                          CS          BSISID       0.7532    0.008713
                          Residual                 0.2580    0.001709


                                  Solutions for Fixed Effects

                                        Standard
               Effect       Estimate       Error       DF    t Value    Pr > |t|

               Intercept      0.5379      0.2111    20267       2.55      0.0108
               Age          -0.02085    0.002899    45638      -7.19      <.0001
               Year         -0.02056    0.003264    45638      -6.30      <.0001


                                Type III Tests of Fixed Effects

                                      Num      Den
                        Effect         DF       DF    F Value    Pr > F

                        Age             1    45638      51.72    <.0001
                        Year            1    45638      39.67    <.0001
                                         The SAS System      10:18 Tuesday, October 13, 2015 139

                                     The GLIMMIX Procedure

                                       Model Information

                  Data Set                      WORK.ZODIAC_45_FEMALE_OVER_75
                  Response Variable             OUT_DMoralMed
                  Response Distribution         Binomial
                  Link Function                 Logit
                  Variance Function             Default
                  Variance Matrix Blocked By    BSISID
                  Estimation Technique          Residual PL
                  Degrees of Freedom Method     Between-Within


                                    Class Level Information

                                Class     Levels    Values

                                BSISID     20268    not printed


                            Number of Observations Read       65908
                            Number of Observations Used       65908


                                           Dimensions

                               R-side Cov. Parameters           2
                               Columns in X                     3
                               Columns in Z per Subject         0
                               Subjects (Blocks in V)       20268
                               Max Obs per Subject             16


                                   Optimization Information

                        Optimization Technique        Dual Quasi-Newton
                        Parameters in Optimization    1
                        Lower Boundaries              0
                        Upper Boundaries              0
                        Fixed Effects                 Profiled
                        Residual Variance             Profiled
                        Starting From                 Data


                                        Iteration History

                                                    Objective                         Max
       Iteration    Restarts    Subiterations        Function          Change    Gradient

               0           0                2    238137.92262      0.18584919    0.001089
               1           0                3    236486.95551      0.00453861    3.184E-6
               2           0                2    236497.45117      0.00004055    0.000023
               3           0                1     236497.4273      0.00000012    0.000422
               4           0                1    236497.42758      0.00000153    0.005269
               5           0                2    236497.42709      0.00000141    4.986E-9
               6           0                0    236497.42754      0.00000000    1.571E-6
                                         The SAS System      10:18 Tuesday, October 13, 2015 140

                                     The GLIMMIX Procedure

                      Convergence criterion (PCONV=1.11022E-8) satisfied.


                                         Fit Statistics

                            -2 Res Log Pseudo-Likelihood    236497.4
                            Generalized Chi-Square          17688.16
                            Gener. Chi-Square / DF              0.27


                                Covariance Parameter Estimates

                                                             Standard
                          Cov Parm    Subject    Estimate       Error

                          CS          BSISID       0.7428    0.008647
                          Residual                 0.2684    0.001776


                                  Solutions for Fixed Effects

                                        Standard
               Effect       Estimate       Error       DF    t Value    Pr > |t|

               Intercept      1.9213      0.1664    20267      11.54      <.0001
               Age          -0.01670    0.002276    45638      -7.34      <.0001
               Year         -0.01932    0.002708    45638      -7.14      <.0001


                                Type III Tests of Fixed Effects

                                      Num      Den
                        Effect         DF       DF    F Value    Pr > F

                        Age             1    45638      53.85    <.0001
                        Year            1    45638      50.91    <.0001
                                         The SAS System      10:18 Tuesday, October 13, 2015 141

                                     The GLIMMIX Procedure

                                       Model Information

                  Data Set                      WORK.ZODIAC_45_FEMALE_OVER_75
                  Response Variable             OUT_AntihypertensiveMed
                  Response Distribution         Binomial
                  Link Function                 Logit
                  Variance Function             Default
                  Variance Matrix Blocked By    BSISID
                  Estimation Technique          Residual PL
                  Degrees of Freedom Method     Between-Within


                                    Class Level Information

                                Class     Levels    Values

                                BSISID     20268    not printed


                            Number of Observations Read       65908
                            Number of Observations Used       65908


                                           Dimensions

                               R-side Cov. Parameters           2
                               Columns in X                     3
                               Columns in Z per Subject         0
                               Subjects (Blocks in V)       20268
                               Max Obs per Subject             16


                                   Optimization Information

                        Optimization Technique        Dual Quasi-Newton
                        Parameters in Optimization    1
                        Lower Boundaries              0
                        Upper Boundaries              0
                        Fixed Effects                 Profiled
                        Residual Variance             Profiled
                        Starting From                 Data


                                        Iteration History

                                                    Objective                         Max
       Iteration    Restarts    Subiterations        Function          Change    Gradient

               0           0                4    277137.18601      0.47285284    0.000064
               1           0                2    271679.98958      0.02549372     0.00561
               2           0                2    271698.54292      0.00060379    0.000014
               3           0                2    271696.13459      0.00005288    0.000115
               4           0                1    271695.96459      0.00000316    0.002463
               5           0                1    271695.95371      0.00000116    0.002699
               6           0                1    271695.95561      0.00000035    0.001156
               7           0                1    271695.95491      0.00000059    0.001359
               8           0                1    271695.95366      0.00000068    0.001576
                                         The SAS System      10:18 Tuesday, October 13, 2015 142

                                     The GLIMMIX Procedure

                                        Iteration History

                                                    Objective                         Max
       Iteration    Restarts    Subiterations        Function          Change    Gradient

               9           0                1    271695.95505      0.00000079    0.001827
              10           0                1    271695.95343      0.00000020    0.000942
              11           0                1    271695.95381      0.00000000    0.000943

                      Convergence criterion (PCONV=1.11022E-8) satisfied.


                                         Fit Statistics

                            -2 Res Log Pseudo-Likelihood    271696.0
                            Generalized Chi-Square          22108.01
                            Gener. Chi-Square / DF              0.34


                                Covariance Parameter Estimates

                                                             Standard
                          Cov Parm    Subject    Estimate       Error

                          CS          BSISID       0.6661    0.008471
                          Residual                 0.3355    0.002250


                                  Solutions for Fixed Effects

                                        Standard
               Effect       Estimate       Error       DF    t Value    Pr > |t|

               Intercept     -0.9567      0.2055    20267      -4.65      <.0001
               Age           0.01430    0.002763    45638       5.18      <.0001
               Year          0.08847    0.003125    45638      28.31      <.0001


                                Type III Tests of Fixed Effects

                                      Num      Den
                        Effect         DF       DF    F Value    Pr > F

                        Age             1    45638      26.80    <.0001
                        Year            1    45638     801.29    <.0001
                                         The SAS System      10:18 Tuesday, October 13, 2015 143

                                     The GLIMMIX Procedure

                                       Model Information

                  Data Set                      WORK.ZODIAC_45_FEMALE_OVER_75
                  Response Variable             OUT_LipidLoweringMed
                  Response Distribution         Binomial
                  Link Function                 Logit
                  Variance Function             Default
                  Variance Matrix Blocked By    BSISID
                  Estimation Technique          Residual PL
                  Degrees of Freedom Method     Between-Within


                                    Class Level Information

                                Class     Levels    Values

                                BSISID     20268    not printed


                            Number of Observations Read       65908
                            Number of Observations Used       65908


                                           Dimensions

                               R-side Cov. Parameters           2
                               Columns in X                     3
                               Columns in Z per Subject         0
                               Subjects (Blocks in V)       20268
                               Max Obs per Subject             16


                                   Optimization Information

                        Optimization Technique        Dual Quasi-Newton
                        Parameters in Optimization    1
                        Lower Boundaries              0
                        Upper Boundaries              0
                        Fixed Effects                 Profiled
                        Residual Variance             Profiled
                        Starting From                 Data


                                        Iteration History

                                                    Objective                         Max
       Iteration    Restarts    Subiterations        Function          Change    Gradient

               0           0                3    246353.18033      0.62630648    0.013147
               1           0                2    244365.76416      0.00920313    0.002427
               2           0                2    244407.97355      0.00049991     6.55E-6
               3           0                1     244408.3175      0.00000814    0.001774
               4           0                1     244408.3099      0.00000086    0.000852
               5           0                1    244408.30984      0.00000033    0.000395
               6           0                1    244408.31002      0.00000015    0.000182
               7           0                1    244408.30993      0.00000070    0.002511
               8           0                1    244408.31036      0.00000096    0.001148
                                         The SAS System      10:18 Tuesday, October 13, 2015 144

                                     The GLIMMIX Procedure

                                        Iteration History

                                                    Objective                         Max
       Iteration    Restarts    Subiterations        Function          Change    Gradient

               9           0                1    244408.30979      0.00000044    0.000531
              10           0                1    244408.31004      0.00000001    0.000538

                      Convergence criterion (PCONV=1.11022E-8) satisfied.


                                         Fit Statistics

                            -2 Res Log Pseudo-Likelihood    244408.3
                            Generalized Chi-Square          18139.85
                            Gener. Chi-Square / DF              0.28


                                Covariance Parameter Estimates

                                                             Standard
                          Cov Parm    Subject    Estimate       Error

                          CS          BSISID       0.7252    0.008529
                          Residual                 0.2752    0.001824


                                  Solutions for Fixed Effects

                                        Standard
               Effect       Estimate       Error       DF    t Value    Pr > |t|

               Intercept      6.1665      0.1854    20267      33.26      <.0001
               Age           -0.1057    0.002596    45638     -40.73      <.0001
               Year           0.1943    0.003228    45638      60.19      <.0001


                                Type III Tests of Fixed Effects

                                      Num      Den
                        Effect         DF       DF    F Value    Pr > F

                        Age             1    45638    1658.82    <.0001
                        Year            1    45638    3623.26    <.0001
                                         The SAS System      10:18 Tuesday, October 13, 2015 145

                                     
                                           The SAS System       10:00 Thursday, October 22, 2015  21


                                       The GLIMMIX Procedure

                                         Model Information

                    Data Set                      WORK.ZODIAC_45_FEMALE_OVER_75
                    Response Variable             PRO_Smoking
                    Response Distribution         Binomial
                    Link Function                 Logit
                    Variance Function             Default
                    Variance Matrix Blocked By    BSISID
                    Estimation Technique          Residual PL
                    Degrees of Freedom Method     Between-Within


                                      Class Level Information

                                  Class     Levels    Values

                                  BSISID     20268    not printed


                              Number of Observations Read       65908
                              Number of Observations Used       65908


                                             Dimensions

                                 R-side Cov. Parameters           1
                                 Columns in X                     3
                                 Columns in Z per Subject         0
                                 Subjects (Blocks in V)       20268
                                 Max Obs per Subject             16


                                      Optimization Information

                                 Optimization Technique    None
                                 Parameters                0
                                 Lower Boundaries          0
                                 Upper Boundaries          0
                                 Fixed Effects             Profiled
                                 Residual Variance         Profiled
                                 Starting From             Data


                                          Iteration History

                                                      Objective                         Max
         Iteration    Restarts    Subiterations        Function          Change    Gradient

                 0           0                0    301180.19935      0.86635334           .
                 1           0                0     362220.3628      0.32247317           .
                 2           0                0    390623.72926      0.05016006           .
                 3           0                0    394869.44974      0.00107706           .
                 4           0                0    394947.49392      0.00000041           .
                 5           0                0    394947.51985      0.00000000           .

                        Convergence criterion (PCONV=1.11022E-8) satisfied.
                                           The SAS System       09:52 Thursday, October 15, 2015  14

                                       The GLIMMIX Procedure

                                           Fit Statistics

                              -2 Res Log Pseudo-Likelihood    394947.5
                              Generalized Chi-Square          69982.24
                              Gener. Chi-Square / DF              1.06


                                  Covariance Parameter Estimates

                                                            Standard
                               Cov Parm         Estimate       Error

                               Residual (VC)      1.0619    0.005850


                                    Solutions for Fixed Effects

                                          Standard
                 Effect       Estimate       Error       DF    t Value    Pr > |t|

                 Intercept      3.5346      0.2923    20267      12.09      <.0001
                 Age          -0.03607    0.003569    45638     -10.11      <.0001
                 Year           0.1872    0.004381    45638      42.74      <.0001


                                  Type III Tests of Fixed Effects

                                        Num      Den
                          Effect         DF       DF    F Value    Pr > F

                          Age             1    45638     102.12    <.0001
                          Year            1    45638    1826.46    <.0001
                                           The SAS System       09:52 Thursday, October 15, 2015  17

                                       The GLIMMIX Procedure

                                         Model Information

                    Data Set                      WORK.ZODIAC_45_FEMALE_OVER_75
                    Response Variable             OUT_macroalbuminuria
                    Response Distribution         Binomial
                    Link Function                 Logit
                    Variance Function             Default
                    Variance Matrix Blocked By    BSISID
                    Estimation Technique          Residual PL
                    Degrees of Freedom Method     Between-Within


                                      Class Level Information

                                  Class     Levels    Values

                                  BSISID     20268    not printed


                              Number of Observations Read       65908
                              Number of Observations Used       39053


                                             Dimensions

                                 R-side Cov. Parameters           1
                                 Columns in X                     3
                                 Columns in Z per Subject         0
                                 Subjects (Blocks in V)       20268
                                 Max Obs per Subject             15


                                      Optimization Information

                                 Optimization Technique    None
                                 Parameters                0
                                 Lower Boundaries          0
                                 Upper Boundaries          0
                                 Fixed Effects             Profiled
                                 Residual Variance         Profiled
                                 Starting From             Data


                                          Iteration History

                                                      Objective                         Max
         Iteration    Restarts    Subiterations        Function          Change    Gradient

                 0           0                0    167017.93072      0.98367826           .
                 1           0                0    214708.48357      0.52647023           .
                 2           0                0     241769.4634      0.14576429           .
                 3           0                0    249852.38452      0.00968105           .
                 4           0                0    250451.29035      0.00004605           .
                 5           0                0    250454.20628      0.00000000           .

                        Convergence criterion (PCONV=1.11022E-8) satisfied.
                                           The SAS System       09:52 Thursday, October 15, 2015  18

                                       The GLIMMIX Procedure

                                           Fit Statistics

                              -2 Res Log Pseudo-Likelihood    250454.2
                              Generalized Chi-Square          38897.52
                              Gener. Chi-Square / DF              1.00


                                  Covariance Parameter Estimates

                                                            Standard
                               Cov Parm         Estimate       Error

                               Residual (VC)      0.9961    0.007129


                                    Solutions for Fixed Effects

                                          Standard
                 Effect       Estimate       Error       DF    t Value    Pr > |t|

                 Intercept    -10.0529      0.4784    15006     -21.02      <.0001
                 Age           0.09605    0.005775    24044      16.63      <.0001
                 Year         -0.09188    0.009241    24044      -9.94      <.0001


                                  Type III Tests of Fixed Effects

                                        Num      Den
                          Effect         DF       DF    F Value    Pr > F

                          Age             1    24044     276.64    <.0001
                          Year            1    24044      98.85    <.0001
                                           The SAS System       09:52 Thursday, October 15, 2015  19

                                       The GLIMMIX Procedure

                                         Model Information

                    Data Set                      WORK.ZODIAC_45_FEMALE_OVER_75
                    Response Variable             OUT_HbA1c
                    Response Distribution         Binomial
                    Link Function                 Logit
                    Variance Function             Default
                    Variance Matrix Blocked By    BSISID
                    Estimation Technique          Residual PL
                    Degrees of Freedom Method     Between-Within


                                      Class Level Information

                                  Class     Levels    Values

                                  BSISID     20268    not printed


                              Number of Observations Read       65908
                              Number of Observations Used       62688


                                             Dimensions

                                 R-side Cov. Parameters           1
                                 Columns in X                     3
                                 Columns in Z per Subject         0
                                 Subjects (Blocks in V)       20268
                                 Max Obs per Subject             16


                                      Optimization Information

                                 Optimization Technique    None
                                 Parameters                0
                                 Lower Boundaries          0
                                 Upper Boundaries          0
                                 Fixed Effects             Profiled
                                 Residual Variance         Profiled
                                 Starting From             Data


                                          Iteration History

                                                      Objective                         Max
         Iteration    Restarts    Subiterations        Function          Change    Gradient

                 0           0                0      280730.166      0.14677837           .
                 1           0                0    274410.66197      0.00604085           .
                 2           0                0     274561.0638      0.00000839           .
                 3           0                0    274561.16096      0.00000000           .

                        Convergence criterion (PCONV=1.11022E-8) satisfied.
                                           The SAS System       09:52 Thursday, October 15, 2015  20

                                       The GLIMMIX Procedure

                                           Fit Statistics

                              -2 Res Log Pseudo-Likelihood    274561.2
                              Generalized Chi-Square          62696.08
                              Gener. Chi-Square / DF              1.00


                                  Covariance Parameter Estimates

                                                            Standard
                               Cov Parm         Estimate       Error

                               Residual (VC)      1.0002    0.005649


                                    Solutions for Fixed Effects

                                          Standard
                 Effect       Estimate       Error       DF    t Value    Pr > |t|

                 Intercept      1.6040      0.1498    19587      10.71      <.0001
                 Age          -0.01397    0.001817    43098      -7.69      <.0001
                 Year          0.02529    0.002837    43098       8.91      <.0001


                                  Type III Tests of Fixed Effects

                                        Num      Den
                          Effect         DF       DF    F Value    Pr > F

                          Age             1    43098      59.14    <.0001
                          Year            1    43098      79.46    <.0001
                                           The SAS System       09:52 Thursday, October 15, 2015  21

                                       The GLIMMIX Procedure

                                         Model Information

                    Data Set                      WORK.ZODIAC_45_FEMALE_OVER_75
                    Response Variable             OUT_SBP
                    Response Distribution         Binomial
                    Link Function                 Logit
                    Variance Function             Default
                    Variance Matrix Blocked By    BSISID
                    Estimation Technique          Residual PL
                    Degrees of Freedom Method     Between-Within


                                      Class Level Information

                                  Class     Levels    Values

                                  BSISID     20268    not printed


                              Number of Observations Read       65908
                              Number of Observations Used       63808


                                             Dimensions

                                 R-side Cov. Parameters           1
                                 Columns in X                     3
                                 Columns in Z per Subject         0
                                 Subjects (Blocks in V)       20268
                                 Max Obs per Subject             16


                                      Optimization Information

                                 Optimization Technique    None
                                 Parameters                0
                                 Lower Boundaries          0
                                 Upper Boundaries          0
                                 Fixed Effects             Profiled
                                 Residual Variance         Profiled
                                 Starting From             Data


                                          Iteration History

                                                      Objective                         Max
         Iteration    Restarts    Subiterations        Function          Change    Gradient

                 0           0                0    275561.57448      0.16565618           .
                 1           0                0    273102.75251      0.00501856           .
                 2           0                0    273144.45558      0.00000391           .
                 3           0                0    273144.48132      0.00000000           .

                        Convergence criterion (PCONV=1.11022E-8) satisfied.
                                           The SAS System       09:52 Thursday, October 15, 2015  22

                                       The GLIMMIX Procedure

                                           Fit Statistics

                              -2 Res Log Pseudo-Likelihood    273144.5
                              Generalized Chi-Square          63768.83
                              Gener. Chi-Square / DF              1.00


                                  Covariance Parameter Estimates

                                                            Standard
                               Cov Parm         Estimate       Error

                               Residual (VC)      0.9994    0.005596


                                    Solutions for Fixed Effects

                                          Standard
                 Effect       Estimate       Error       DF    t Value    Pr > |t|

                 Intercept     -1.0926      0.1429    19825      -7.65      <.0001
                 Age          -0.00457    0.001725    43980      -2.65      0.0080
                 Year          0.08267    0.002857    43980      28.93      <.0001


                                  Type III Tests of Fixed Effects

                                        Num      Den
                          Effect         DF       DF    F Value    Pr > F

                          Age             1    43980       7.03    0.0080
                          Year            1    43980     837.18    <.0001
                                           The SAS System       09:52 Thursday, October 15, 2015  23

                                       The GLIMMIX Procedure

                                         Model Information

                    Data Set                      WORK.ZODIAC_45_FEMALE_OVER_75
                    Response Variable             OUT_EyeExamination
                    Response Distribution         Binomial
                    Link Function                 Logit
                    Variance Function             Default
                    Variance Matrix Blocked By    BSISID
                    Estimation Technique          Residual PL
                    Degrees of Freedom Method     Between-Within


                                      Class Level Information

                                  Class     Levels    Values

                                  BSISID     20268    not printed


                              Number of Observations Read       65908
                              Number of Observations Used       43849


                                             Dimensions

                                 R-side Cov. Parameters           1
                                 Columns in X                     3
                                 Columns in Z per Subject         0
                                 Subjects (Blocks in V)       20268
                                 Max Obs per Subject             14


                                      Optimization Information

                                 Optimization Technique    None
                                 Parameters                0
                                 Lower Boundaries          0
                                 Upper Boundaries          0
                                 Fixed Effects             Profiled
                                 Residual Variance         Profiled
                                 Starting From             Data


                                          Iteration History

                                                      Objective                         Max
         Iteration    Restarts    Subiterations        Function          Change    Gradient

                 0           0                0    212254.57722      0.67974774           .
                 1           0                0    229316.73007      0.10303331           .
                 2           0                0    231671.13517      0.00216893           .
                 3           0                0    231714.01993      0.00000079           .
                 4           0                0    231714.03471      0.00000000           .

                        Convergence criterion (PCONV=1.11022E-8) satisfied.
                                           The SAS System       09:52 Thursday, October 15, 2015  24

                                       The GLIMMIX Procedure

                                           Fit Statistics

                              -2 Res Log Pseudo-Likelihood    231714.0
                              Generalized Chi-Square          43871.85
                              Gener. Chi-Square / DF              1.00


                                  Covariance Parameter Estimates

                                                            Standard
                               Cov Parm         Estimate       Error

                               Residual (VC)      1.0006    0.006758


                                    Solutions for Fixed Effects

                                          Standard
                 Effect       Estimate       Error       DF    t Value    Pr > |t|

                 Intercept     -4.1485      0.2810    15636     -14.76      <.0001
                 Age           0.03388    0.003371    28210      10.05      <.0001
                 Year         -0.06157    0.006062    28210     -10.16      <.0001


                                  Type III Tests of Fixed Effects

                                        Num      Den
                          Effect         DF       DF    F Value    Pr > F

                          Age             1    28210     100.99    <.0001
                          Year            1    28210     103.17    <.0001
                                           The SAS System       09:52 Thursday, October 15, 2015  25

                                       The GLIMMIX Procedure

                                         Model Information

                    Data Set                      WORK.ZODIAC_45_FEMALE_OVER_75
                    Response Variable             PRO_EyeExamination
                    Response Distribution         Binomial
                    Link Function                 Logit
                    Variance Function             Default
                    Variance Matrix Blocked By    BSISID
                    Estimation Technique          Residual PL
                    Degrees of Freedom Method     Between-Within


                                      Class Level Information

                                  Class     Levels    Values

                                  BSISID     20268    not printed


                              Number of Observations Read       65908
                              Number of Observations Used       65908


                                             Dimensions

                                 R-side Cov. Parameters           1
                                 Columns in X                     3
                                 Columns in Z per Subject         0
                                 Subjects (Blocks in V)       20268
                                 Max Obs per Subject             16


                                      Optimization Information

                                 Optimization Technique    None
                                 Parameters                0
                                 Lower Boundaries          0
                                 Upper Boundaries          0
                                 Fixed Effects             Profiled
                                 Residual Variance         Profiled
                                 Starting From             Data


                                          Iteration History

                                                      Objective                         Max
         Iteration    Restarts    Subiterations        Function          Change    Gradient

                 0           0                0    304367.33668      0.13106269           .
                 1           0                0    302947.73136      0.00126273           .
                 2           0                0    302976.41877      0.00000023           .
                 3           0                0    302976.42433      0.00000000           .

                        Convergence criterion (PCONV=1.11022E-8) satisfied.
                                           The SAS System       09:52 Thursday, October 15, 2015  26

                                       The GLIMMIX Procedure

                                           Fit Statistics

                              -2 Res Log Pseudo-Likelihood    302976.4
                              Generalized Chi-Square          65266.42
                              Gener. Chi-Square / DF              0.99


                                  Covariance Parameter Estimates

                                                            Standard
                               Cov Parm         Estimate       Error

                               Residual (VC)      0.9903    0.005455


                                    Solutions for Fixed Effects

                                          Standard
                 Effect       Estimate       Error       DF    t Value    Pr > |t|

                 Intercept      1.1703      0.1573    20267       7.44      <.0001
                 Age          -0.03680    0.001922    45638     -19.14      <.0001
                 Year           0.2288    0.003012    45638      75.97      <.0001


                                  Type III Tests of Fixed Effects

                                        Num      Den
                          Effect         DF       DF    F Value    Pr > F

                          Age             1    45638     366.49    <.0001
                          Year            1    45638    5771.31    <.0001
                                           The SAS System       09:52 Thursday, October 15, 2015  27

                                       The GLIMMIX Procedure

                                         Model Information

                    Data Set                      WORK.ZODIAC_45_FEMALE_OVER_75
                    Response Variable             PRO_FeetExamination
                    Response Distribution         Binomial
                    Link Function                 Logit
                    Variance Function             Default
                    Variance Matrix Blocked By    BSISID
                    Estimation Technique          Residual PL
                    Degrees of Freedom Method     Between-Within


                                      Class Level Information

                                  Class     Levels    Values

                                  BSISID     20268    not printed


                              Number of Observations Read       65908
                              Number of Observations Used       65908


                                             Dimensions

                                 R-side Cov. Parameters           1
                                 Columns in X                     3
                                 Columns in Z per Subject         0
                                 Subjects (Blocks in V)       20268
                                 Max Obs per Subject             16


                                      Optimization Information

                                 Optimization Technique    None
                                 Parameters                0
                                 Lower Boundaries          0
                                 Upper Boundaries          0
                                 Fixed Effects             Profiled
                                 Residual Variance         Profiled
                                 Starting From             Data


                                          Iteration History

                                                      Objective                         Max
         Iteration    Restarts    Subiterations        Function          Change    Gradient

                 0           0                0    316463.15653      0.41838243           .
                 1           0                0    325302.02212      0.01621252           .
                 2           0                0    326056.75875      0.00007332           .
                 3           0                0    326059.52652      0.00000000           .

                        Convergence criterion (PCONV=1.11022E-8) satisfied.
                                           The SAS System       09:52 Thursday, October 15, 2015  28

                                       The GLIMMIX Procedure

                                           Fit Statistics

                              -2 Res Log Pseudo-Likelihood    326059.5
                              Generalized Chi-Square          65989.78
                              Gener. Chi-Square / DF              1.00


                                  Covariance Parameter Estimates

                                                            Standard
                               Cov Parm         Estimate       Error

                               Residual (VC)      1.0013    0.005516


                                    Solutions for Fixed Effects

                                          Standard
                 Effect       Estimate       Error       DF    t Value    Pr > |t|

                 Intercept      3.3471      0.1836    20267      18.23      <.0001
                 Age          -0.04071    0.002236    45638     -18.21      <.0001
                 Year           0.1362    0.003121    45638      43.64      <.0001


                                  Type III Tests of Fixed Effects

                                        Num      Den
                          Effect         DF       DF    F Value    Pr > F

                          Age             1    45638     331.46    <.0001
                          Year            1    45638    1904.62    <.0001


                                       The GLIMMIX Procedure

                                         Model Information

                    Data Set                      WORK.ZODIAC_45_FEMALE_OVER_75
                    Response Variable             HbA1c
                    Response Distribution         Gaussian
                    Link Function                 Identity
                    Variance Function             Default
                    Variance Matrix Blocked By    BSISID
                    Estimation Technique          Restricted Maximum Likelihood
                    Degrees of Freedom Method     Between-Within


                                      Class Level Information

                                  Class     Levels    Values

                                  BSISID     20268    not printed
                                  Gender         1    1


                              Number of Observations Read       65908
                              Number of Observations Used       62688


                                             Dimensions

                                 R-side Cov. Parameters           2
                                 Columns in X                     3
                                 Columns in Z per Subject         0
                                 Subjects (Blocks in V)       20268
                                 Max Obs per Subject             16


                                     Optimization Information

                          Optimization Technique        Dual Quasi-Newton
                          Parameters in Optimization    1
                          Lower Boundaries              0
                          Upper Boundaries              0
                          Fixed Effects                 Profiled
                          Residual Variance             Profiled
                          Starting From                 Data


                                          Iteration History

                                                     Objective                         Max
          Iteration    Restarts    Evaluations        Function          Change    Gradient

                  0           0              4    439698.62508       .            2147.355
                  1           0              3    439489.76391    208.86116757    898.3547
                  2           0              4    439341.80057    147.96334446    383.6976
                  3           0              2    439325.13393     16.66663315    108.7624
                  4           0              2     439323.4095      1.72443439    9.926577
                  5           0              2    439323.39552      0.01397498    0.289077
                  6           0              3    439323.39551      0.00001182    0.000742
                                           The SAS System       10:00 Thursday, October 22, 2015  22

                                       The GLIMMIX Procedure

                           Convergence criterion (GCONV=1E-8) satisfied.


                                           Fit Statistics

                                -2 Res Log Likelihood       439323.4
                                AIC  (smaller is better)    439327.4
                                AICC (smaller is better)    439327.4
                                BIC  (smaller is better)    439343.2
                                CAIC (smaller is better)    439345.2
                                HQIC (smaller is better)    439332.6
                                Generalized Chi-Square       2467273
                                Gener. Chi-Square / DF         39.36


                                  Covariance Parameter Estimates

                                                               Standard
                            Cov Parm    Subject    Estimate       Error

                            CS          BSISID      57.7400      0.7832
                            Residual                39.3599      0.2698


                                    Solutions for Fixed Effects

                                          Standard
                 Effect       Estimate       Error       DF    t Value    Pr > |t|

                 Intercept     41.9813      0.8387    19587      50.05      <.0001
                 Age            0.1030     0.01120    43098       9.20      <.0001
                 Year          0.03159     0.01425    43098       2.22      0.0266


                                  Type III Tests of Fixed Effects

                                        Num      Den
                          Effect         DF       DF    F Value    Pr > F

                          Age             1    43098      84.58    <.0001
                          Year            1    43098       4.92    0.0266
                                           The SAS System       10:00 Thursday, October 22, 2015  23

                                       The GLIMMIX Procedure

                                         Model Information

                    Data Set                      WORK.ZODIAC_45_FEMALE_OVER_75
                    Response Variable             HbA1c
                    Response Distribution         Gaussian
                    Link Function                 Identity
                    Variance Function             Default
                    Variance Matrix Blocked By    BSISID
                    Estimation Technique          Restricted Maximum Likelihood
                    Degrees of Freedom Method     Between-Within


                                      Class Level Information

                                  Class     Levels    Values

                                  BSISID     20268    not printed
                                  Gender         1    1


                              Number of Observations Read       65908
                              Number of Observations Used       62688


                                             Dimensions

                                 R-side Cov. Parameters           2
                                 Columns in X                     4
                                 Columns in Z per Subject         0
                                 Subjects (Blocks in V)       20268
                                 Max Obs per Subject             16


                                     Optimization Information

                          Optimization Technique        Dual Quasi-Newton
                          Parameters in Optimization    1
                          Lower Boundaries              0
                          Upper Boundaries              0
                          Fixed Effects                 Profiled
                          Residual Variance             Profiled
                          Starting From                 Data


                                          Iteration History

                                                     Objective                         Max
          Iteration    Restarts    Evaluations        Function          Change    Gradient

                  0           0              4    439099.23484       .            2104.992
                  1           0              3    438894.26866    204.96618727    880.3882
                  2           0              4    438755.72284    138.54581713    387.1197
                  3           0              2    438738.75054     16.97229558    106.1392
                  4           0              2    438737.11945      1.63109113    9.726278
                  5           0              2    438737.10611      0.01334022    0.275202
                  6           0              3     438737.1061      0.00001066     0.00069
                                           The SAS System       10:00 Thursday, October 22, 2015  24

                                       The GLIMMIX Procedure

                           Convergence criterion (GCONV=1E-8) satisfied.


                                           Fit Statistics

                                -2 Res Log Likelihood       438737.1
                                AIC  (smaller is better)    438741.1
                                AICC (smaller is better)    438741.1
                                BIC  (smaller is better)    438756.9
                                CAIC (smaller is better)    438758.9
                                HQIC (smaller is better)    438746.3
                                Generalized Chi-Square       2444778
                                Gener. Chi-Square / DF         39.00


                                  Covariance Parameter Estimates

                                                               Standard
                            Cov Parm    Subject    Estimate       Error

                            CS          BSISID      57.1295      0.7741
                            Residual                39.0016      0.2672


                                    Solutions for Fixed Effects

                                          Standard
                 Effect       Estimate       Error       DF    t Value    Pr > |t|

                 Intercept     49.8402      0.8941    19587      55.74      <.0001
                 Age           0.08775     0.01116    43097       7.86      <.0001
                 Year          -1.2999     0.05620    43097     -23.13      <.0001
                 YearSQ        0.05987    0.002446    43097      24.48      <.0001


                                  Type III Tests of Fixed Effects

                                        Num      Den
                          Effect         DF       DF    F Value    Pr > F

                          Age             1    43097      61.79    <.0001
                          Year            1    43097     534.93    <.0001
                          YearSQ          1    43097     599.32    <.0001
                                           The SAS System       10:00 Thursday, October 22, 2015  25

                                       The GLIMMIX Procedure

                                         Model Information

                    Data Set                      WORK.ZODIAC_45_FEMALE_OVER_75
                    Response Variable             SBP
                    Response Distribution         Gaussian
                    Link Function                 Identity
                    Variance Function             Default
                    Variance Matrix Blocked By    BSISID
                    Estimation Technique          Restricted Maximum Likelihood
                    Degrees of Freedom Method     Between-Within


                                      Class Level Information

                                  Class     Levels    Values

                                  BSISID     20268    not printed
                                  Gender         1    1


                              Number of Observations Read       65908
                              Number of Observations Used       63808


                                             Dimensions

                                 R-side Cov. Parameters           2
                                 Columns in X                     3
                                 Columns in Z per Subject         0
                                 Subjects (Blocks in V)       20268
                                 Max Obs per Subject             16


                                     Optimization Information

                          Optimization Technique        Dual Quasi-Newton
                          Parameters in Optimization    1
                          Lower Boundaries              0
                          Upper Boundaries              0
                          Fixed Effects                 Profiled
                          Residual Variance             Profiled
                          Starting From                 Data


                                          Iteration History

                                                     Objective                         Max
          Iteration    Restarts    Evaluations        Function          Change    Gradient

                  0           0              4     541338.5013       .            136.4415
                  1           0              4    541337.66119      0.84010975    4.603251
                  2           0              2    541337.66021      0.00098470    0.094424

                           Convergence criterion (GCONV=1E-8) satisfied.
                                           The SAS System       10:00 Thursday, October 22, 2015  26

                                       The GLIMMIX Procedure

                                           Fit Statistics

                                -2 Res Log Likelihood       541337.7
                                AIC  (smaller is better)    541341.7
                                AICC (smaller is better)    541341.7
                                BIC  (smaller is better)    541357.5
                                CAIC (smaller is better)    541359.5
                                HQIC (smaller is better)    541346.8
                                Generalized Chi-Square      12780849
                                Gener. Chi-Square / DF        200.31


                                  Covariance Parameter Estimates

                                                               Standard
                            Cov Parm    Subject    Estimate       Error

                            CS          BSISID       148.63      2.3417
                            Residual                 200.31      1.3380


                                    Solutions for Fixed Effects

                                          Standard
                 Effect       Estimate       Error       DF    t Value    Pr > |t|

                 Intercept      155.88      1.5592    19825      99.97      <.0001
                 Age          -0.00732     0.02023    43980      -0.36      0.7174
                 Year          -0.9629     0.02727    43980     -35.31      <.0001


                                  Type III Tests of Fixed Effects

                                        Num      Den
                          Effect         DF       DF    F Value    Pr > F

                          Age             1    43980       0.13    0.7174
                          Year            1    43980    1246.92    <.0001
                                           The SAS System       10:00 Thursday, October 22, 2015  27

                                       The GLIMMIX Procedure

                                         Model Information

                    Data Set                      WORK.ZODIAC_45_FEMALE_OVER_75
                    Response Variable             BMI
                    Response Distribution         Gaussian
                    Link Function                 Identity
                    Variance Function             Default
                    Variance Matrix Blocked By    BSISID
                    Estimation Technique          Restricted Maximum Likelihood
                    Degrees of Freedom Method     Between-Within


                                      Class Level Information

                                  Class     Levels    Values

                                  BSISID     20268    not printed
                                  Gender         1    1


                              Number of Observations Read       65908
                              Number of Observations Used       56887


                                             Dimensions

                                 R-side Cov. Parameters           2
                                 Columns in X                     3
                                 Columns in Z per Subject         0
                                 Subjects (Blocks in V)       20268
                                 Max Obs per Subject             16


                                     Optimization Information

                          Optimization Technique        Dual Quasi-Newton
                          Parameters in Optimization    1
                          Lower Boundaries              0
                          Upper Boundaries              0
                          Fixed Effects                 Profiled
                          Residual Variance             Profiled
                          Starting From                 Data


                                          Iteration History

                                                     Objective                         Max
          Iteration    Restarts    Evaluations        Function          Change    Gradient

                  0           0              4    271561.73472       .            1112.983
                  1           0              4    270067.87068    1493.8640409    183.2283
                  2           0              4    269971.06684     96.80384439    10.56473
                  3           0              2     269970.6618      0.40503711    1.969802
                  4           0              2    269970.64698      0.01481550    0.027248
                  5           0              2    269970.64698      0.00000285    0.000072
                                           The SAS System       10:00 Thursday, October 22, 2015  28

                                       The GLIMMIX Procedure

                           Convergence criterion (GCONV=1E-8) satisfied.


                                           Fit Statistics

                                -2 Res Log Likelihood       269970.6
                                AIC  (smaller is better)    269974.6
                                AICC (smaller is better)    269974.6
                                BIC  (smaller is better)    269990.5
                                CAIC (smaller is better)    269992.5
                                HQIC (smaller is better)    269979.8
                                Generalized Chi-Square      140462.2
                                Gener. Chi-Square / DF          2.47


                                  Covariance Parameter Estimates

                                                               Standard
                            Cov Parm    Subject    Estimate       Error

                            CS          BSISID      22.6718      0.2532
                            Residual                 2.4693     0.01769


                                    Solutions for Fixed Effects

                                          Standard
                 Effect       Estimate       Error       DF    t Value    Pr > |t|

                 Intercept     42.3072      0.4376    17869      96.69      <.0001
                 Age           -0.1739    0.006293    39015     -27.64      <.0001
                 Year          0.04567    0.006845    39015       6.67      <.0001


                                  Type III Tests of Fixed Effects

                                        Num      Den
                          Effect         DF       DF    F Value    Pr > F

                          Age             1    39015     764.14    <.0001
                          Year            1    39015      44.51    <.0001
                                           The SAS System       10:00 Thursday, October 22, 2015  29

                                       The GLIMMIX Procedure

                                         Model Information

                    Data Set                      WORK.ZODIAC_45_FEMALE_OVER_75
                    Response Variable             CholHDL
                    Response Distribution         Gaussian
                    Link Function                 Identity
                    Variance Function             Default
                    Variance Matrix Blocked By    BSISID
                    Estimation Technique          Restricted Maximum Likelihood
                    Degrees of Freedom Method     Between-Within


                                      Class Level Information

                                  Class     Levels    Values

                                  BSISID     20268    not printed
                                  Gender         1    1


                              Number of Observations Read       65908
                              Number of Observations Used       59737


                                             Dimensions

                                 R-side Cov. Parameters           2
                                 Columns in X                     3
                                 Columns in Z per Subject         0
                                 Subjects (Blocks in V)       20268
                                 Max Obs per Subject             16


                                     Optimization Information

                          Optimization Technique        Dual Quasi-Newton
                          Parameters in Optimization    1
                          Lower Boundaries              0
                          Upper Boundaries              0
                          Fixed Effects                 Profiled
                          Residual Variance             Profiled
                          Starting From                 Data


                                          Iteration History

                                                     Objective                         Max
          Iteration    Restarts    Evaluations        Function          Change    Gradient

                  0           0              4    153759.48472       .            1395.736
                  1           0              3    153395.42199    364.06273503    135.5653
                  2           0              2    153389.72086      5.70112776    46.86923
                  3           0              2    153388.99018      0.73067633    2.681173
                  4           0              2    153388.98785      0.00233689     0.04947
                  5           0              2    153388.98785      0.00000081    0.000051
                                           The SAS System       10:00 Thursday, October 22, 2015  30

                                       The GLIMMIX Procedure

                           Convergence criterion (GCONV=1E-8) satisfied.


                                           Fit Statistics

                                -2 Res Log Likelihood       153389.0
                                AIC  (smaller is better)    153393.0
                                AICC (smaller is better)    153393.0
                                BIC  (smaller is better)    153408.8
                                CAIC (smaller is better)    153410.8
                                HQIC (smaller is better)    153398.2
                                Generalized Chi-Square      24219.20
                                Gener. Chi-Square / DF          0.41


                                  Covariance Parameter Estimates

                                                               Standard
                            Cov Parm    Subject    Estimate       Error

                            CS          BSISID       0.9882     0.01216
                            Residual                 0.4055    0.002841


                                    Solutions for Fixed Effects

                                          Standard
                 Effect       Estimate       Error       DF    t Value    Pr > |t|

                 Intercept      2.9940      0.1033    19011      28.97      <.0001
                 Age           0.01277    0.001418    40723       9.00      <.0001
                 Year         -0.03315    0.001748    40723     -18.97      <.0001


                                  Type III Tests of Fixed Effects

                                        Num      Den
                          Effect         DF       DF    F Value    Pr > F

                          Age             1    40723      81.08    <.0001
                          Year            1    40723     359.86    <.0001
                                           The SAS System       10:00 Thursday, October 22, 2015  31


The GLIMMIX Procedure

                                       Model Information

                   Data Set                      WORK.ZODIAC_45_MALE_OVER_75
                   Response Variable             OUT_smoking
                   Response Distribution         Binomial
                   Link Function                 Logit
                   Variance Function             Default
                   Variance Matrix Blocked By    BSISID
                   Estimation Technique          Residual PL
                   Degrees of Freedom Method     Between-Within


                                    Class Level Information

                                Class     Levels    Values

                                BSISID     13719    not printed


                            Number of Observations Read       41850
                            Number of Observations Used       39590


                                           Dimensions

                               R-side Cov. Parameters           2
                               Columns in X                     3
                               Columns in Z per Subject         0
                               Subjects (Blocks in V)       13719
                               Max Obs per Subject             16


                                   Optimization Information

                        Optimization Technique        Dual Quasi-Newton
                        Parameters in Optimization    1
                        Lower Boundaries              0
                        Upper Boundaries              0
                        Fixed Effects                 Profiled
                        Residual Variance             Profiled
                        Starting From                 Data


                                        Iteration History

                                                    Objective                         Max
       Iteration    Restarts    Subiterations        Function          Change    Gradient

               0           0                3    157075.54369      0.64962781    0.000044
               1           0                2    166266.69292      0.09229658    0.000198
               2           0                2    167272.89185      0.01005212    0.000655
               3           0                2    167301.12009      0.00062975    1.177E-7
               4           0                2    167301.78191      0.00003287    0.000018
               5           0                1    167301.80751      0.00000167    0.001643
               6           0                1    167301.80927      0.00000117    0.000072
               7           0                0    167301.80879       .            0.000063
               8           0                7    167301.80879      2.00000000    0.000049
                                         The SAS System      10:18 Tuesday, October 13, 2015 146

                                     The GLIMMIX Procedure

                                        Iteration History

                                                    Objective                         Max
       Iteration    Restarts    Subiterations        Function          Change    Gradient

               9           0                1    167301.80879      0.00000106     0.00159
              10           0                1    167301.80932      0.00000115     0.00019
              11           0                1    167301.80875      0.00000040    0.000437
              12           0                1    167301.80894      0.00000000    0.000435

                      Convergence criterion (PCONV=1.11022E-8) satisfied.


                                         Fit Statistics

                            -2 Res Log Pseudo-Likelihood    167301.8
                            Generalized Chi-Square           7048.35
                            Gener. Chi-Square / DF              0.18


                                Covariance Parameter Estimates

                                                             Standard
                          Cov Parm    Subject    Estimate       Error

                          CS          BSISID       0.8172     0.01126
                          Residual                 0.1780    0.001548


                                  Solutions for Fixed Effects

                                        Standard
               Effect       Estimate       Error       DF    t Value    Pr > |t|

               Intercept      1.7156      0.3625    13058       4.73      <.0001
               Age          -0.04060    0.005139    26529      -7.90      <.0001
               Year         -0.03804    0.005328    26529      -7.14      <.0001


                                Type III Tests of Fixed Effects

                                      Num      Den
                        Effect         DF       DF    F Value    Pr > F

                        Age             1    26529      62.42    <.0001
                        Year            1    26529      50.99    <.0001
                                         The SAS System      10:18 Tuesday, October 13, 2015 147

                                     The GLIMMIX Procedure

                                       Model Information

                   Data Set                      WORK.ZODIAC_45_MALE_OVER_75
                   Response Variable             PRO_Smoking
                   Response Distribution         Binomial
                   Link Function                 Logit
                   Variance Function             Default
                   Variance Matrix Blocked By    BSISID
                   Estimation Technique          Residual PL
                   Degrees of Freedom Method     Between-Within


                                    Class Level Information

                                Class     Levels    Values

                                BSISID     13719    not printed


                            Number of Observations Read       41850
                            Number of Observations Used       41850


                                           Dimensions

                               R-side Cov. Parameters           2
                               Columns in X                     3
                               Columns in Z per Subject         0
                               Subjects (Blocks in V)       13719
                               Max Obs per Subject             16


                                   Optimization Information

                        Optimization Technique        Dual Quasi-Newton
                        Parameters in Optimization    1
                        Lower Boundaries              0
                        Upper Boundaries              0
                        Fixed Effects                 Profiled
                        Residual Variance             Profiled
                        Starting From                 Data


                                        Iteration History

                                                    Objective                         Max
       Iteration    Restarts    Subiterations        Function          Change    Gradient

               0           0                2    183202.43002      0.75590327    0.000038
               1           0                4    215733.18693      0.19732734    0.000646
               2           0                4    227687.32457      0.06690881    0.000086
               3           0                2    228261.30105      0.01067037    0.008509
               4           0                2    228149.13305      0.00082673    5.528E-6
               5           0                2    228139.36676      0.00006735     0.00205
               6           0                2    228138.56387      0.00000469    1.71E-10
               7           0                1    228138.50309      0.00000032     0.00074
               8           0                1    228138.49959      0.00000110    0.002199
                                         The SAS System      10:18 Tuesday, October 13, 2015 148

                                     The GLIMMIX Procedure

                                        Iteration History

                                                    Objective                         Max
       Iteration    Restarts    Subiterations        Function          Change    Gradient

               9           0                1    228138.49265      0.00000065    0.000355
              10           0                1    228138.49648      0.00000015    0.000012
              11           0                0    228138.49745      0.00000000     1.79E-6

                      Convergence criterion (PCONV=1.11022E-8) satisfied.


                                         Fit Statistics

                            -2 Res Log Pseudo-Likelihood    228138.5
                            Generalized Chi-Square          22622.91
                            Gener. Chi-Square / DF              0.54


                                Covariance Parameter Estimates

                                                             Standard
                          Cov Parm    Subject    Estimate       Error

                          CS          BSISID       0.4014     0.01038
                          Residual                 0.5406    0.005120


                                  Solutions for Fixed Effects

                                        Standard
               Effect       Estimate       Error       DF    t Value    Pr > |t|

               Intercept      2.3314      0.4167    13718       5.59      <.0001
               Age          -0.02547    0.005383    28129      -4.73      <.0001
               Year           0.1884    0.005902    28129      31.92      <.0001


                                Type III Tests of Fixed Effects

                                      Num      Den
                        Effect         DF       DF    F Value    Pr > F

                        Age             1    28129      22.39    <.0001
                        Year            1    28129    1019.09    <.0001
                                         The SAS System      10:18 Tuesday, October 13, 2015 149


                                     The GLIMMIX Procedure

                                       Model Information

                   Data Set                      WORK.ZODIAC_45_MALE_OVER_75
                   Response Variable             OUT_macroalbuminuria
                   Response Distribution         Binomial
                   Link Function                 Logit
                   Variance Function             Default
                   Variance Matrix Blocked By    BSISID
                   Estimation Technique          Residual PL
                   Degrees of Freedom Method     Between-Within


                                    Class Level Information

                                Class     Levels    Values

                                BSISID     13719    not printed


                            Number of Observations Read       41850
                            Number of Observations Used       22294


                                           Dimensions

                               R-side Cov. Parameters           2
                               Columns in X                     3
                               Columns in Z per Subject         0
                               Subjects (Blocks in V)       13719
                               Max Obs per Subject             12


                                   Optimization Information

                        Optimization Technique        Dual Quasi-Newton
                        Parameters in Optimization    1
                        Lower Boundaries              0
                        Upper Boundaries              0
                        Fixed Effects                 Profiled
                        Residual Variance             Profiled
                        Starting From                 Data


                                        Iteration History

                                                    Objective                         Max
       Iteration    Restarts    Subiterations        Function          Change    Gradient

               0           0                4    86372.903857      0.59080999    0.000126
               1           0                4    93871.357062      0.07211310    0.000078
               2           0                2    95179.916194      0.02034464    0.003035
               3           0                2    95178.459831      0.00324534    1.061E-8
               4           0                1     95171.95486      0.00044950    1.411E-6
               5           0                0    95171.011832      0.00006205    2.893E-6
               6           0                0    95170.881296      0.00000856    3.646E-6
               7           0                0    95170.863276      0.00000118    3.759E-6
               8           0                0     95170.86079      0.00000016    3.775E-6
                                         The SAS System      10:18 Tuesday, October 13, 2015 152

                                     The GLIMMIX Procedure

                                        Iteration History

                                                    Objective                         Max
       Iteration    Restarts    Subiterations        Function          Change    Gradient

               9           0                0    95170.860447      0.00000002    3.777E-6
              10           0                0    95170.860399      0.00000000    3.777E-6

                      Convergence criterion (PCONV=1.11022E-8) satisfied.


                                         Fit Statistics

                            -2 Res Log Pseudo-Likelihood    95170.86
                            Generalized Chi-Square           2746.66
                            Gener. Chi-Square / DF              0.12


                                Covariance Parameter Estimates

                                                             Standard
                          Cov Parm    Subject    Estimate       Error

                          CS          BSISID       0.8612     0.01391
                          Residual                 0.1232    0.001551


                                  Solutions for Fixed Effects

                                        Standard
               Effect       Estimate       Error       DF    t Value    Pr > |t|

               Intercept     -9.1255      0.4212     9395     -21.66      <.0001
               Age           0.09453    0.005867    12896      16.11      <.0001
               Year         -0.04264    0.006983    12896      -6.11      <.0001


                                Type III Tests of Fixed Effects

                                      Num      Den
                        Effect         DF       DF    F Value    Pr > F

                        Age             1    12896     259.56    <.0001
                        Year            1    12896      37.28    <.0001
                                         The SAS System      10:18 Tuesday, October 13, 2015 153

                                     The GLIMMIX Procedure

                                       Model Information

                   Data Set                      WORK.ZODIAC_45_MALE_OVER_75
                   Response Variable             PRO_AlbKreat
                   Response Distribution         Binomial
                   Link Function                 Logit
                   Variance Function             Default
                   Variance Matrix Blocked By    BSISID
                   Estimation Technique          Residual PL
                   Degrees of Freedom Method     Between-Within


                                    Class Level Information

                                Class     Levels    Values

                                BSISID     13719    not printed


                            Number of Observations Read       41850
                            Number of Observations Used       41850


                                           Dimensions

                               R-side Cov. Parameters           2
                               Columns in X                     3
                               Columns in Z per Subject         0
                               Subjects (Blocks in V)       13719
                               Max Obs per Subject             16


                                   Optimization Information

                        Optimization Technique        Dual Quasi-Newton
                        Parameters in Optimization    1
                        Lower Boundaries              0
                        Upper Boundaries              0
                        Fixed Effects                 Profiled
                        Residual Variance             Profiled
                        Starting From                 Data


                                        Iteration History

                                                    Objective                         Max
       Iteration    Restarts    Subiterations        Function          Change    Gradient

               0           0                3    191944.48495      0.20385583    0.000573
               1           0                3    193353.34797      0.02821167    0.000281
               2           0                2    193349.10144      0.00092589    0.001797
               3           0                2    193345.99369      0.00001980    0.000026
               4           0                1    193345.93189      0.00000007     0.00239
               5           0                1    193345.93173      0.00000067    0.000704
               6           0                1    193345.92978      0.00000019    0.000197
               7           0                1    193345.93032      0.00000053    0.002266
               8           0                1     193345.9288      0.00000062    0.000649
                                         The SAS System      10:18 Tuesday, October 13, 2015 154

                                     The GLIMMIX Procedure

                                        Iteration History

                                                    Objective                         Max
       Iteration    Restarts    Subiterations        Function          Change    Gradient

               9           0                1     193345.9306      0.00000174    0.007479
              10           0                1    193345.92556      0.00000205    0.002143
              11           0                1    193345.93151      0.00000000    0.002076

                      Convergence criterion (PCONV=1.11022E-8) satisfied.


                                         Fit Statistics

                            -2 Res Log Pseudo-Likelihood    193345.9
                            Generalized Chi-Square          29546.51
                            Gener. Chi-Square / DF              0.71


                                Covariance Parameter Estimates

                                                             Standard
                          Cov Parm    Subject    Estimate       Error

                          CS          BSISID       0.2553    0.007647
                          Residual                 0.7061    0.006155


                                  Solutions for Fixed Effects

                                        Standard
               Effect       Estimate       Error       DF    t Value    Pr > |t|

               Intercept      3.4830      0.2598    13718      13.40      <.0001
               Age          -0.05543    0.003326    28129     -16.67      <.0001
               Year           0.1836    0.004362    28129      42.08      <.0001


                                Type III Tests of Fixed Effects

                                      Num      Den
                        Effect         DF       DF    F Value    Pr > F

                        Age             1    28129     277.83    <.0001
                        Year            1    28129    1770.84    <.0001
                                         The SAS System      10:18 Tuesday, October 13, 2015 155

                                     The GLIMMIX Procedure

                                       Model Information

                   Data Set                      WORK.ZODIAC_45_MALE_OVER_75
                   Response Variable             PRO_HbA1c
                   Response Distribution         Binomial
                   Link Function                 Logit
                   Variance Function             Default
                   Variance Matrix Blocked By    BSISID
                   Estimation Technique          Residual PL
                   Degrees of Freedom Method     Between-Within


                                    Class Level Information

                                Class     Levels    Values

                                BSISID     13719    not printed


                            Number of Observations Read       41850
                            Number of Observations Used       41850


                                           Dimensions

                               R-side Cov. Parameters           2
                               Columns in X                     3
                               Columns in Z per Subject         0
                               Subjects (Blocks in V)       13719
                               Max Obs per Subject             16


                                   Optimization Information

                        Optimization Technique        Dual Quasi-Newton
                        Parameters in Optimization    1
                        Lower Boundaries              0
                        Upper Boundaries              0
                        Fixed Effects                 Profiled
                        Residual Variance             Profiled
                        Starting From                 Data


                                        Iteration History

                                                    Objective                         Max
       Iteration    Restarts    Subiterations        Function          Change    Gradient

               0           0                3    182926.56617      0.88478570    0.001303
               1           0                3     224442.5668      0.33875097    0.011983
               2           0                3    245838.70503      0.16536692    0.003333
               3           0                3    249025.59557      0.03327851    0.000281
               4           0                2    248863.66817      0.00044135    0.000789
               5           0                2    248859.99994      0.00000455    0.000771
               6           0                1    248859.95261      0.00000003    0.000441
               7           0                1    248859.95237      0.00000021     0.00004
               8           0                1    248859.95365      0.00000219    0.004808
                                         The SAS System      10:18 Tuesday, October 13, 2015 158

                                     The GLIMMIX Procedure

                                        Iteration History

                                                    Objective                         Max
       Iteration    Restarts    Subiterations        Function          Change    Gradient

               9           0                1     248859.9404      0.00000239    0.000446
              10           0                1    248859.95488      0.00000024    0.000046
              11           0                1    248859.95339      0.00000250    0.005499
              12           0                2    248859.96855      0.00000250    2.282E-9
              13           0                1    248859.95338      0.00000257    0.005656
              14           0                2    248859.96898      0.00000281    0.000519
              15           0                1    248859.95195      0.00000000    0.000571

                      Convergence criterion (PCONV=1.11022E-8) satisfied.


                                         Fit Statistics

                            -2 Res Log Pseudo-Likelihood    248860.0
                            Generalized Chi-Square          31540.40
                            Gener. Chi-Square / DF              0.75


                                Covariance Parameter Estimates

                                                             Standard
                          Cov Parm    Subject    Estimate       Error

                          CS          BSISID       0.1532    0.009108
                          Residual                 0.7537    0.007710


                                  Solutions for Fixed Effects

                                        Standard
               Effect       Estimate       Error       DF    t Value    Pr > |t|

               Intercept      2.4825      0.4526    13718       5.48      <.0001
               Age          -0.02420    0.005690    28129      -4.25      <.0001
               Year           0.2010    0.006237    28129      32.24      <.0001


                                Type III Tests of Fixed Effects

                                      Num      Den
                        Effect         DF       DF    F Value    Pr > F

                        Age             1    28129      18.09    <.0001
                        Year            1    28129    1039.19    <.0001
                                         The SAS System      10:18 Tuesday, October 13, 2015 159

                                     The GLIMMIX Procedure

                                       Model Information

                   Data Set                      WORK.ZODIAC_45_MALE_OVER_75
                   Response Variable             OUT_SBP
                   Response Distribution         Binomial
                   Link Function                 Logit
                   Variance Function             Default
                   Variance Matrix Blocked By    BSISID
                   Estimation Technique          Residual PL
                   Degrees of Freedom Method     Between-Within


                                    Class Level Information

                                Class     Levels    Values

                                BSISID     13719    not printed


                            Number of Observations Read       41850
                            Number of Observations Used       40697


                                           Dimensions

                               R-side Cov. Parameters           2
                               Columns in X                     3
                               Columns in Z per Subject         0
                               Subjects (Blocks in V)       13719
                               Max Obs per Subject             16


                                   Optimization Information

                        Optimization Technique        Dual Quasi-Newton
                        Parameters in Optimization    1
                        Lower Boundaries              0
                        Upper Boundaries              0
                        Fixed Effects                 Profiled
                        Residual Variance             Profiled
                        Starting From                 Data


                                        Iteration History

                                                    Objective                         Max
       Iteration    Restarts    Subiterations        Function          Change    Gradient

               0           0                2    168585.86657      0.18420967    0.000247
               1           0                2    168107.60741      0.00548771    0.001294
               2           0                1    168116.31202      0.00006257     1.19E-6
               3           0                1    168116.26943      0.00000040    0.000164
               4           0                1    168116.26959      0.00000036    0.001991
               5           0                1    168116.26955      0.00000043     0.00059
               6           0                1    168116.26959      0.00000128    0.007055
               7           0                2    168116.26948      0.00000153    0.002069
               8           0                1    168116.26961      0.00000045    0.000613
                                         The SAS System      10:18 Tuesday, October 13, 2015 160

                                     The GLIMMIX Procedure

                                        Iteration History

                                                    Objective                         Max
       Iteration    Restarts    Subiterations        Function          Change    Gradient

               9           0                1    168116.26957      0.00000013    0.000182
              10           0                1    168116.26959      0.00000040    0.002173
              11           0                1    168116.26955      0.00000005    0.001891
              12           0                1    168116.26956      0.00000000    0.001867

                      Convergence criterion (PCONV=1.11022E-8) satisfied.


                                         Fit Statistics

                            -2 Res Log Pseudo-Likelihood    168116.3
                            Generalized Chi-Square          28034.29
                            Gener. Chi-Square / DF              0.69


                                Covariance Parameter Estimates

                                                             Standard
                          Cov Parm    Subject    Estimate       Error

                          CS          BSISID       0.3167    0.007420
                          Residual                 0.6889    0.005801


                                  Solutions for Fixed Effects

                                        Standard
               Effect       Estimate       Error       DF    t Value    Pr > |t|

               Intercept     -2.1688      0.2232    13441      -9.72      <.0001
               Age           0.01426    0.002869    27253       4.97      <.0001
               Year          0.07071    0.004000    27253      17.68      <.0001


                                Type III Tests of Fixed Effects

                                      Num      Den
                        Effect         DF       DF    F Value    Pr > F

                        Age             1    27253      24.71    <.0001
                        Year            1    27253     312.45    <.0001
                                         The SAS System      10:18 Tuesday, October 13, 2015 161

                                     The GLIMMIX Procedure

                                       Model Information

                   Data Set                      WORK.ZODIAC_45_MALE_OVER_75
                   Response Variable             PRO_SBP
                   Response Distribution         Binomial
                   Link Function                 Logit
                   Variance Function             Default
                   Variance Matrix Blocked By    BSISID
                   Estimation Technique          Residual PL
                   Degrees of Freedom Method     Between-Within


                                    Class Level Information

                                Class     Levels    Values

                                BSISID     13719    not printed


                            Number of Observations Read       41850
                            Number of Observations Used       41850


                                           Dimensions

                               R-side Cov. Parameters           2
                               Columns in X                     3
                               Columns in Z per Subject         0
                               Subjects (Blocks in V)       13719
                               Max Obs per Subject             16


                                   Optimization Information

                        Optimization Technique        Dual Quasi-Newton
                        Parameters in Optimization    1
                        Lower Boundaries              0
                        Upper Boundaries              0
                        Fixed Effects                 Profiled
                        Residual Variance             Profiled
                        Starting From                 Data


                                        Iteration History

                                                    Objective                         Max
       Iteration    Restarts    Subiterations        Function          Change    Gradient

               0           0                3    170905.01215      0.98586337     0.00066
               1           0                4    222574.88691      0.53372669    0.018249
               2           0                4     254217.2269      0.18043627    0.034239
               3           0                2    263828.57082      0.06553800    0.183293
               4           0                2    264260.33323      0.00548620    0.000181
               5           0                2     264237.7979      0.00014327    0.000242
               6           0                2    264237.22205      0.00000408    7.011E-9
               7           0                1    264237.20604      0.00000103    0.002633
               8           0                1    264237.20001      0.00000079    0.000309
                                         The SAS System      10:18 Tuesday, October 13, 2015 162

                                     The GLIMMIX Procedure

                                        Iteration History

                                                    Objective                         Max
       Iteration    Restarts    Subiterations        Function          Change    Gradient

               9           0                1    264237.20484      0.00000001    0.000285

                      Convergence criterion (PCONV=1.11022E-8) satisfied.


                                         Fit Statistics

                            -2 Res Log Pseudo-Likelihood    264237.2
                            Generalized Chi-Square          28831.72
                            Gener. Chi-Square / DF              0.69


                                Covariance Parameter Estimates

                                                             Standard
                          Cov Parm    Subject    Estimate       Error

                          CS          BSISID       0.2512    0.009349
                          Residual                 0.6890    0.006630


                                  Solutions for Fixed Effects

                                        Standard
               Effect       Estimate       Error       DF    t Value    Pr > |t|

               Intercept      3.5695      0.5762    13718       6.19      <.0001
               Age          -0.02851    0.007293    28129      -3.91      <.0001
               Year           0.1759    0.007892    28129      22.29      <.0001


                                Type III Tests of Fixed Effects

                                      Num      Den
                        Effect         DF       DF    F Value    Pr > F

                        Age             1    28129      15.28    <.0001
                        Year            1    28129     496.82    <.0001
                                         The SAS System      10:18 Tuesday, October 13, 2015 163

                                     The GLIMMIX Procedure

                                       Model Information

                   Data Set                      WORK.ZODIAC_45_MALE_OVER_75
                   Response Variable             Out_Obesity
                   Response Distribution         Binomial
                   Link Function                 Logit
                   Variance Function             Default
                   Variance Matrix Blocked By    BSISID
                   Estimation Technique          Residual PL
                   Degrees of Freedom Method     Between-Within


                                    Class Level Information

                                Class     Levels    Values

                                BSISID     13719    not printed


                            Number of Observations Read       41850
                            Number of Observations Used       37696


                                           Dimensions

                               R-side Cov. Parameters           2
                               Columns in X                     3
                               Columns in Z per Subject         0
                               Subjects (Blocks in V)       13719
                               Max Obs per Subject             16


                                   Optimization Information

                        Optimization Technique        Dual Quasi-Newton
                        Parameters in Optimization    1
                        Lower Boundaries              0
                        Upper Boundaries              0
                        Fixed Effects                 Profiled
                        Residual Variance             Profiled
                        Starting From                 Data


                                        Iteration History

                                                    Objective                         Max
       Iteration    Restarts    Subiterations        Function          Change    Gradient

               0           0                3    150155.65971      0.19759067    0.003232
               1           0                2    146648.17741      0.00721957    0.000727
               2           0                2    146736.77017      0.00023910    2.078E-7
               3           0                1    146736.94656      0.00000119    0.000024
               4           0                1    146736.94604      0.00000014    0.000247
               5           0                1    146736.94604      0.00000079    0.001356
               6           0                1    146736.94608      0.00000073    0.000113
               7           0                1    146736.94604      0.00000036    0.000619
               8           0                1    146736.94606      0.00000000    0.000619
                                         The SAS System      10:18 Tuesday, October 13, 2015 164

                                     The GLIMMIX Procedure

                      Convergence criterion (PCONV=1.11022E-8) satisfied.


                                         Fit Statistics

                            -2 Res Log Pseudo-Likelihood    146736.9
                            Generalized Chi-Square           9192.39
                            Gener. Chi-Square / DF              0.24


                                Covariance Parameter Estimates

                                                             Standard
                          Cov Parm    Subject    Estimate       Error

                          CS          BSISID       0.7608     0.01114
                          Residual                 0.2439    0.002170


                                  Solutions for Fixed Effects

                                        Standard
               Effect       Estimate       Error       DF    t Value    Pr > |t|

               Intercept      2.6173      0.2946    12504       8.89      <.0001
               Age          -0.05307    0.004179    25189     -12.70      <.0001
               Year          0.03133    0.004766    25189       6.57      <.0001


                                Type III Tests of Fixed Effects

                                      Num      Den
                        Effect         DF       DF    F Value    Pr > F

                        Age             1    25189     161.26    <.0001
                        Year            1    25189      43.22    <.0001
                                         The SAS System      10:18 Tuesday, October 13, 2015 165

                                     The GLIMMIX Procedure

                                       Model Information

                   Data Set                      WORK.ZODIAC_45_MALE_OVER_75
                   Response Variable             Out_Overweight
                   Response Distribution         Binomial
                   Link Function                 Logit
                   Variance Function             Default
                   Variance Matrix Blocked By    BSISID
                   Estimation Technique          Residual PL
                   Degrees of Freedom Method     Between-Within


                                    Class Level Information

                                Class     Levels    Values

                                BSISID     13719    not printed


                            Number of Observations Read       41850
                            Number of Observations Used       37696


                                           Dimensions

                               R-side Cov. Parameters           2
                               Columns in X                     3
                               Columns in Z per Subject         0
                               Subjects (Blocks in V)       13719
                               Max Obs per Subject             16


                                   Optimization Information

                        Optimization Technique        Dual Quasi-Newton
                        Parameters in Optimization    1
                        Lower Boundaries              0
                        Upper Boundaries              0
                        Fixed Effects                 Profiled
                        Residual Variance             Profiled
                        Starting From                 Data


                                        Iteration History

                                                    Objective                         Max
       Iteration    Restarts    Subiterations        Function          Change    Gradient

               0           0                2    143009.85941      0.20343510    1.557E-6
               1           0                2    142965.26132      0.00352813    2.429E-6
               2           0                1    142965.41795      0.00001511    0.000933
               3           0                1    142965.41746      0.00000055    0.000756
               4           0                1    142965.41749      0.00000044     0.00061
               5           0                1    142965.41747      0.00000036    0.000493
               6           0                1    142965.41748      0.00000000    0.000493
                                         The SAS System      10:18 Tuesday, October 13, 2015 166

                                     The GLIMMIX Procedure

                      Convergence criterion (PCONV=1.11022E-8) satisfied.


                                         Fit Statistics

                            -2 Res Log Pseudo-Likelihood    142965.4
                            Generalized Chi-Square          14058.53
                            Gener. Chi-Square / DF              0.37


                                Covariance Parameter Estimates

                                                             Standard
                          Cov Parm    Subject    Estimate       Error

                          CS          BSISID       0.6357     0.01028
                          Residual                 0.3730    0.003311


                                  Solutions for Fixed Effects

                                        Standard
               Effect       Estimate       Error       DF    t Value    Pr > |t|

               Intercept      1.1937      0.2401    12504       4.97      <.0001
               Age          -0.01245    0.003283    25189      -3.79      0.0001
               Year         -0.01565    0.004077    25189      -3.84      0.0001


                                Type III Tests of Fixed Effects

                                      Num      Den
                        Effect         DF       DF    F Value    Pr > F

                        Age             1    25189      14.38    0.0001
                        Year            1    25189      14.73    0.0001
                                         The SAS System      10:18 Tuesday, October 13, 2015 167

                                     The GLIMMIX Procedure

                                       Model Information

                   Data Set                      WORK.ZODIAC_45_MALE_OVER_75
                   Response Variable             OUT_BMI
                   Response Distribution         Binomial
                   Link Function                 Logit
                   Variance Function             Default
                   Variance Matrix Blocked By    BSISID
                   Estimation Technique          Residual PL
                   Degrees of Freedom Method     Between-Within


                                    Class Level Information

                                Class     Levels    Values

                                BSISID     13719    not printed


                            Number of Observations Read       41850
                            Number of Observations Used       37696


                                           Dimensions

                               R-side Cov. Parameters           2
                               Columns in X                     3
                               Columns in Z per Subject         0
                               Subjects (Blocks in V)       13719
                               Max Obs per Subject             16


                                   Optimization Information

                        Optimization Technique        Dual Quasi-Newton
                        Parameters in Optimization    1
                        Lower Boundaries              0
                        Upper Boundaries              0
                        Fixed Effects                 Profiled
                        Residual Variance             Profiled
                        Starting From                 Data


                                        Iteration History

                                                    Objective                         Max
       Iteration    Restarts    Subiterations        Function          Change    Gradient

               0           0                3    149417.06928      0.26633776    0.002577
               1           0                2    145419.20114      0.02830149    0.000238
               2           0                2    145524.37081      0.00026324    0.000028
               3           0                1    145524.37741      0.00000506    0.000794
               4           0                1    145524.37692      0.00000053    0.000039
               5           0                1     145524.3769      0.00000000    0.000038

                      Convergence criterion (PCONV=1.11022E-8) satisfied.
                                         The SAS System      10:18 Tuesday, October 13, 2015 168

                                     The GLIMMIX Procedure

                                         Fit Statistics

                            -2 Res Log Pseudo-Likelihood    145524.4
                            Generalized Chi-Square          10355.11
                            Gener. Chi-Square / DF              0.27


                                Covariance Parameter Estimates

                                                             Standard
                          Cov Parm    Subject    Estimate       Error

                          CS          BSISID       0.7309     0.01097
                          Residual                 0.2747    0.002447


                                  Solutions for Fixed Effects

                                        Standard
               Effect       Estimate       Error       DF    t Value    Pr > |t|

               Intercept     -5.8748      0.2626    12504     -22.37      <.0001
               Age           0.06142    0.003636    25189      16.89      <.0001
               Year         -0.00341    0.004450    25189      -0.77      0.4439


                                Type III Tests of Fixed Effects

                                      Num      Den
                        Effect         DF       DF    F Value    Pr > F

                        Age             1    25189     285.34    <.0001
                        Year            1    25189       0.59    0.4439
                                         The SAS System      10:18 Tuesday, October 13, 2015 169

                                     The GLIMMIX Procedure

                                       Model Information

                   Data Set                      WORK.ZODIAC_45_MALE_OVER_75
                   Response Variable             PRO_BMI
                   Response Distribution         Binomial
                   Link Function                 Logit
                   Variance Function             Default
                   Variance Matrix Blocked By    BSISID
                   Estimation Technique          Residual PL
                   Degrees of Freedom Method     Between-Within


                                    Class Level Information

                                Class     Levels    Values

                                BSISID     13719    not printed


                            Number of Observations Read       41850
                            Number of Observations Used       41850


                                           Dimensions

                               R-side Cov. Parameters           2
                               Columns in X                     3
                               Columns in Z per Subject         0
                               Subjects (Blocks in V)       13719
                               Max Obs per Subject             16


                                   Optimization Information

                        Optimization Technique        Dual Quasi-Newton
                        Parameters in Optimization    1
                        Lower Boundaries              0
                        Upper Boundaries              0
                        Fixed Effects                 Profiled
                        Residual Variance             Profiled
                        Starting From                 Data


                                        Iteration History

                                                    Objective                         Max
       Iteration    Restarts    Subiterations        Function          Change    Gradient

               0           0                4    183852.41305      0.46854182    0.000755
               1           0                4    200454.79201      0.11170015    0.000799
               2           0                2    203428.42863      0.02468655      0.0192
               3           0                2    203246.79054      0.00180560    0.000018
               4           0                2    203223.15943      0.00011021    0.000082
               5           0                1    203221.56824      0.00000720    3.607E-6
               6           0                1    203221.46289      0.00000020    0.001513
               7           0                1    203221.45836      0.00000160    0.003432
               8           0                1    203221.44975      0.00000030    0.002413
                                         The SAS System      10:18 Tuesday, October 13, 2015 170

                                     The GLIMMIX Procedure

                                        Iteration History

                                                    Objective                         Max
       Iteration    Restarts    Subiterations        Function          Change    Gradient

               9           0                1    203221.45113      0.00000244    0.005217
              10           0                1    203221.46387      0.00000135    0.000891
              11           0                1    203221.45711      0.00000000    0.000943

                      Convergence criterion (PCONV=1.11022E-8) satisfied.


                                         Fit Statistics

                            -2 Res Log Pseudo-Likelihood    203221.5
                            Generalized Chi-Square          19161.82
                            Gener. Chi-Square / DF              0.46


                                Covariance Parameter Estimates

                                                             Standard
                          Cov Parm    Subject    Estimate       Error

                          CS          BSISID       0.4550    0.009468
                          Residual                 0.4579    0.004109


                                  Solutions for Fixed Effects

                                        Standard
               Effect       Estimate       Error       DF    t Value    Pr > |t|

               Intercept      4.6011      0.3178    13718      14.48      <.0001
               Age          -0.06795    0.004172    28129     -16.29      <.0001
               Year           0.2270    0.004995    28129      45.44      <.0001


                                Type III Tests of Fixed Effects

                                      Num      Den
                        Effect         DF       DF    F Value    Pr > F

                        Age             1    28129     265.27    <.0001
                        Year            1    28129    2064.94    <.0001
                                         The SAS System      10:18 Tuesday, October 13, 2015 171

                                     The GLIMMIX Procedure

                                       Model Information

                   Data Set                      WORK.ZODIAC_45_MALE_OVER_75
                   Response Variable             OUT_CholHDL
                   Response Distribution         Binomial
                   Link Function                 Logit
                   Variance Function             Default
                   Variance Matrix Blocked By    BSISID
                   Estimation Technique          Residual PL
                   Degrees of Freedom Method     Between-Within


                                    Class Level Information

                                Class     Levels    Values

                                BSISID     13719    not printed


                            Number of Observations Read       41850
                            Number of Observations Used       38721


                                           Dimensions

                               R-side Cov. Parameters           2
                               Columns in X                     3
                               Columns in Z per Subject         0
                               Subjects (Blocks in V)       13719
                               Max Obs per Subject             16


                                   Optimization Information

                        Optimization Technique        Dual Quasi-Newton
                        Parameters in Optimization    1
                        Lower Boundaries              0
                        Upper Boundaries              0
                        Fixed Effects                 Profiled
                        Residual Variance             Profiled
                        Starting From                 Data


                                        Iteration History

                                                    Objective                         Max
       Iteration    Restarts    Subiterations        Function          Change    Gradient

               0           0                2    157363.36688      0.15992530    0.014712
               1           0                2    154516.07183      0.01395984    0.003241
               2           0                2    154566.45332      0.00015538    1.378E-8
               3           0                1    154566.56295      0.00000197    0.001791
               4           0                1    154566.56402      0.00000051    0.000128
               5           0                1    154566.56415      0.00000000    0.000128

                      Convergence criterion (PCONV=1.11022E-8) satisfied.
                                         The SAS System      10:18 Tuesday, October 13, 2015 172

                                     The GLIMMIX Procedure

                                         Fit Statistics

                            -2 Res Log Pseudo-Likelihood    154566.6
                            Generalized Chi-Square          17122.92
                            Gener. Chi-Square / DF              0.44


                                Covariance Parameter Estimates

                                                             Standard
                          Cov Parm    Subject    Estimate       Error

                          CS          BSISID       0.5583    0.009551
                          Residual                 0.4422    0.003885


                                  Solutions for Fixed Effects

                                        Standard
               Effect       Estimate       Error       DF    t Value    Pr > |t|

               Intercept      0.4373      0.2448    13012       1.79      0.0741
               Age          -0.00666    0.003286    25706      -2.03      0.0427
               Year          0.05535    0.004175    25706      13.26      <.0001


                                Type III Tests of Fixed Effects

                                      Num      Den
                        Effect         DF       DF    F Value    Pr > F

                        Age             1    25706       4.11    0.0427
                        Year            1    25706     175.79    <.0001
                                         The SAS System      10:18 Tuesday, October 13, 2015 173

                                     The GLIMMIX Procedure

                                       Model Information

                   Data Set                      WORK.ZODIAC_45_MALE_OVER_75
                   Response Variable             PRO_CholHDL
                   Response Distribution         Binomial
                   Link Function                 Logit
                   Variance Function             Default
                   Variance Matrix Blocked By    BSISID
                   Estimation Technique          Residual PL
                   Degrees of Freedom Method     Between-Within


                                    Class Level Information

                                Class     Levels    Values

                                BSISID     13719    not printed


                            Number of Observations Read       41850
                            Number of Observations Used       41850


                                           Dimensions

                               R-side Cov. Parameters           2
                               Columns in X                     3
                               Columns in Z per Subject         0
                               Subjects (Blocks in V)       13719
                               Max Obs per Subject             16


                                   Optimization Information

                        Optimization Technique        Dual Quasi-Newton
                        Parameters in Optimization    1
                        Lower Boundaries              0
                        Upper Boundaries              0
                        Fixed Effects                 Profiled
                        Residual Variance             Profiled
                        Starting From                 Data


                                        Iteration History

                                                    Objective                         Max
       Iteration    Restarts    Subiterations        Function          Change    Gradient

               0           0                3      188970.182      0.69199078    0.003413
               1           0                3    218264.21201      0.16564590    0.000674
               2           0                3    229798.06237      0.02625656    0.000251
               3           0                2     230785.9289      0.00307735    0.000204
               4           0                2    230777.20933      0.00006249    0.000056
               5           0                2     230776.9487      0.00000221    0.001971
               6           0                1     230776.9397      0.00000068    0.000651
               7           0                1    230776.94315      0.00000249    0.008264
               8           0                2    230776.93071      0.00000315    0.003033
                                         The SAS System      10:18 Tuesday, October 13, 2015 174

                                     The GLIMMIX Procedure

                                        Iteration History

                                                    Objective                         Max
       Iteration    Restarts    Subiterations        Function          Change    Gradient

               9           0                1    230776.94644      0.00000033    0.001815
              10           0                1    230776.94478      0.00000093    0.001511
              11           0                1    230776.94014      0.00000000    0.001501

                      Convergence criterion (PCONV=1.11022E-8) satisfied.


                                         Fit Statistics

                            -2 Res Log Pseudo-Likelihood    230776.9
                            Generalized Chi-Square          30987.38
                            Gener. Chi-Square / DF              0.74


                                Covariance Parameter Estimates

                                                             Standard
                          Cov Parm    Subject    Estimate       Error

                          CS          BSISID       0.1935    0.007897
                          Residual                 0.7405    0.006799


                                  Solutions for Fixed Effects

                                        Standard
               Effect       Estimate       Error       DF    t Value    Pr > |t|

               Intercept      5.1002      0.3593    13718      14.20      <.0001
               Age          -0.06697    0.004535    28129     -14.77      <.0001
               Year           0.2234    0.005462    28129      40.90      <.0001


                                Type III Tests of Fixed Effects

                                      Num      Den
                        Effect         DF       DF    F Value    Pr > F

                        Age             1    28129     218.11    <.0001
                        Year            1    28129    1672.47    <.0001
                                         The SAS System      10:18 Tuesday, October 13, 2015 175

                                     The GLIMMIX Procedure

                                       Model Information

                   Data Set                      WORK.ZODIAC_45_MALE_OVER_75
                   Response Variable             OUT_FeetExamination
                   Response Distribution         Binomial
                   Link Function                 Logit
                   Variance Function             Default
                   Variance Matrix Blocked By    BSISID
                   Estimation Technique          Residual PL
                   Degrees of Freedom Method     Between-Within


                                    Class Level Information

                                Class     Levels    Values

                                BSISID     13719    not printed


                            Number of Observations Read       41850
                            Number of Observations Used       22532


                                           Dimensions

                               R-side Cov. Parameters           2
                               Columns in X                     3
                               Columns in Z per Subject         0
                               Subjects (Blocks in V)       13719
                               Max Obs per Subject             14


                                   Optimization Information

                        Optimization Technique        Dual Quasi-Newton
                        Parameters in Optimization    1
                        Lower Boundaries              0
                        Upper Boundaries              0
                        Fixed Effects                 Profiled
                        Residual Variance             Profiled
                        Starting From                 Data


                                        Iteration History

                                                    Objective                         Max
       Iteration    Restarts    Subiterations        Function          Change    Gradient

               0           0                4    97507.025013      0.20939481    0.000107
               1           0                2    95334.761097      0.03467174    0.003771
               2           0                2    95398.448872      0.00094872    0.000163
               3           0                2    95398.373224      0.00000356    1.77E-10
               4           0                1    95398.367577      0.00000179    0.001846
               5           0                1    95398.367455      0.00000402    0.002655
               6           0                1     95398.36783      0.00000229    0.000066
               7           0                1    95398.367594      0.00000107    0.001111
               8           0                1    95398.367515      0.00000242    0.001598
                                         The SAS System      10:18 Tuesday, October 13, 2015 180

                                     The GLIMMIX Procedure

                                        Iteration History

                                                    Objective                         Max
       Iteration    Restarts    Subiterations        Function          Change    Gradient

               9           0                1    95398.367741      0.00000003    0.001616
              10           0                1    95398.367726      0.00000098    0.000518
              11           0                1    95398.367637      0.00000112    0.000728
              12           0                1    95398.367543      0.00000001    0.000714

                      Convergence criterion (PCONV=1.11022E-8) satisfied.


                                         Fit Statistics

                            -2 Res Log Pseudo-Likelihood    95398.37
                            Generalized Chi-Square          11358.43
                            Gener. Chi-Square / DF              0.50


                                Covariance Parameter Estimates

                                                             Standard
                          Cov Parm    Subject    Estimate       Error

                          CS          BSISID       0.5043     0.01132
                          Residual                 0.5042    0.006342


                                  Solutions for Fixed Effects

                                        Standard
               Effect       Estimate       Error       DF    t Value    Pr > |t|

               Intercept     -6.8289      0.3184    10084     -21.45      <.0001
               Age           0.07592    0.004090    12445      18.56      <.0001
               Year         -0.00797    0.006226    12445      -1.28      0.2007


                                Type III Tests of Fixed Effects

                                      Num      Den
                        Effect         DF       DF    F Value    Pr > F

                        Age             1    12445     344.58    <.0001
                        Year            1    12445       1.64    0.2007
                                         The SAS System      10:18 Tuesday, October 13, 2015 181

                                     The GLIMMIX Procedure

                                       Model Information

                   Data Set                      WORK.ZODIAC_45_MALE_OVER_75
                   Response Variable             PRO_FeetExamination
                   Response Distribution         Binomial
                   Link Function                 Logit
                   Variance Function             Default
                   Variance Matrix Blocked By    BSISID
                   Estimation Technique          Residual PL
                   Degrees of Freedom Method     Between-Within


                                    Class Level Information

                                Class     Levels    Values

                                BSISID     13719    not printed


                            Number of Observations Read       41850
                            Number of Observations Used       41850


                                           Dimensions

                               R-side Cov. Parameters           2
                               Columns in X                     3
                               Columns in Z per Subject         0
                               Subjects (Blocks in V)       13719
                               Max Obs per Subject             16


                                   Optimization Information

                        Optimization Technique        Dual Quasi-Newton
                        Parameters in Optimization    1
                        Lower Boundaries              0
                        Upper Boundaries              0
                        Fixed Effects                 Profiled
                        Residual Variance             Profiled
                        Starting From                 Data


                                        Iteration History

                                                    Objective                         Max
       Iteration    Restarts    Subiterations        Function          Change    Gradient

               0           0                3    195114.58851      0.39913987    0.000133
               1           0                2    201726.50364      0.01725434    0.069822
               2           0                2    202189.22746      0.00118205    0.000036
               3           0                2    202180.10195      0.00004403    8.429E-9
               4           0                2    202179.75121      0.00000149    0.000027
               5           0                1     202179.7394      0.00000004    0.000167
               6           0                1    202179.73915      0.00000041    0.001571
               7           0                1    202179.73776      0.00000037    6.924E-6
               8           0                0      202179.739      0.00000000    7.634E-7
                                         The SAS System      10:18 Tuesday, October 13, 2015 182

                                     The GLIMMIX Procedure

                      Convergence criterion (PCONV=1.11022E-8) satisfied.


                                         Fit Statistics

                            -2 Res Log Pseudo-Likelihood    202179.7
                            Generalized Chi-Square          28253.76
                            Gener. Chi-Square / DF              0.68


                                Covariance Parameter Estimates

                                                             Standard
                          Cov Parm    Subject    Estimate       Error

                          CS          BSISID       0.2842    0.008192
                          Residual                 0.6752    0.005982


                                  Solutions for Fixed Effects

                                        Standard
               Effect       Estimate       Error       DF    t Value    Pr > |t|

               Intercept      1.6822      0.2980    13718       5.65      <.0001
               Age          -0.02194    0.003810    28129      -5.76      <.0001
               Year           0.1458    0.004632    28129      31.48      <.0001


                                Type III Tests of Fixed Effects

                                      Num      Den
                        Effect         DF       DF    F Value    Pr > F

                        Age             1    28129      33.17    <.0001
                        Year            1    28129     990.82    <.0001
                                         The SAS System      10:18 Tuesday, October 13, 2015 183

                                     The GLIMMIX Procedure

                                       Model Information

                   Data Set                      WORK.ZODIAC_45_MALE_OVER_75
                   Response Variable             OUT_Insulin
                   Response Distribution         Binomial
                   Link Function                 Logit
                   Variance Function             Default
                   Variance Matrix Blocked By    BSISID
                   Estimation Technique          Residual PL
                   Degrees of Freedom Method     Between-Within


                                    Class Level Information

                                Class     Levels    Values

                                BSISID     13719    not printed


                            Number of Observations Read       41850
                            Number of Observations Used       41850


                                           Dimensions

                               R-side Cov. Parameters           2
                               Columns in X                     3
                               Columns in Z per Subject         0
                               Subjects (Blocks in V)       13719
                               Max Obs per Subject             16


                                   Optimization Information

                        Optimization Technique        Dual Quasi-Newton
                        Parameters in Optimization    1
                        Lower Boundaries              0
                        Upper Boundaries              0
                        Fixed Effects                 Profiled
                        Residual Variance             Profiled
                        Starting From                 Data


                                        Iteration History

                                                    Objective                         Max
       Iteration    Restarts    Subiterations        Function          Change    Gradient

               0           0                3    170225.27995      0.44711840    0.000286
               1           0                2    173904.20655      0.05447038    0.000081
               2           0                2     172663.5763      0.00777389    0.000187
               3           0                2    172818.22346      0.00097029    0.000422
               4           0                1    172798.24624      0.00012334    5.536E-6
               5           0                2    172800.77401      0.00001564    6.83E-10
               6           0                1    172800.45329      0.00000197    0.000175
               7           0                1    172800.49392      0.00000023    0.000012
               8           0                1    172800.48889      0.00000027    0.000467
                                         The SAS System      10:18 Tuesday, October 13, 2015 184

                                     The GLIMMIX Procedure

                                        Iteration History

                                                    Objective                         Max
       Iteration    Restarts    Subiterations        Function          Change    Gradient

               9           0                1    172800.48965      0.00000113    0.001518
              10           0                1    172800.48862      0.00000090    0.000069
              11           0                1    172800.49002      0.00000003    0.000043
              12           0                1    172800.48932      0.00000096    0.001648
              13           0                1    172800.48875      0.00000030    0.001113
              14           0                1    172800.48958      0.00000081    0.000311
              15           0                1    172800.48987      0.00000075    0.001007
              16           0                1    172800.48885      0.00000003    0.001002
              17           0                1    172800.48941      0.00000018    0.000676
              18           0                1    172800.48946      0.00000000    0.000672

                      Convergence criterion (PCONV=1.11022E-8) satisfied.


                                         Fit Statistics

                            -2 Res Log Pseudo-Likelihood    172800.5
                            Generalized Chi-Square           8680.34
                            Gener. Chi-Square / DF              0.21


                                Covariance Parameter Estimates

                                                             Standard
                          Cov Parm    Subject    Estimate       Error

                          CS          BSISID       0.8629     0.01171
                          Residual                 0.2074    0.001751


                                  Solutions for Fixed Effects

                                        Standard
               Effect       Estimate       Error       DF    t Value    Pr > |t|

               Intercept     -7.2435      0.2905    13718     -24.93      <.0001
               Age           0.05612    0.004053    28129      13.85      <.0001
               Year          0.07871    0.005257    28129      14.97      <.0001


                                Type III Tests of Fixed Effects

                                      Num      Den
                        Effect         DF       DF    F Value    Pr > F

                        Age             1    28129     191.80    <.0001
                        Year            1    28129     224.17    <.0001
                                         The SAS System      10:18 Tuesday, October 13, 2015 185

                                     The GLIMMIX Procedure

                                       Model Information

                   Data Set                      WORK.ZODIAC_45_MALE_OVER_75
                   Response Variable             OUT_Diet
                   Response Distribution         Binomial
                   Link Function                 Logit
                   Variance Function             Default
                   Variance Matrix Blocked By    BSISID
                   Estimation Technique          Residual PL
                   Degrees of Freedom Method     Between-Within


                                    Class Level Information

                                Class     Levels    Values

                                BSISID     13719    not printed


                            Number of Observations Read       41850
                            Number of Observations Used       41850


                                           Dimensions

                               R-side Cov. Parameters           2
                               Columns in X                     3
                               Columns in Z per Subject         0
                               Subjects (Blocks in V)       13719
                               Max Obs per Subject             16


                                   Optimization Information

                        Optimization Technique        Dual Quasi-Newton
                        Parameters in Optimization    1
                        Lower Boundaries              0
                        Upper Boundaries              0
                        Fixed Effects                 Profiled
                        Residual Variance             Profiled
                        Starting From                 Data


                                        Iteration History

                                                    Objective                         Max
       Iteration    Restarts    Subiterations        Function          Change    Gradient

               0           0                3    169001.75224      0.39169755    0.000608
               1           0                2    165919.45762      0.01240292    0.000331
               2           0                2    165934.66892      0.00028193    2.462E-7
               3           0                1    165934.85097      0.00000215    8.371E-8
               4           0                1      165934.848      0.00000111    0.002242
               5           0                1    165934.84793      0.00000114     0.00011
               6           0                1    165934.84787      0.00000030    0.000517
               7           0                1    165934.84785      0.00000023    0.000034
               8           0                1    165934.84784      0.00000000    0.000035
                                         The SAS System      10:18 Tuesday, October 13, 2015 186

                                     The GLIMMIX Procedure

                      Convergence criterion (PCONV=1.11022E-8) satisfied.


                                         Fit Statistics

                            -2 Res Log Pseudo-Likelihood    165934.8
                            Generalized Chi-Square           9564.45
                            Gener. Chi-Square / DF              0.23


                                Covariance Parameter Estimates

                                                             Standard
                          Cov Parm    Subject    Estimate       Error

                          CS          BSISID       0.7838     0.01087
                          Residual                 0.2286    0.001929


                                  Solutions for Fixed Effects

                                        Standard
               Effect       Estimate       Error       DF    t Value    Pr > |t|

               Intercept      0.8931      0.2820    13718       3.17      0.0015
               Age          -0.02305    0.003935    28129      -5.86      <.0001
               Year         -0.03688    0.004250    28129      -8.68      <.0001


                                Type III Tests of Fixed Effects

                                      Num      Den
                        Effect         DF       DF    F Value    Pr > F

                        Age             1    28129      34.30    <.0001
                        Year            1    28129      75.32    <.0001
                                         The SAS System      10:18 Tuesday, October 13, 2015 187

                                     The GLIMMIX Procedure

                                       Model Information

                   Data Set                      WORK.ZODIAC_45_MALE_OVER_75
                   Response Variable             OUT_DMoralMed
                   Response Distribution         Binomial
                   Link Function                 Logit
                   Variance Function             Default
                   Variance Matrix Blocked By    BSISID
                   Estimation Technique          Residual PL
                   Degrees of Freedom Method     Between-Within


                                    Class Level Information

                                Class     Levels    Values

                                BSISID     13719    not printed


                            Number of Observations Read       41850
                            Number of Observations Used       41850


                                           Dimensions

                               R-side Cov. Parameters           2
                               Columns in X                     3
                               Columns in Z per Subject         0
                               Subjects (Blocks in V)       13719
                               Max Obs per Subject             16


                                   Optimization Information

                        Optimization Technique        Dual Quasi-Newton
                        Parameters in Optimization    1
                        Lower Boundaries              0
                        Upper Boundaries              0
                        Fixed Effects                 Profiled
                        Residual Variance             Profiled
                        Starting From                 Data


                                        Iteration History

                                                    Objective                         Max
       Iteration    Restarts    Subiterations        Function          Change    Gradient

               0           0                2    152869.15883      0.17919969    0.000496
               1           0                2    150971.60534      0.01068818    0.000012
               2           0                2    150992.59463      0.00009954    0.000011
               3           0                1    150992.58995      0.00000061    0.000055
               4           0                1     150992.5901      0.00000020    0.000405
               5           0                1    150992.59004      0.00000014    0.000089
               6           0                1    150992.59008      0.00000030    0.000605
               7           0                1    150992.59017      0.00000051    0.000565
               8           0                1    150992.59002      0.00000021    0.000079
                                         The SAS System      10:18 Tuesday, October 13, 2015 188

                                     The GLIMMIX Procedure

                                        Iteration History

                                                    Objective                         Max
       Iteration    Restarts    Subiterations        Function          Change    Gradient

               9           0                1    150992.59008      0.00000000    0.000079

                      Convergence criterion (PCONV=1.11022E-8) satisfied.


                                         Fit Statistics

                            -2 Res Log Pseudo-Likelihood    150992.6
                            Generalized Chi-Square          10670.12
                            Gener. Chi-Square / DF              0.25


                                Covariance Parameter Estimates

                                                             Standard
                          Cov Parm    Subject    Estimate       Error

                          CS          BSISID       0.7521     0.01063
                          Residual                 0.2550    0.002151


                                  Solutions for Fixed Effects

                                        Standard
               Effect       Estimate       Error       DF    t Value    Pr > |t|

               Intercept      1.6896      0.2231    13718       7.57      <.0001
               Age          -0.01405    0.003096    28129      -4.54      <.0001
               Year         -0.00795    0.003607    28129      -2.20      0.0275


                                Type III Tests of Fixed Effects

                                      Num      Den
                        Effect         DF       DF    F Value    Pr > F

                        Age             1    28129      20.60    <.0001
                        Year            1    28129       4.86    0.0275
                                         The SAS System      10:18 Tuesday, October 13, 2015 189

                                     The GLIMMIX Procedure

                                       Model Information

                   Data Set                      WORK.ZODIAC_45_MALE_OVER_75
                   Response Variable             OUT_LipidLoweringMed
                   Response Distribution         Binomial
                   Link Function                 Logit
                   Variance Function             Default
                   Variance Matrix Blocked By    BSISID
                   Estimation Technique          Residual PL
                   Degrees of Freedom Method     Between-Within


                                    Class Level Information

                                Class     Levels    Values

                                BSISID     13719    not printed


                            Number of Observations Read       41850
                            Number of Observations Used       41850


                                           Dimensions

                               R-side Cov. Parameters           2
                               Columns in X                     3
                               Columns in Z per Subject         0
                               Subjects (Blocks in V)       13719
                               Max Obs per Subject             16


                                   Optimization Information

                        Optimization Technique        Dual Quasi-Newton
                        Parameters in Optimization    1
                        Lower Boundaries              0
                        Upper Boundaries              0
                        Fixed Effects                 Profiled
                        Residual Variance             Profiled
                        Starting From                 Data


                                        Iteration History

                                                    Objective                         Max
       Iteration    Restarts    Subiterations        Function          Change    Gradient

               0           0                3    157643.76492      0.11111306    0.004017
               1           0                3    155525.15337      0.01538304    0.000311
               2           0                2     155579.3807      0.00035795    5.038E-7
               3           0                1    155579.25222      0.00000221    0.000229
               4           0                1    155579.25691      0.00000003    0.000257
               5           0                1    155579.25671      0.00000010    0.000016
               6           0                1    155579.25678      0.00000053    0.001211
               7           0                1    155579.25706      0.00000050    0.000048
               8           0                1    155579.25679      0.00000149    0.003425
                                         The SAS System      10:18 Tuesday, October 13, 2015 192

                                     The GLIMMIX Procedure

                                        Iteration History

                                                    Objective                         Max
       Iteration    Restarts    Subiterations        Function          Change    Gradient

               9           0                1    155579.25599      0.00000147    0.000024
              10           0                0    155579.25677      0.00000000    7.514E-6

                      Convergence criterion (PCONV=1.11022E-8) satisfied.


                                         Fit Statistics

                            -2 Res Log Pseudo-Likelihood    155579.3
                            Generalized Chi-Square          10941.17
                            Gener. Chi-Square / DF              0.26


                                Covariance Parameter Estimates

                                                             Standard
                          Cov Parm    Subject    Estimate       Error

                          CS          BSISID       0.7459     0.01066
                          Residual                 0.2615    0.002211


                                  Solutions for Fixed Effects

                                        Standard
               Effect       Estimate       Error       DF    t Value    Pr > |t|

               Intercept      5.2305      0.2419    13718      21.62      <.0001
               Age          -0.09267    0.003409    28129     -27.18      <.0001
               Year           0.1997    0.004120    28129      48.47      <.0001


                                Type III Tests of Fixed Effects

                                      Num      Den
                        Effect         DF       DF    F Value    Pr > F

                        Age             1    28129     738.82    <.0001
                        Year            1    28129    2349.33    <.0001

                                           The SAS System       09:52 Thursday, October 15, 2015   1

                                       The GLIMMIX Procedure

                                         Model Information

                     Data Set                      WORK.ZODIAC_45_MALE_OVER_75
                     Response Variable             OUT_microalbuminuria
                     Response Distribution         Binomial
                     Link Function                 Logit
                     Variance Function             Default
                     Variance Matrix Blocked By    BSISID
                     Estimation Technique          Residual PL
                     Degrees of Freedom Method     Between-Within


                                      Class Level Information

                                  Class     Levels    Values

                                  BSISID     13719    not printed


                              Number of Observations Read       41850
                              Number of Observations Used       32100


                                             Dimensions

                                 R-side Cov. Parameters           1
                                 Columns in X                     3
                                 Columns in Z per Subject         0
                                 Subjects (Blocks in V)       13719
                                 Max Obs per Subject             15


                                      Optimization Information

                                 Optimization Technique    None
                                 Parameters                0
                                 Lower Boundaries          0
                                 Upper Boundaries          0
                                 Fixed Effects             Profiled
                                 Residual Variance         Profiled
                                 Starting From             Data


                                          Iteration History

                                                      Objective                         Max
         Iteration    Restarts    Subiterations        Function          Change    Gradient

                 0           0                0    140719.35849      0.15913243           .
                 1           0                0    138594.47613      0.00558520           .
                 2           0                0    138638.14857      0.00000383           .
                 3           0                0    138638.17145      0.00000000           .

                        Convergence criterion (PCONV=1.11022E-8) satisfied.
                                           The SAS System       09:52 Thursday, October 15, 2015   2

                                       The GLIMMIX Procedure

                                           Fit Statistics

                              -2 Res Log Pseudo-Likelihood    138638.2
                              Generalized Chi-Square          32094.86
                              Gener. Chi-Square / DF              1.00


                                  Covariance Parameter Estimates

                                                            Standard
                               Cov Parm         Estimate       Error

                               Residual (VC)      0.9999    0.007893


                                    Solutions for Fixed Effects

                                          Standard
                 Effect       Estimate       Error       DF    t Value    Pr > |t|

                 Intercept     -4.6899      0.2304    11572     -20.36      <.0001
                 Age           0.05808    0.002820    20525      20.60      <.0001
                 Year         -0.03923    0.004394    20525      -8.93      <.0001


                                  Type III Tests of Fixed Effects

                                        Num      Den
                          Effect         DF       DF    F Value    Pr > F

                          Age             1    20525     424.23    <.0001
                          Year            1    20525      79.73    <.0001
                                           The SAS System       09:52 Thursday, October 15, 2015   5

                                       The GLIMMIX Procedure

                                         Model Information

                     Data Set                      WORK.ZODIAC_45_MALE_OVER_75
                     Response Variable             OUT_HbA1c
                     Response Distribution         Binomial
                     Link Function                 Logit
                     Variance Function             Default
                     Variance Matrix Blocked By    BSISID
                     Estimation Technique          Residual PL
                     Degrees of Freedom Method     Between-Within


                                      Class Level Information

                                  Class     Levels    Values

                                  BSISID     13719    not printed


                              Number of Observations Read       41850
                              Number of Observations Used       39993


                                             Dimensions

                                 R-side Cov. Parameters           1
                                 Columns in X                     3
                                 Columns in Z per Subject         0
                                 Subjects (Blocks in V)       13719
                                 Max Obs per Subject             16


                                      Optimization Information

                                 Optimization Technique    None
                                 Parameters                0
                                 Lower Boundaries          0
                                 Upper Boundaries          0
                                 Fixed Effects             Profiled
                                 Residual Variance         Profiled
                                 Starting From             Data


                                          Iteration History

                                                      Objective                         Max
         Iteration    Restarts    Subiterations        Function          Change    Gradient

                 0           0                0    179808.94283      0.14116118           .
                 1           0                0    175640.31843      0.00555748           .
                 2           0                0    175744.06833      0.00000807           .
                 3           0                0    175744.14293      0.00000000           .

                        Convergence criterion (PCONV=1.11022E-8) satisfied.
                                           The SAS System       09:52 Thursday, October 15, 2015   6

                                       The GLIMMIX Procedure

                                           Fit Statistics

                              -2 Res Log Pseudo-Likelihood    175744.1
                              Generalized Chi-Square          40003.25
                              Gener. Chi-Square / DF              1.00


                                  Covariance Parameter Estimates

                                                            Standard
                               Cov Parm         Estimate       Error

                               Residual (VC)      1.0003    0.007074


                                    Solutions for Fixed Effects

                                          Standard
                 Effect       Estimate       Error       DF    t Value    Pr > |t|

                 Intercept      2.2838      0.2068    13278      11.05      <.0001
                 Age          -0.02327    0.002528    26712      -9.21      <.0001
                 Year          0.03128    0.003774    26712       8.29      <.0001


                                  Type III Tests of Fixed Effects

                                        Num      Den
                          Effect         DF       DF    F Value    Pr > F

                          Age             1    26712      84.74    <.0001
                          Year            1    26712      68.72    <.0001
                                           The SAS System       09:52 Thursday, October 15, 2015   7

                                       The GLIMMIX Procedure

                                         Model Information

                     Data Set                      WORK.ZODIAC_45_MALE_OVER_75
                     Response Variable             OUT_EyeExamination
                     Response Distribution         Binomial
                     Link Function                 Logit
                     Variance Function             Default
                     Variance Matrix Blocked By    BSISID
                     Estimation Technique          Residual PL
                     Degrees of Freedom Method     Between-Within


                                      Class Level Information

                                  Class     Levels    Values

                                  BSISID     13719    not printed


                              Number of Observations Read       41850
                              Number of Observations Used       29179


                                             Dimensions

                                 R-side Cov. Parameters           1
                                 Columns in X                     3
                                 Columns in Z per Subject         0
                                 Subjects (Blocks in V)       13719
                                 Max Obs per Subject             13


                                      Optimization Information

                                 Optimization Technique    None
                                 Parameters                0
                                 Lower Boundaries          0
                                 Upper Boundaries          0
                                 Fixed Effects             Profiled
                                 Residual Variance         Profiled
                                 Starting From             Data


                                          Iteration History

                                                      Objective                         Max
         Iteration    Restarts    Subiterations        Function          Change    Gradient

                 0           0                0    139697.40129      0.78031561           .
                 1           0                0    156720.14373      0.18892577           .
                 2           0                0     160005.3965      0.00889498           .
                 3           0                0    160114.34278      0.00001287           .
                 4           0                0    160114.47194      0.00000000           .

                        Convergence criterion (PCONV=1.11022E-8) satisfied.
                                           The SAS System       09:52 Thursday, October 15, 2015   8

                                       The GLIMMIX Procedure

                                           Fit Statistics

                              -2 Res Log Pseudo-Likelihood    160114.5
                              Generalized Chi-Square          29202.01
                              Gener. Chi-Square / DF              1.00


                                  Covariance Parameter Estimates

                                                            Standard
                               Cov Parm         Estimate       Error

                               Residual (VC)      1.0009    0.008287


                                    Solutions for Fixed Effects

                                          Standard
                 Effect       Estimate       Error       DF    t Value    Pr > |t|

                 Intercept     -4.0994      0.4219    10883      -9.72      <.0001
                 Age           0.02642    0.005092    18293       5.19      <.0001
                 Year         -0.03646    0.009553    18293      -3.82      0.0001


                                  Type III Tests of Fixed Effects

                                        Num      Den
                          Effect         DF       DF    F Value    Pr > F

                          Age             1    18293      26.92    <.0001
                          Year            1    18293      14.57    0.0001
                                           The SAS System       09:52 Thursday, October 15, 2015   9

                                       The GLIMMIX Procedure

                                         Model Information

                     Data Set                      WORK.ZODIAC_45_MALE_OVER_75
                     Response Variable             PRO_EyeExamination
                     Response Distribution         Binomial
                     Link Function                 Logit
                     Variance Function             Default
                     Variance Matrix Blocked By    BSISID
                     Estimation Technique          Residual PL
                     Degrees of Freedom Method     Between-Within


                                      Class Level Information

                                  Class     Levels    Values

                                  BSISID     13719    not printed


                              Number of Observations Read       41850
                              Number of Observations Used       41850


                                             Dimensions

                                 R-side Cov. Parameters           1
                                 Columns in X                     3
                                 Columns in Z per Subject         0
                                 Subjects (Blocks in V)       13719
                                 Max Obs per Subject             16


                                      Optimization Information

                                 Optimization Technique    None
                                 Parameters                0
                                 Lower Boundaries          0
                                 Upper Boundaries          0
                                 Fixed Effects             Profiled
                                 Residual Variance         Profiled
                                 Starting From             Data


                                          Iteration History

                                                      Objective                         Max
         Iteration    Restarts    Subiterations        Function          Change    Gradient

                 0           0                0    195546.40555      0.20659701           .
                 1           0                0    198251.89497      0.00369055           .
                 2           0                0    198355.47714      0.00000322           .
                 3           0                0    198355.58399      0.00000000           .

                        Convergence criterion (PCONV=1.11022E-8) satisfied.
                                           The SAS System       09:52 Thursday, October 15, 2015  10

                                       The GLIMMIX Procedure

                                           Fit Statistics

                              -2 Res Log Pseudo-Likelihood    198355.6
                              Generalized Chi-Square          42423.30
                              Gener. Chi-Square / DF              1.01


                                  Covariance Parameter Estimates

                                                            Standard
                               Cov Parm         Estimate       Error

                               Residual (VC)      1.0138    0.007008


                                    Solutions for Fixed Effects

                                          Standard
                 Effect       Estimate       Error       DF    t Value    Pr > |t|

                 Intercept      0.2166      0.2298    13718       0.94      0.3458
                 Age          -0.03314    0.002830    28129     -11.71      <.0001
                 Year           0.2855    0.004344    28129      65.72      <.0001


                                  Type III Tests of Fixed Effects

                                        Num      Den
                          Effect         DF       DF    F Value    Pr > F

                          Age             1    28129     137.16    <.0001
                          Year            1    28129    4319.69    <.0001
                                           The SAS System       09:52 Thursday, October 15, 2015  11

                                       The GLIMMIX Procedure

                                         Model Information

                     Data Set                      WORK.ZODIAC_45_MALE_OVER_75
                     Response Variable             OUT_AntihypertensiveMed
                     Response Distribution         Binomial
                     Link Function                 Logit
                     Variance Function             Default
                     Variance Matrix Blocked By    BSISID
                     Estimation Technique          Residual PL
                     Degrees of Freedom Method     Between-Within


                                      Class Level Information

                                  Class     Levels    Values

                                  BSISID     13719    not printed


                              Number of Observations Read       41850
                              Number of Observations Used       41850


                                             Dimensions

                                 R-side Cov. Parameters           1
                                 Columns in X                     3
                                 Columns in Z per Subject         0
                                 Subjects (Blocks in V)       13719
                                 Max Obs per Subject             16


                                      Optimization Information

                                 Optimization Technique    None
                                 Parameters                0
                                 Lower Boundaries          0
                                 Upper Boundaries          0
                                 Fixed Effects             Profiled
                                 Residual Variance         Profiled
                                 Starting From             Data


                                          Iteration History

                                                      Objective                         Max
         Iteration    Restarts    Subiterations        Function          Change    Gradient

                 0           0                0    198338.53471      0.22208409           .
                 1           0                0    194848.45373      0.00755154           .
                 2           0                0    194922.40953      0.00000662           .
                 3           0                0    194922.45061      0.00000000           .

                        Convergence criterion (PCONV=1.11022E-8) satisfied.
                                           The SAS System       09:52 Thursday, October 15, 2015  12

                                       The GLIMMIX Procedure

                                           Fit Statistics

                              -2 Res Log Pseudo-Likelihood    194922.5
                              Generalized Chi-Square          41910.10
                              Gener. Chi-Square / DF              1.00


                                  Covariance Parameter Estimates

                                                            Standard
                               Cov Parm         Estimate       Error

                               Residual (VC)      1.0015    0.006924


                                    Solutions for Fixed Effects

                                          Standard
                 Effect       Estimate       Error       DF    t Value    Pr > |t|

                 Intercept      1.1722      0.2295    13718       5.11      <.0001
                 Age          -0.00856    0.002816    28129      -3.04      0.0024
                 Year          0.06690    0.003891    28129      17.19      <.0001


                                  Type III Tests of Fixed Effects

                                        Num      Den
                          Effect         DF       DF    F Value    Pr > F

                          Age             1    28129       9.24    0.0024
                          Year            1    28129     295.57    <.0001
                                           The SAS System       09:52 Thursday, October 15, 2015  13
                                   The GLIMMIX Procedure

                                         Model Information

                    Data Set                      WORK.ZODIAC_45_MALE_OVER_75
                    Response Variable             HbA1c
                    Response Distribution         Gaussian
                    Link Function                 Identity
                    Variance Function             Default
                    Variance Matrix Blocked By    BSISID
                    Estimation Technique          Restricted Maximum Likelihood
                    Degrees of Freedom Method     Between-Within


                                      Class Level Information

                                  Class     Levels    Values

                                  BSISID     13719    not printed
                                  Gender         1    0


                              Number of Observations Read       41850
                              Number of Observations Used       39993


                                             Dimensions

                                 R-side Cov. Parameters           2
                                 Columns in X                     3
                                 Columns in Z per Subject         0
                                 Subjects (Blocks in V)       13719
                                 Max Obs per Subject             16


                                     Optimization Information

                          Optimization Technique        Dual Quasi-Newton
                          Parameters in Optimization    1
                          Lower Boundaries              0
                          Upper Boundaries              0
                          Fixed Effects                 Profiled
                          Residual Variance             Profiled
                          Starting From                 Data


                                          Iteration History

                                                     Objective                         Max
          Iteration    Restarts    Evaluations        Function          Change    Gradient

                  0           0              4     282664.6042       .            998.3384
                  1           0              3    282568.12524     96.47896319    277.4913
                  2           0              2    282554.84368     13.28156381      73.852
                  3           0              2    282553.94526      0.89841468    8.122946
                  4           0              2    282553.93468      0.01058368    0.208977
                  5           0              2    282553.93467      0.00000704    0.000573
                                           The SAS System       10:00 Thursday, October 22, 2015  32

                                       The GLIMMIX Procedure

                           Convergence criterion (GCONV=1E-8) satisfied.


                                           Fit Statistics

                                -2 Res Log Likelihood       282553.9
                                AIC  (smaller is better)    282557.9
                                AICC (smaller is better)    282557.9
                                BIC  (smaller is better)    282573.0
                                CAIC (smaller is better)    282575.0
                                HQIC (smaller is better)    282563.0
                                Generalized Chi-Square       1714570
                                Gener. Chi-Square / DF         42.87


                                  Covariance Parameter Estimates

                                                               Standard
                            Cov Parm    Subject    Estimate       Error

                            CS          BSISID      52.2084      0.9048
                            Residual                42.8750      0.3719


                                    Solutions for Fixed Effects

                                          Standard
                 Effect       Estimate       Error       DF    t Value    Pr > |t|

                 Intercept     38.2408      1.1108    13278      34.42      <.0001
                 Age            0.1579     0.01485    26712      10.63      <.0001
                 Year         -0.02413     0.01881    26712      -1.28      0.1996


                                  Type III Tests of Fixed Effects

                                        Num      Den
                          Effect         DF       DF    F Value    Pr > F

                          Age             1    26712     113.05    <.0001
                          Year            1    26712       1.65    0.1996
                                           The SAS System       10:00 Thursday, October 22, 2015  33

                                       The GLIMMIX Procedure

                                         Model Information

                    Data Set                      WORK.ZODIAC_45_MALE_OVER_75
                    Response Variable             HbA1c
                    Response Distribution         Gaussian
                    Link Function                 Identity
                    Variance Function             Default
                    Variance Matrix Blocked By    BSISID
                    Estimation Technique          Restricted Maximum Likelihood
                    Degrees of Freedom Method     Between-Within


                                      Class Level Information

                                  Class     Levels    Values

                                  BSISID     13719    not printed
                                  Gender         1    0


                              Number of Observations Read       41850
                              Number of Observations Used       39993


                                             Dimensions

                                 R-side Cov. Parameters           2
                                 Columns in X                     4
                                 Columns in Z per Subject         0
                                 Subjects (Blocks in V)       13719
                                 Max Obs per Subject             16


                                     Optimization Information

                          Optimization Technique        Dual Quasi-Newton
                          Parameters in Optimization    1
                          Lower Boundaries              0
                          Upper Boundaries              0
                          Fixed Effects                 Profiled
                          Residual Variance             Profiled
                          Starting From                 Data


                                          Iteration History

                                                     Objective                         Max
          Iteration    Restarts    Evaluations        Function          Change    Gradient

                  0           0              4    282400.11518       .            989.8886
                  1           0              3    282305.05281     95.06236447     274.352
                  2           0              2     282292.1144     12.93841732     72.3916
                  3           0              2    282291.25376      0.86064230    7.838183
                  4           0              2    282291.24392      0.00983049    0.197194
                  5           0              2    282291.24392      0.00000625    0.000521
                                           The SAS System       10:00 Thursday, October 22, 2015  34

                                       The GLIMMIX Procedure

                           Convergence criterion (GCONV=1E-8) satisfied.


                                           Fit Statistics

                                -2 Res Log Likelihood       282291.2
                                AIC  (smaller is better)    282295.2
                                AICC (smaller is better)    282295.2
                                BIC  (smaller is better)    282310.3
                                CAIC (smaller is better)    282312.3
                                HQIC (smaller is better)    282300.3
                                Generalized Chi-Square       1703171
                                Gener. Chi-Square / DF         42.59


                                  Covariance Parameter Estimates

                                                               Standard
                            Cov Parm    Subject    Estimate       Error

                            CS          BSISID      51.8335      0.8978
                            Residual                42.5910      0.3694


                                    Solutions for Fixed Effects

                                          Standard
                 Effect       Estimate       Error       DF    t Value    Pr > |t|

                 Intercept     46.5259      1.2152    13278      38.29      <.0001
                 Age            0.1405     0.01484    26711       9.47      <.0001
                 Year          -1.3500     0.08239    26711     -16.38      <.0001
                 YearSQ        0.05804    0.003512    26711      16.53      <.0001


                                  Type III Tests of Fixed Effects

                                        Num      Den
                          Effect         DF       DF    F Value    Pr > F

                          Age             1    26711      89.60    <.0001
                          Year            1    26711     268.47    <.0001
                          YearSQ          1    26711     273.08    <.0001
                                           The SAS System       10:00 Thursday, October 22, 2015  35

                                       The GLIMMIX Procedure

                                         Model Information

                    Data Set                      WORK.ZODIAC_45_MALE_OVER_75
                    Response Variable             SBP
                    Response Distribution         Gaussian
                    Link Function                 Identity
                    Variance Function             Default
                    Variance Matrix Blocked By    BSISID
                    Estimation Technique          Restricted Maximum Likelihood
                    Degrees of Freedom Method     Between-Within


                                      Class Level Information

                                  Class     Levels    Values

                                  BSISID     13719    not printed
                                  Gender         1    0


                              Number of Observations Read       41850
                              Number of Observations Used       40697


                                             Dimensions

                                 R-side Cov. Parameters           2
                                 Columns in X                     3
                                 Columns in Z per Subject         0
                                 Subjects (Blocks in V)       13719
                                 Max Obs per Subject             16


                                     Optimization Information

                          Optimization Technique        Dual Quasi-Newton
                          Parameters in Optimization    1
                          Lower Boundaries              0
                          Upper Boundaries              0
                          Fixed Effects                 Profiled
                          Residual Variance             Profiled
                          Starting From                 Data


                                          Iteration History

                                                     Objective                         Max
          Iteration    Restarts    Evaluations        Function          Change    Gradient

                  0           0              4    342133.24072       .             851.469
                  1           0              3    342096.88093     36.35979110    378.6602
                  2           0              2    342082.11152     14.76940465    74.62697
                  3           0              2    342081.58944      0.52208615    8.672136
                  4           0              2     342081.5825      0.00693323    0.173628
                  5           0              2     342081.5825      0.00000279    0.000394
                                           The SAS System       10:00 Thursday, October 22, 2015  36

                                       The GLIMMIX Procedure

                           Convergence criterion (GCONV=1E-8) satisfied.


                                           Fit Statistics

                                -2 Res Log Likelihood       342081.6
                                AIC  (smaller is better)    342085.6
                                AICC (smaller is better)    342085.6
                                BIC  (smaller is better)    342100.6
                                CAIC (smaller is better)    342102.6
                                HQIC (smaller is better)    342090.6
                                Generalized Chi-Square       7237350
                                Gener. Chi-Square / DF        177.85


                                  Covariance Parameter Estimates

                                                               Standard
                            Cov Parm    Subject    Estimate       Error

                            CS          BSISID       152.47      2.8832
                            Residual                 177.85      1.5186


                                    Solutions for Fixed Effects

                                          Standard
                 Effect       Estimate       Error       DF    t Value    Pr > |t|

                 Intercept      168.09      2.0455    13441      82.17      <.0001
                 Age           -0.2297     0.02694    27253      -8.53      <.0001
                 Year          -0.7700     0.03499    27253     -22.00      <.0001


                                  Type III Tests of Fixed Effects

                                        Num      Den
                          Effect         DF       DF    F Value    Pr > F

                          Age             1    27253      72.68    <.0001
                          Year            1    27253     484.18    <.0001
                                           The SAS System       10:00 Thursday, October 22, 2015  37

                                       The GLIMMIX Procedure

                                         Model Information

                    Data Set                      WORK.ZODIAC_45_MALE_OVER_75
                    Response Variable             BMI
                    Response Distribution         Gaussian
                    Link Function                 Identity
                    Variance Function             Default
                    Variance Matrix Blocked By    BSISID
                    Estimation Technique          Restricted Maximum Likelihood
                    Degrees of Freedom Method     Between-Within


                                      Class Level Information

                                  Class     Levels    Values

                                  BSISID     13719    not printed
                                  Gender         1    0


                              Number of Observations Read       41850
                              Number of Observations Used       37696


                                             Dimensions

                                 R-side Cov. Parameters           2
                                 Columns in X                     3
                                 Columns in Z per Subject         0
                                 Subjects (Blocks in V)       13719
                                 Max Obs per Subject             16


                                     Optimization Information

                          Optimization Technique        Dual Quasi-Newton
                          Parameters in Optimization    1
                          Lower Boundaries              0
                          Upper Boundaries              0
                          Fixed Effects                 Profiled
                          Residual Variance             Profiled
                          Starting From                 Data


                                          Iteration History

                                                     Objective                         Max
          Iteration    Restarts    Evaluations        Function          Change    Gradient

                  0           0              4    163933.13411       .             658.213
                  1           0              4    163201.87828    731.25582988    126.4324
                  2           0              4    163144.89997     56.97831004    2.800462
                  3           0              2    163144.86466      0.03530819    0.493634
                  4           0              2    163144.86354      0.00112587    0.002449
                  5           0              2    163144.86354      0.00000003    2.126E-6
                                           The SAS System       10:00 Thursday, October 22, 2015  38

                                       The GLIMMIX Procedure

                           Convergence criterion (GCONV=1E-8) satisfied.


                                           Fit Statistics

                                -2 Res Log Likelihood       163144.9
                                AIC  (smaller is better)    163148.9
                                AICC (smaller is better)    163148.9
                                BIC  (smaller is better)    163163.9
                                CAIC (smaller is better)    163165.9
                                HQIC (smaller is better)    163153.9
                                Generalized Chi-Square      60770.41
                                Gener. Chi-Square / DF          1.61


                                  Covariance Parameter Estimates

                                                               Standard
                            Cov Parm    Subject    Estimate       Error

                            CS          BSISID      13.3070      0.1791
                            Residual                 1.6122     0.01438


                                    Solutions for Fixed Effects

                                          Standard
                 Effect       Estimate       Error       DF    t Value    Pr > |t|

                 Intercept     37.1486      0.4336    12504      85.68      <.0001
                 Age           -0.1271    0.006298    25189     -20.17      <.0001
                 Year          0.03587    0.006842    25189       5.24      <.0001


                                  Type III Tests of Fixed Effects

                                        Num      Den
                          Effect         DF       DF    F Value    Pr > F

                          Age             1    25189     407.02    <.0001
                          Year            1    25189      27.48    <.0001
                                           The SAS System       10:00 Thursday, October 22, 2015  39

                                       The GLIMMIX Procedure

                                         Model Information

                    Data Set                      WORK.ZODIAC_45_MALE_OVER_75
                    Response Variable             CholHDL
                    Response Distribution         Gaussian
                    Link Function                 Identity
                    Variance Function             Default
                    Variance Matrix Blocked By    BSISID
                    Estimation Technique          Restricted Maximum Likelihood
                    Degrees of Freedom Method     Between-Within


                                      Class Level Information

                                  Class     Levels    Values

                                  BSISID     13719    not printed
                                  Gender         1    0


                              Number of Observations Read       41850
                              Number of Observations Used       38721


                                             Dimensions

                                 R-side Cov. Parameters           2
                                 Columns in X                     3
                                 Columns in Z per Subject         0
                                 Subjects (Blocks in V)       13719
                                 Max Obs per Subject             16


                                     Optimization Information

                          Optimization Technique        Dual Quasi-Newton
                          Parameters in Optimization    1
                          Lower Boundaries              0
                          Upper Boundaries              0
                          Fixed Effects                 Profiled
                          Residual Variance             Profiled
                          Starting From                 Data


                                          Iteration History

                                                     Objective                         Max
          Iteration    Restarts    Evaluations        Function          Change    Gradient

                  0           0              4    101801.37285       .            836.2781
                  1           0              2    101648.37031    153.00253836    278.2454
                  2           0              2     101608.4089     39.96141151    97.16833
                  3           0              2    101603.94957      4.45932730    20.20693
                  4           0              2     101603.7666      0.18296928    1.150416
                  5           0              2    101603.76599      0.00060434    0.012732
                  6           0              3    101603.76599      0.00000007    8.135E-6
                                           The SAS System       10:00 Thursday, October 22, 2015  40

                                       The GLIMMIX Procedure

                           Convergence criterion (GCONV=1E-8) satisfied.


                                           Fit Statistics

                                -2 Res Log Likelihood       101603.8
                                AIC  (smaller is better)    101607.8
                                AICC (smaller is better)    101607.8
                                BIC  (smaller is better)    101622.8
                                CAIC (smaller is better)    101624.8
                                HQIC (smaller is better)    101612.8
                                Generalized Chi-Square      16479.47
                                Gener. Chi-Square / DF          0.43


                                  Covariance Parameter Estimates

                                                               Standard
                            Cov Parm    Subject    Estimate       Error

                            CS          BSISID       0.9861     0.01492
                            Residual                 0.4256    0.003757


                                    Solutions for Fixed Effects

                                          Standard
                 Effect       Estimate       Error       DF    t Value    Pr > |t|

                 Intercept      3.8556      0.1369    13012      28.17      <.0001
                 Age          0.004020    0.001891    25706       2.13      0.0335
                 Year         -0.03595    0.002295    25706     -15.66      <.0001


                                  Type III Tests of Fixed Effects

                                        Num      Den
                          Effect         DF       DF    F Value    Pr > F

                          Age             1    25706       4.52    0.0335
                          Year            1    25706     245.26    <.0001
