# Supplementary material for: Sex Differences in the Quality of Diabetes Care in the Netherlands (ZODIAC-45)
Source: PLoS One. 2015 Dec 29;10(12):e0145907. doi: 10.1371/journal.pone.0145907 (PMC4703132; doi:10.1371/journal.pone.0145907)
Supplement: S3 File — (TXT) [file pone.0145907.s005.txt]

S7 File. SAS output Glimmix outcomes under 75 years of age (quadratic analyses)

                                         The SAS System       14:33 Monday, October 19, 2015  11

                                     The GLIMMIX Procedure

                                       Model Information

                      Data Set                      SYS.ZODIAC_45_UNDER_75
                      Response Variable             OUT_smoking
                      Response Distribution         Binomial
                      Link Function                 Logit
                      Variance Function             Default
                      Variance Matrix Blocked By    BSISID
                      Estimation Technique          Residual PL
                      Degrees of Freedom Method     Between-Within


                                    Class Level Information

                                Class     Levels    Values

                                BSISID     71054    not printed
                                Gender         2    0 1


                            Number of Observations Read      245653
                            Number of Observations Used      233326


                                           Dimensions

                               R-side Cov. Parameters           1
                               Columns in X                    10
                               Columns in Z per Subject         0
                               Subjects (Blocks in V)       71054
                               Max Obs per Subject             16


                                    Optimization Information

                               Optimization Technique    None
                               Parameters                0
                               Lower Boundaries          0
                               Upper Boundaries          0
                               Fixed Effects             Profiled
                               Residual Variance         Profiled
                               Starting From             Data


                                        Iteration History

                                                    Objective                         Max
       Iteration    Restarts    Subiterations        Function          Change    Gradient

               0           0                0    1104079.1045      0.39631954           .
               1           0                0    1095016.1411      0.02573704           .
               2           0                0    1095321.4036      0.00002315           .
               3           0                0    1095321.5865      0.00000000           .

                      Convergence criterion (PCONV=1.11022E-8) satisfied.
                                         The SAS System       14:33 Monday, October 19, 2015  12

                                     The GLIMMIX Procedure

                                         Fit Statistics

                            -2 Res Log Pseudo-Likelihood     1095322
                            Generalized Chi-Square          232440.6
                            Gener. Chi-Square / DF              1.00


                                Covariance Parameter Estimates

                                                          Standard
                             Cov Parm         Estimate       Error

                             Residual (VC)      0.9962    0.002917


                                  Solutions for Fixed Effects

                                               Standard
        Effect           Gender    Estimate       Error       DF    t Value    Pr > |t|

        Intercept                    1.0099     0.08238    67649      12.26      <.0001
        Age                        -0.03548    0.000559    166E3     -63.52      <.0001
        Gender           0           0.6047     0.09863    67649       6.13      <.0001
        Gender           1                0           .        .        .         .
        Year                       -0.04841     0.01361    166E3      -3.56      0.0004
        YearSQ                     0.001490    0.000610    166E3       2.44      0.0146
        Year*Gender      0         -0.03650     0.01797    166E3      -2.03      0.0422
        Year*Gender      1                0           .        .        .         .
        YearSQ*Gender    0         0.000913    0.000805    166E3       1.13      0.2567
        YearSQ*Gender    1                0           .        .        .         .


                                Type III Tests of Fixed Effects

                                        Num      Den
                      Effect             DF       DF    F Value    Pr > F

                      Age                 1    166E3    4034.17    <.0001
                      Gender              1    67649      37.59    <.0001
                      Year                1    166E3      55.04    <.0001
                      YearSQ              1    166E3      23.37    <.0001
                      Year*Gender         1    166E3       4.13    0.0422
                      YearSQ*Gender       1    166E3       1.29    0.2567


                                   Gender Least Squares Means

                      Standard
Gender    Estimate       Error       DF    t Value    Pr > |t|     Alpha       Lower       Upper

0          -1.2574    0.006908    67649    -182.02      <.0001      0.05     -1.2710     -1.2439
1          -1.5518    0.007996    67649    -194.08      <.0001      0.05     -1.5675     -1.5362
                                         The SAS System       14:33 Monday, October 19, 2015  13

                                     The GLIMMIX Procedure

                                       Model Information

                      Data Set                      SYS.ZODIAC_45_UNDER_75
                      Response Variable             OUT_microalbuminuria
                      Response Distribution         Binomial
                      Link Function                 Logit
                      Variance Function             Default
                      Variance Matrix Blocked By    BSISID
                      Estimation Technique          Residual PL
                      Degrees of Freedom Method     Between-Within


                                    Class Level Information

                                Class     Levels    Values

                                BSISID     71054    not printed
                                Gender         2    0 1


                            Number of Observations Read      245653
                            Number of Observations Used      198758


                                           Dimensions

                               R-side Cov. Parameters           1
                               Columns in X                    10
                               Columns in Z per Subject         0
                               Subjects (Blocks in V)       71054
                               Max Obs per Subject             16


                                    Optimization Information

                               Optimization Technique    None
                               Parameters                0
                               Lower Boundaries          0
                               Upper Boundaries          0
                               Fixed Effects             Profiled
                               Residual Variance         Profiled
                               Starting From             Data


                                        Iteration History

                                                    Objective                         Max
       Iteration    Restarts    Subiterations        Function          Change    Gradient

               0           0                0    958250.61524      2.00000000           .
               1           0                0    980122.37867      0.04675805           .
               2           0                0    983142.13085      0.00096449           .
               3           0                0    983165.43979      0.00000012           .
               4           0                0    983165.44131      0.00000000           .

                      Convergence criterion (PCONV=1.11022E-8) satisfied.
                                         The SAS System       14:33 Monday, October 19, 2015  14

                                     The GLIMMIX Procedure

                                         Fit Statistics

                            -2 Res Log Pseudo-Likelihood    983165.4
                            Generalized Chi-Square          199637.5
                            Gener. Chi-Square / DF              1.00


                                Covariance Parameter Estimates

                                                          Standard
                             Cov Parm         Estimate       Error

                             Residual (VC)      1.0045    0.003186


                                  Solutions for Fixed Effects

                                               Standard
        Effect           Gender    Estimate       Error       DF    t Value    Pr > |t|

        Intercept                   -2.1175     0.09687    62477     -21.86      <.0001
        Age                         0.02425    0.000778    136E3      31.17      <.0001
        Gender           0           0.4304      0.1148    62477       3.75      0.0002
        Gender           1                0           .        .        .         .
        Year                        -0.2079     0.01562    136E3     -13.31      <.0001
        YearSQ                     0.007058    0.000722    136E3       9.77      <.0001
        Year*Gender      0          0.02763     0.02120    136E3       1.30      0.1925
        Year*Gender      1                0           .        .        .         .
        YearSQ*Gender    0         -0.00127    0.000963    136E3      -1.32      0.1864
        YearSQ*Gender    1                0           .        .        .         .


                                Type III Tests of Fixed Effects

                                        Num      Den
                      Effect             DF       DF    F Value    Pr > F

                      Age                 1    136E3     971.28    <.0001
                      Gender              1    62477      14.06    0.0002
                      Year                1    136E3     335.08    <.0001
                      YearSQ              1    136E3     177.77    <.0001
                      Year*Gender         1    136E3       1.70    0.1925
                      YearSQ*Gender       1    136E3       1.75    0.1864


                                   Gender Least Squares Means

                      Standard
Gender    Estimate       Error       DF    t Value    Pr > |t|     Alpha       Lower       Upper

0          -1.5070    0.008060    62477    -186.96      <.0001      0.05     -1.5228     -1.4912
1          -2.0721     0.01047    62477    -197.92      <.0001      0.05     -2.0926     -2.0516
                                         The SAS System       14:33 Monday, October 19, 2015  15

                                     The GLIMMIX Procedure

                                       Model Information

                      Data Set                      SYS.ZODIAC_45_UNDER_75
                      Response Variable             OUT_macroalbuminuria
                      Response Distribution         Binomial
                      Link Function                 Logit
                      Variance Function             Default
                      Variance Matrix Blocked By    BSISID
                      Estimation Technique          Residual PL
                      Degrees of Freedom Method     Between-Within


                                    Class Level Information

                                Class     Levels    Values

                                BSISID     71054    not printed
                                Gender         2    0 1


                            Number of Observations Read      245653
                            Number of Observations Used      171958


                                           Dimensions

                               R-side Cov. Parameters           1
                               Columns in X                    10
                               Columns in Z per Subject         0
                               Subjects (Blocks in V)       71054
                               Max Obs per Subject             16


                                    Optimization Information

                               Optimization Technique    None
                               Parameters                0
                               Lower Boundaries          0
                               Upper Boundaries          0
                               Fixed Effects             Profiled
                               Residual Variance         Profiled
                               Starting From             Data


                                        Iteration History

                                                    Objective                         Max
       Iteration    Restarts    Subiterations        Function          Change    Gradient

               0           0                0    664352.42828      1.07468382           .
               1           0                0    915507.90534      2.00000000           .
               2           0                0    1093461.6984      1.02156616           .
               3           0                0    1185785.0925      0.54476437           .
               4           0                0    1212507.4217      0.16080838           .
               5           0                0    1214622.6145      0.00185320           .
               6           0                0     1214637.025      0.00000014           .
               7           0                0    1214637.0258      0.00000000           .
                                         The SAS System       14:33 Monday, October 19, 2015  16

                                     The GLIMMIX Procedure

                      Convergence criterion (PCONV=1.11022E-8) satisfied.


                                         Fit Statistics

                            -2 Res Log Pseudo-Likelihood     1214637
                            Generalized Chi-Square          176458.5
                            Gener. Chi-Square / DF              1.03


                                Covariance Parameter Estimates

                                                          Standard
                             Cov Parm         Estimate       Error

                             Residual (VC)      1.0262    0.003500


                                  Solutions for Fixed Effects

                                               Standard
        Effect           Gender    Estimate       Error       DF    t Value    Pr > |t|

        Intercept                   -4.7885      0.2365    57997     -20.24      <.0001
        Age                         0.04263    0.002389    114E3      17.85      <.0001
        Gender           0           0.5998      0.2310    57997       2.60      0.0094
        Gender           1                0           .        .        .         .
        Year                        -0.2735     0.03783    114E3      -7.23      <.0001
        YearSQ                     0.006001    0.001928    114E3       3.11      0.0019
        Year*Gender      0          0.04509     0.04777    114E3       0.94      0.3452
        Year*Gender      1                0           .        .        .         .
        YearSQ*Gender    0         -0.00126    0.002379    114E3      -0.53      0.5958
        YearSQ*Gender    1                0           .        .        .         .


                                Type III Tests of Fixed Effects

                                        Num      Den
                      Effect             DF       DF    F Value    Pr > F

                      Age                 1    114E3     318.54    <.0001
                      Gender              1    57997       6.74    0.0094
                      Year                1    114E3     110.40    <.0001
                      YearSQ              1    114E3      20.38    <.0001
                      Year*Gender         1    114E3       0.89    0.3452
                      YearSQ*Gender       1    114E3       0.28    0.5958


                                   Gender Least Squares Means

                      Standard
Gender    Estimate       Error       DF    t Value    Pr > |t|     Alpha       Lower       Upper

0          -3.6933     0.02271    57997    -162.66      <.0001      0.05     -3.7378     -3.6488
1          -4.6578     0.03681    57997    -126.53      <.0001      0.05     -4.7299     -4.5856
                                         The SAS System       14:33 Monday, October 19, 2015  17

                                     The GLIMMIX Procedure

                                       Model Information

                      Data Set                      SYS.ZODIAC_45_UNDER_75
                      Response Variable             PRO_AlbKreat
                      Response Distribution         Binomial
                      Link Function                 Logit
                      Variance Function             Default
                      Variance Matrix Blocked By    BSISID
                      Estimation Technique          Residual PL
                      Degrees of Freedom Method     Between-Within


                                    Class Level Information

                                Class     Levels    Values

                                BSISID     71054    not printed
                                Gender         2    0 1


                            Number of Observations Read      245653
                            Number of Observations Used      245653


                                           Dimensions

                               R-side Cov. Parameters           1
                               Columns in X                    10
                               Columns in Z per Subject         0
                               Subjects (Blocks in V)       71054
                               Max Obs per Subject             16


                                    Optimization Information

                               Optimization Technique    None
                               Parameters                0
                               Lower Boundaries          0
                               Upper Boundaries          0
                               Fixed Effects             Profiled
                               Residual Variance         Profiled
                               Starting From             Data


                                        Iteration History

                                                    Objective                         Max
       Iteration    Restarts    Subiterations        Function          Change    Gradient

               0           0                0    1174452.1625      1.29610451           .
               1           0                0    1188182.9989      0.05995876           .
               2           0                0    1189748.0431      0.00018601           .
               3           0                0    1189752.3159      0.00000000           .

                      Convergence criterion (PCONV=1.11022E-8) satisfied.
                                         The SAS System       14:33 Monday, October 19, 2015  18

                                     The GLIMMIX Procedure

                                         Fit Statistics

                            -2 Res Log Pseudo-Likelihood     1189752
                            Generalized Chi-Square          245722.5
                            Gener. Chi-Square / DF              1.00


                                Covariance Parameter Estimates

                                                          Standard
                             Cov Parm         Estimate       Error

                             Residual (VC)      1.0003    0.002854


                                  Solutions for Fixed Effects

                                               Standard
        Effect           Gender    Estimate       Error       DF    t Value    Pr > |t|

        Intercept                   -1.0791     0.06470    71052     -16.68      <.0001
        Age                         0.01015    0.000597    175E3      17.01      <.0001
        Gender           0          -0.2985     0.07444    71052      -4.01      <.0001
        Gender           1                0           .        .        .         .
        Year                         0.1726     0.01029    175E3      16.77      <.0001
        YearSQ                     -0.00110    0.000495    175E3      -2.21      0.0269
        Year*Gender      0          0.06273     0.01457    175E3       4.30      <.0001
        Year*Gender      1                0           .        .        .         .
        YearSQ*Gender    0         -0.00244    0.000698    175E3      -3.50      0.0005
        YearSQ*Gender    1                0           .        .        .         .


                                Type III Tests of Fixed Effects

                                        Num      Den
                      Effect             DF       DF    F Value    Pr > F

                      Age                 1    175E3     289.28    <.0001
                      Gender              1    71052      16.08    <.0001
                      Year                1    175E3     783.48    <.0001
                      YearSQ              1    175E3      44.09    <.0001
                      Year*Gender         1    175E3      18.53    <.0001
                      YearSQ*Gender       1    175E3      12.24    0.0005


                                   Gender Least Squares Means

                      Standard
Gender    Estimate       Error       DF    t Value    Pr > |t|     Alpha       Lower       Upper

0           1.6402    0.007763    71052     211.28      <.0001      0.05      1.6250      1.6554
1           1.5575    0.008025    71052     194.09      <.0001      0.05      1.5418      1.5733
                                         The SAS System       14:33 Monday, October 19, 2015  19

                                     The GLIMMIX Procedure

                                       Model Information

                      Data Set                      SYS.ZODIAC_45_UNDER_75
                      Response Variable             OUT_HbA1c
                      Response Distribution         Binomial
                      Link Function                 Logit
                      Variance Function             Default
                      Variance Matrix Blocked By    BSISID
                      Estimation Technique          Residual PL
                      Degrees of Freedom Method     Between-Within


                                    Class Level Information

                                Class     Levels    Values

                                BSISID     71054    not printed
                                Gender         2    0 1


                            Number of Observations Read      245653
                            Number of Observations Used      234210


                                           Dimensions

                               R-side Cov. Parameters           1
                               Columns in X                    10
                               Columns in Z per Subject         0
                               Subjects (Blocks in V)       71054
                               Max Obs per Subject             16


                                    Optimization Information

                               Optimization Technique    None
                               Parameters                0
                               Lower Boundaries          0
                               Upper Boundaries          0
                               Fixed Effects             Profiled
                               Residual Variance         Profiled
                               Starting From             Data


                                        Iteration History

                                                    Objective                         Max
       Iteration    Restarts    Subiterations        Function          Change    Gradient

               0           0                0    1065646.9585      0.12504222           .
               1           0                0    1038950.3242      0.00380567           .
               2           0                0    1039684.6056      0.00000666           .
               3           0                0    1039685.2203      0.00000000           .

                      Convergence criterion (PCONV=1.11022E-8) satisfied.
                                         The SAS System       14:33 Monday, October 19, 2015  20

                                     The GLIMMIX Procedure

                                         Fit Statistics

                            -2 Res Log Pseudo-Likelihood     1039685
                            Generalized Chi-Square          234220.0
                            Gener. Chi-Square / DF              1.00


                                Covariance Parameter Estimates

                                                          Standard
                             Cov Parm         Estimate       Error

                             Residual (VC)      1.0001    0.002922


                                  Solutions for Fixed Effects

                                               Standard
        Effect           Gender    Estimate       Error       DF    t Value    Pr > |t|

        Intercept                   -1.5859     0.06428    68482     -24.67      <.0001
        Age                         0.01116    0.000515    166E3      21.69      <.0001
        Gender           0           0.4978     0.07765    68482       6.41      <.0001
        Gender           1                0           .        .        .         .
        Year                         0.3231     0.01031    166E3      31.35      <.0001
        YearSQ                     -0.01334    0.000473    166E3     -28.17      <.0001
        Year*Gender      0         -0.09482     0.01441    166E3      -6.58      <.0001
        Year*Gender      1                0           .        .        .         .
        YearSQ*Gender    0         0.003918    0.000658    166E3       5.96      <.0001
        YearSQ*Gender    1                0           .        .        .         .


                                Type III Tests of Fixed Effects

                                        Num      Den
                      Effect             DF       DF    F Value    Pr > F

                      Age                 1    166E3     470.48    <.0001
                      Gender              1    68482      41.10    <.0001
                      Year                1    166E3    1464.50    <.0001
                      YearSQ              1    166E3    1196.36    <.0001
                      Year*Gender         1    166E3      43.31    <.0001
                      YearSQ*Gender       1    166E3      35.50    <.0001


                                   Gender Least Squares Means

                      Standard
Gender    Estimate       Error       DF    t Value    Pr > |t|     Alpha       Lower       Upper

0           0.9038    0.006297    68482     143.54      <.0001      0.05      0.8915      0.9162
1           0.9445    0.006749    68482     139.95      <.0001      0.05      0.9313      0.9578
                                         The SAS System       14:33 Monday, October 19, 2015  21

                                     The GLIMMIX Procedure

                                       Model Information

                      Data Set                      SYS.ZODIAC_45_UNDER_75
                      Response Variable             PRO_HbA1c
                      Response Distribution         Binomial
                      Link Function                 Logit
                      Variance Function             Default
                      Variance Matrix Blocked By    BSISID
                      Estimation Technique          Residual PL
                      Degrees of Freedom Method     Between-Within


                                    Class Level Information

                                Class     Levels    Values

                                BSISID     71054    not printed
                                Gender         2    0 1


                            Number of Observations Read      245653
                            Number of Observations Used      245653


                                           Dimensions

                               R-side Cov. Parameters           1
                               Columns in X                    10
                               Columns in Z per Subject         0
                               Subjects (Blocks in V)       71054
                               Max Obs per Subject             16


                                    Optimization Information

                               Optimization Technique    None
                               Parameters                0
                               Lower Boundaries          0
                               Upper Boundaries          0
                               Fixed Effects             Profiled
                               Residual Variance         Profiled
                               Starting From             Data


                                        Iteration History

                                                    Objective                         Max
       Iteration    Restarts    Subiterations        Function          Change    Gradient

               0           0                0    1101624.6891      1.08173724           .
               1           0                0    1349094.1111      2.00000000           .
               2           0                0    1472482.4359      0.38708553           .
               3           0                0    1501743.3716      0.02842941           .
               4           0                0     1503230.766      0.00010323           .
               5           0                0    1503234.5888      0.00000000           .
                                         The SAS System       14:33 Monday, October 19, 2015  22

                                     The GLIMMIX Procedure

                      Convergence criterion (PCONV=1.11022E-8) satisfied.


                                         Fit Statistics

                            -2 Res Log Pseudo-Likelihood     1503235
                            Generalized Chi-Square          250722.5
                            Gener. Chi-Square / DF              1.02


                                Covariance Parameter Estimates

                                                          Standard
                             Cov Parm         Estimate       Error

                             Residual (VC)      1.0207    0.002912


                                  Solutions for Fixed Effects

                                               Standard
        Effect           Gender    Estimate       Error       DF    t Value    Pr > |t|

        Intercept                    0.4658      0.1001    71052       4.65      <.0001
        Age                         0.01760    0.001043    175E3      16.88      <.0001
        Gender           0          -0.2402      0.1037    71052      -2.32      0.0205
        Gender           1                0           .        .        .         .
        Year                        0.05467     0.01621    175E3       3.37      0.0007
        YearSQ                     0.005624    0.000838    175E3       6.71      <.0001
        Year*Gender      0          0.04177     0.02207    175E3       1.89      0.0585
        Year*Gender      1                0           .        .        .         .
        YearSQ*Gender    0         -0.00221    0.001135    175E3      -1.94      0.0519
        YearSQ*Gender    1                0           .        .        .         .


                                Type III Tests of Fixed Effects

                                        Num      Den
                      Effect             DF       DF    F Value    Pr > F

                      Age                 1    175E3     284.99    <.0001
                      Gender              1    71052       5.37    0.0205
                      Year                1    175E3      46.86    <.0001
                      YearSQ              1    175E3      63.39    <.0001
                      Year*Gender         1    175E3       3.58    0.0585
                      YearSQ*Gender       1    175E3       3.78    0.0519


                                   Gender Least Squares Means

                      Standard
Gender    Estimate       Error       DF    t Value    Pr > |t|     Alpha       Lower       Upper

0           3.1243     0.01462    71052     213.74      <.0001      0.05      3.0957      3.1530
1           3.2099     0.01634    71052     196.47      <.0001      0.05      3.1779      3.2419
                                         The SAS System       14:33 Monday, October 19, 2015  23

                                     The GLIMMIX Procedure

                                       Model Information

                      Data Set                      SYS.ZODIAC_45_UNDER_75
                      Response Variable             OUT_SBP
                      Response Distribution         Binomial
                      Link Function                 Logit
                      Variance Function             Default
                      Variance Matrix Blocked By    BSISID
                      Estimation Technique          Residual PL
                      Degrees of Freedom Method     Between-Within


                                    Class Level Information

                                Class     Levels    Values

                                BSISID     71054    not printed
                                Gender         2    0 1


                            Number of Observations Read      245653
                            Number of Observations Used      238524


                                           Dimensions

                               R-side Cov. Parameters           1
                               Columns in X                    10
                               Columns in Z per Subject         0
                               Subjects (Blocks in V)       71054
                               Max Obs per Subject             16


                                    Optimization Information

                               Optimization Technique    None
                               Parameters                0
                               Lower Boundaries          0
                               Upper Boundaries          0
                               Fixed Effects             Profiled
                               Residual Variance         Profiled
                               Starting From             Data


                                        Iteration History

                                                    Objective                         Max
       Iteration    Restarts    Subiterations        Function          Change    Gradient

               0           0                0    1027612.4054      0.15072230           .
               1           0                0     1020079.065      0.00365884           .
               2           0                0     1020245.014      0.00000409           .
               3           0                0    1020245.1099      0.00000000           .

                      Convergence criterion (PCONV=1.11022E-8) satisfied.
                                         The SAS System       14:33 Monday, October 19, 2015  24

                                     The GLIMMIX Procedure

                                         Fit Statistics

                            -2 Res Log Pseudo-Likelihood     1020245
                            Generalized Chi-Square          238471.3
                            Gener. Chi-Square / DF              1.00


                                Covariance Parameter Estimates

                                                          Standard
                             Cov Parm         Estimate       Error

                             Residual (VC)      0.9998    0.002895


                                  Solutions for Fixed Effects

                                               Standard
        Effect           Gender    Estimate       Error       DF    t Value    Pr > |t|

        Intercept                    1.0109     0.06907    69500      14.64      <.0001
        Age                        -0.04086    0.000499    169E3     -81.89      <.0001
        Gender           0           0.4956     0.08436    69500       5.87      <.0001
        Gender           1                0           .        .        .         .
        Year                         0.1878     0.01108    169E3      16.95      <.0001
        YearSQ                     -0.00411    0.000490    169E3      -8.38      <.0001
        Year*Gender      0         -0.08712     0.01512    169E3      -5.76      <.0001
        Year*Gender      1                0           .        .        .         .
        YearSQ*Gender    0         0.003243    0.000669    169E3       4.85      <.0001
        YearSQ*Gender    1                0           .        .        .         .


                                Type III Tests of Fixed Effects

                                        Num      Den
                      Effect             DF       DF    F Value    Pr > F

                      Age                 1    169E3    6705.32    <.0001
                      Gender              1    69500      34.51    <.0001
                      Year                1    169E3     363.79    <.0001
                      YearSQ              1    169E3      55.14    <.0001
                      Year*Gender         1    169E3      33.18    <.0001
                      YearSQ*Gender       1    169E3      23.48    <.0001


                                   Gender Least Squares Means

                      Standard
Gender    Estimate       Error       DF    t Value    Pr > |t|     Alpha       Lower       Upper

0           0.1123    0.005756    69500      19.51      <.0001      0.05      0.1010      0.1236
1           0.1727    0.006155    69500      28.06      <.0001      0.05      0.1607      0.1848
                                         The SAS System       14:33 Monday, October 19, 2015  25

                                     The GLIMMIX Procedure

                                       Model Information

                      Data Set                      SYS.ZODIAC_45_UNDER_75
                      Response Variable             PRO_SBP
                      Response Distribution         Binomial
                      Link Function                 Logit
                      Variance Function             Default
                      Variance Matrix Blocked By    BSISID
                      Estimation Technique          Residual PL
                      Degrees of Freedom Method     Between-Within


                                    Class Level Information

                                Class     Levels    Values

                                BSISID     71054    not printed
                                Gender         2    0 1


                            Number of Observations Read      245653
                            Number of Observations Used      245653


                                           Dimensions

                               R-side Cov. Parameters           1
                               Columns in X                    10
                               Columns in Z per Subject         0
                               Subjects (Blocks in V)       71054
                               Max Obs per Subject             16


                                    Optimization Information

                               Optimization Technique    None
                               Parameters                0
                               Lower Boundaries          0
                               Upper Boundaries          0
                               Fixed Effects             Profiled
                               Residual Variance         Profiled
                               Starting From             Data


                                        Iteration History

                                                    Objective                         Max
       Iteration    Restarts    Subiterations        Function          Change    Gradient

               0           0                0    1026376.3443      1.00768547           .
               1           0                0    1345020.0678      0.58778091           .
               2           0                0    1535398.8616      0.20070364           .
               3           0                0     1590951.432      0.02164402           .
               4           0                0    1595048.1083      0.00022740           .
               5           0                0    1595071.3779      0.00000002           .
               6           0                0    1595071.3788      0.00000000           .
                                         The SAS System       14:33 Monday, October 19, 2015  26

                                     The GLIMMIX Procedure

                      Convergence criterion (PCONV=1.11022E-8) satisfied.


                                         Fit Statistics

                            -2 Res Log Pseudo-Likelihood     1595071
                            Generalized Chi-Square          241172.6
                            Gener. Chi-Square / DF              0.98


                                Covariance Parameter Estimates

                                                          Standard
                             Cov Parm         Estimate       Error

                             Residual (VC)      0.9818    0.002801


                                  Solutions for Fixed Effects

                                               Standard
        Effect           Gender    Estimate       Error       DF    t Value    Pr > |t|

        Intercept                  -0.04152      0.1098    71052      -0.38      0.7053
        Age                         0.01810    0.001276    175E3      14.19      <.0001
        Gender           0          -0.1544      0.1043    71052      -1.48      0.1389
        Gender           1                0           .        .        .         .
        Year                         0.3420     0.01722    175E3      19.86      <.0001
        YearSQ                     -0.01057    0.000916    175E3     -11.54      <.0001
        Year*Gender      0          0.05125     0.02380    175E3       2.15      0.0313
        Year*Gender      1                0           .        .        .         .
        YearSQ*Gender    0         -0.00303    0.001260    175E3      -2.41      0.0160
        YearSQ*Gender    1                0           .        .        .         .


                                Type III Tests of Fixed Effects

                                        Num      Den
                      Effect             DF       DF    F Value    Pr > F

                      Age                 1    175E3     201.33    <.0001
                      Gender              1    71052       2.19    0.1389
                      Year                1    175E3     954.36    <.0001
                      YearSQ              1    175E3     368.30    <.0001
                      Year*Gender         1    175E3       4.64    0.0313
                      YearSQ*Gender       1    175E3       5.80    0.0160


                                   Gender Least Squares Means

                      Standard
Gender    Estimate       Error       DF    t Value    Pr > |t|     Alpha       Lower       Upper

0           3.6050     0.01739    71052     207.32      <.0001      0.05      3.5709      3.6391
1           3.6251     0.01878    71052     192.98      <.0001      0.05      3.5883      3.6619
                                         The SAS System       14:33 Monday, October 19, 2015  27

                                     The GLIMMIX Procedure

                                       Model Information

                      Data Set                      SYS.ZODIAC_45_UNDER_75
                      Response Variable             Out_Obesity
                      Response Distribution         Binomial
                      Link Function                 Logit
                      Variance Function             Default
                      Variance Matrix Blocked By    BSISID
                      Estimation Technique          Residual PL
                      Degrees of Freedom Method     Between-Within


                                    Class Level Information

                                Class     Levels    Values

                                BSISID     71054    not printed
                                Gender         2    0 1


                            Number of Observations Read      245653
                            Number of Observations Used      226287


                                           Dimensions

                               R-side Cov. Parameters           1
                               Columns in X                    10
                               Columns in Z per Subject         0
                               Subjects (Blocks in V)       71054
                               Max Obs per Subject             16


                                    Optimization Information

                               Optimization Technique    None
                               Parameters                0
                               Lower Boundaries          0
                               Upper Boundaries          0
                               Fixed Effects             Profiled
                               Residual Variance         Profiled
                               Starting From             Data


                                        Iteration History

                                                    Objective                         Max
       Iteration    Restarts    Subiterations        Function          Change    Gradient

               0           0                0    973424.45828      0.17603934           .
               1           0                0    965775.02965      0.00469148           .
               2           0                0    965903.63564      0.00000480           .
               3           0                0     965903.6774      0.00000000           .

                      Convergence criterion (PCONV=1.11022E-8) satisfied.
                                         The SAS System       14:33 Monday, October 19, 2015  28

                                     The GLIMMIX Procedure

                                         Fit Statistics

                            -2 Res Log Pseudo-Likelihood    965903.7
                            Generalized Chi-Square          226216.5
                            Gener. Chi-Square / DF              1.00


                                Covariance Parameter Estimates

                                                          Standard
                             Cov Parm         Estimate       Error

                             Residual (VC)      0.9997    0.002972


                                  Solutions for Fixed Effects

                                               Standard
        Effect           Gender    Estimate       Error       DF    t Value    Pr > |t|

        Intercept                    1.9409     0.07119    66733      27.26      <.0001
        Age                        -0.02911    0.000492     16E4     -59.10      <.0001
        Gender           0          -0.9562     0.09414    66733     -10.16      <.0001
        Gender           1                0           .        .        .         .
        Year                       -0.02211     0.01143     16E4      -1.93      0.0531
        YearSQ                     0.001202    0.000504     16E4       2.39      0.0171
        Year*Gender      0          0.05402     0.01668     16E4       3.24      0.0012
        Year*Gender      1                0           .        .        .         .
        YearSQ*Gender    0         -0.00155    0.000728     16E4      -2.13      0.0334
        YearSQ*Gender    1                0           .        .        .         .


                                Type III Tests of Fixed Effects

                                        Num      Den
                      Effect             DF       DF    F Value    Pr > F

                      Age                 1     16E4    3492.72    <.0001
                      Gender              1    66733     103.17    <.0001
                      Year                1     16E4       0.35    0.5568
                      YearSQ              1     16E4       1.38    0.2405
                      Year*Gender         1     16E4      10.48    0.0012
                      YearSQ*Gender       1     16E4       4.53    0.0334


                                   Gender Least Squares Means

                      Standard
Gender    Estimate       Error       DF    t Value    Pr > |t|     Alpha       Lower       Upper

0          -0.4671    0.005981    66733     -78.11      <.0001      0.05     -0.4789     -0.4554
1          0.06194    0.006193    66733      10.00      <.0001      0.05     0.04980     0.07408
                                         The SAS System       14:33 Monday, October 19, 2015  29

                                     The GLIMMIX Procedure

                                       Model Information

                      Data Set                      SYS.ZODIAC_45_UNDER_75
                      Response Variable             Out_Overweight
                      Response Distribution         Binomial
                      Link Function                 Logit
                      Variance Function             Default
                      Variance Matrix Blocked By    BSISID
                      Estimation Technique          Residual PL
                      Degrees of Freedom Method     Between-Within


                                    Class Level Information

                                Class     Levels    Values

                                BSISID     71054    not printed
                                Gender         2    0 1


                            Number of Observations Read      245653
                            Number of Observations Used      226287


                                           Dimensions

                               R-side Cov. Parameters           1
                               Columns in X                    10
                               Columns in Z per Subject         0
                               Subjects (Blocks in V)       71054
                               Max Obs per Subject             16


                                    Optimization Information

                               Optimization Technique    None
                               Parameters                0
                               Lower Boundaries          0
                               Upper Boundaries          0
                               Fixed Effects             Profiled
                               Residual Variance         Profiled
                               Starting From             Data


                                        Iteration History

                                                    Objective                         Max
       Iteration    Restarts    Subiterations        Function          Change    Gradient

               0           0                0    978689.21905      0.23142310           .
               1           0                0    969264.12644      0.00767626           .
               2           0                0    969453.16115      0.00000565           .
               3           0                0    969453.25903      0.00000000           .

                      Convergence criterion (PCONV=1.11022E-8) satisfied.
                                         The SAS System       14:33 Monday, October 19, 2015  30

                                     The GLIMMIX Procedure

                                         Fit Statistics

                            -2 Res Log Pseudo-Likelihood    969453.3
                            Generalized Chi-Square          226255.7
                            Gener. Chi-Square / DF              1.00


                                Covariance Parameter Estimates

                                                          Standard
                             Cov Parm         Estimate       Error

                             Residual (VC)      0.9999    0.002973


                                  Solutions for Fixed Effects

                                               Standard
        Effect           Gender    Estimate       Error       DF    t Value    Pr > |t|

        Intercept                   -1.8289     0.07361    66733     -24.85      <.0001
        Age                         0.02042    0.000504     16E4      40.55      <.0001
        Gender           0           0.6437     0.09298    66733       6.92      <.0001
        Gender           1                0           .        .        .         .
        Year                       -0.00573     0.01187     16E4      -0.48      0.6290
        YearSQ                     -0.00014    0.000524     16E4      -0.26      0.7945
        Year*Gender      0         -0.01253     0.01655     16E4      -0.76      0.4492
        Year*Gender      1                0           .        .        .         .
        YearSQ*Gender    0         0.000277    0.000726     16E4       0.38      0.7023
        YearSQ*Gender    1                0           .        .        .         .


                                Type III Tests of Fixed Effects

                                        Num      Den
                      Effect             DF       DF    F Value    Pr > F

                      Age                 1     16E4    1644.52    <.0001
                      Gender              1    66733      47.92    <.0001
                      Year                1     16E4       2.10    0.1472
                      YearSQ              1     16E4       0.00    0.9954
                      Year*Gender         1     16E4       0.57    0.4492
                      YearSQ*Gender       1     16E4       0.15    0.7023


                                   Gender Least Squares Means

                      Standard
Gender    Estimate       Error       DF    t Value    Pr > |t|     Alpha       Lower       Upper

0          -0.1313    0.005811    66733     -22.60      <.0001      0.05     -0.1427     -0.1199
1          -0.6617    0.006501    66733    -101.78      <.0001      0.05     -0.6744     -0.6489
                                         The SAS System       14:33 Monday, October 19, 2015  31

                                     The GLIMMIX Procedure

                                       Model Information

                      Data Set                      SYS.ZODIAC_45_UNDER_75
                      Response Variable             OUT_BMI
                      Response Distribution         Binomial
                      Link Function                 Logit
                      Variance Function             Default
                      Variance Matrix Blocked By    BSISID
                      Estimation Technique          Residual PL
                      Degrees of Freedom Method     Between-Within


                                    Class Level Information

                                Class     Levels    Values

                                BSISID     71054    not printed
                                Gender         2    0 1


                            Number of Observations Read      245653
                            Number of Observations Used      226287


                                           Dimensions

                               R-side Cov. Parameters           1
                               Columns in X                    10
                               Columns in Z per Subject         0
                               Subjects (Blocks in V)       71054
                               Max Obs per Subject             16


                                    Optimization Information

                               Optimization Technique    None
                               Parameters                0
                               Lower Boundaries          0
                               Upper Boundaries          0
                               Fixed Effects             Profiled
                               Residual Variance         Profiled
                               Starting From             Data


                                        Iteration History

                                                    Objective                         Max
       Iteration    Restarts    Subiterations        Function          Change    Gradient

               0           0                0    1098004.5607      0.53149121           .
               1           0                0    1116795.5454      0.02956436           .
               2           0                0    1117949.7526      0.00012251           .
               3           0                0      1117954.17      0.00000000           .

                      Convergence criterion (PCONV=1.11022E-8) satisfied.
                                         The SAS System       14:33 Monday, October 19, 2015  32

                                     The GLIMMIX Procedure

                                         Fit Statistics

                            -2 Res Log Pseudo-Likelihood     1117954
                            Generalized Chi-Square          226523.8
                            Gener. Chi-Square / DF              1.00


                                Covariance Parameter Estimates

                                                          Standard
                             Cov Parm         Estimate       Error

                             Residual (VC)      1.0011    0.002976


                                  Solutions for Fixed Effects

                                               Standard
        Effect           Gender    Estimate       Error       DF    t Value    Pr > |t|

        Intercept                   -3.3595      0.1070    66733     -31.40      <.0001
        Age                         0.01957    0.000721     16E4      27.15      <.0001
        Gender           0           0.5773      0.1309    66733       4.41      <.0001
        Gender           1                0           .        .        .         .
        Year                        0.05780     0.01705     16E4       3.39      0.0007
        YearSQ                     -0.00227    0.000745     16E4      -3.05      0.0023
        Year*Gender      0         -0.07558     0.02324     16E4      -3.25      0.0011
        Year*Gender      1                0           .        .        .         .
        YearSQ*Gender    0         0.002390    0.001016     16E4       2.35      0.0186
        YearSQ*Gender    1                0           .        .        .         .


                                Type III Tests of Fixed Effects

                                        Num      Den
                      Effect             DF       DF    F Value    Pr > F

                      Age                 1     16E4     737.36    <.0001
                      Gender              1    66733      19.45    <.0001
                      Year                1     16E4       2.97    0.0850
                      YearSQ              1     16E4       4.50    0.0339
                      Year*Gender         1     16E4      10.58    0.0011
                      YearSQ*Gender       1     16E4       5.54    0.0186


                                   Gender Least Squares Means

                      Standard
Gender    Estimate       Error       DF    t Value    Pr > |t|     Alpha       Lower       Upper

0          -1.7788    0.008234    66733    -216.02      <.0001      0.05     -1.7949     -1.7627
1          -1.7974    0.008809    66733    -204.03      <.0001      0.05     -1.8146     -1.7801
                                         The SAS System       14:33 Monday, October 19, 2015  33

                                     The GLIMMIX Procedure

                                       Model Information

                      Data Set                      SYS.ZODIAC_45_UNDER_75
                      Response Variable             PRO_BMI
                      Response Distribution         Binomial
                      Link Function                 Logit
                      Variance Function             Default
                      Variance Matrix Blocked By    BSISID
                      Estimation Technique          Residual PL
                      Degrees of Freedom Method     Between-Within


                                    Class Level Information

                                Class     Levels    Values

                                BSISID     71054    not printed
                                Gender         2    0 1


                            Number of Observations Read      245653
                            Number of Observations Used      245653


                                           Dimensions

                               R-side Cov. Parameters           1
                               Columns in X                    10
                               Columns in Z per Subject         0
                               Subjects (Blocks in V)       71054
                               Max Obs per Subject             16


                                    Optimization Information

                               Optimization Technique    None
                               Parameters                0
                               Lower Boundaries          0
                               Upper Boundaries          0
                               Fixed Effects             Profiled
                               Residual Variance         Profiled
                               Starting From             Data


                                        Iteration History

                                                    Objective                         Max
       Iteration    Restarts    Subiterations        Function          Change    Gradient

               0           0                0    1152270.9061      0.78186033           .
               1           0                0    1320813.9108      0.70525768           .
               2           0                0    1376737.3301      0.16109916           .
               3           0                0    1382621.2902      0.00203230           .
               4           0                0    1382684.4364      0.00000025           .
               5           0                0    1382684.4437      0.00000000           .
                                         The SAS System       14:33 Monday, October 19, 2015  34

                                     The GLIMMIX Procedure

                      Convergence criterion (PCONV=1.11022E-8) satisfied.


                                         Fit Statistics

                            -2 Res Log Pseudo-Likelihood     1382684
                            Generalized Chi-Square          245194.6
                            Gener. Chi-Square / DF              1.00


                                Covariance Parameter Estimates

                                                          Standard
                             Cov Parm         Estimate       Error

                             Residual (VC)      0.9982    0.002848


                                  Solutions for Fixed Effects

                                               Standard
        Effect           Gender    Estimate       Error       DF    t Value    Pr > |t|

        Intercept                   -0.5076     0.07771    71052      -6.53      <.0001
        Age                        0.006301    0.000853    175E3       7.39      <.0001
        Gender           0          -0.2944     0.07839    71052      -3.76      0.0002
        Gender           1                0           .        .        .         .
        Year                         0.2477     0.01209    175E3      20.50      <.0001
        YearSQ                     -0.00242    0.000628    175E3      -3.84      0.0001
        Year*Gender      0          0.06756     0.01690    175E3       4.00      <.0001
        Year*Gender      1                0           .        .        .         .
        YearSQ*Gender    0         -0.00330    0.000872    175E3      -3.78      0.0002
        YearSQ*Gender    1                0           .        .        .         .


                                Type III Tests of Fixed Effects

                                        Num      Den
                      Effect             DF       DF    F Value    Pr > F

                      Age                 1    175E3      54.57    <.0001
                      Gender              1    71052      14.11    0.0002
                      Year                1    175E3    1110.09    <.0001
                      YearSQ              1    175E3      86.79    <.0001
                      Year*Gender         1    175E3      15.99    <.0001
                      YearSQ*Gender       1    175E3      14.28    0.0002


                                   Gender Least Squares Means

                      Standard
Gender    Estimate       Error       DF    t Value    Pr > |t|     Alpha       Lower       Upper

0           2.6231     0.01160    71052     226.07      <.0001      0.05      2.6004      2.6459
1           2.6207     0.01244    71052     210.68      <.0001      0.05      2.5963      2.6451
                                         The SAS System       14:33 Monday, October 19, 2015  35

             The GLIMMIX Procedure

                                       Model Information

                      Data Set                      SYS.ZODIAC_45_UNDER_75
                      Response Variable             OUT_CholHDL
                      Response Distribution         Binomial
                      Link Function                 Logit
                      Variance Function             Default
                      Variance Matrix Blocked By    BSISID
                      Estimation Technique          MPL
                      Degrees of Freedom Method     Between-Within


                                    Class Level Information

                                Class     Levels    Values

                                BSISID     71054    not printed
                                Gender         2    0 1


                            Number of Observations Read      245653
                            Number of Observations Used      231030


                                           Dimensions

                               R-side Cov. Parameters           2
                               Columns in X                    10
                               Columns in Z per Subject         0
                               Subjects (Blocks in V)       71054
                               Max Obs per Subject             16


                                   Optimization Information

                        Optimization Technique        Dual Quasi-Newton
                        Parameters in Optimization    1
                        Lower Boundaries              0
                        Upper Boundaries              0
                        Fixed Effects                 Profiled
                        Residual Variance             Profiled
                        Starting From                 Data


                                        Iteration History

                                                    Objective                         Max
       Iteration    Restarts    Subiterations        Function          Change    Gradient

               0           0                2    938181.27078      0.27472033    0.091976
               1           0                2    926440.68852      0.07167768    0.000228
               2           0                2    926651.64718      0.00415328    0.005692
               3           0                2    926652.70748      0.00021068     2.06E-7
               4           0                1    926652.71146      0.00001002    0.004076
               5           0                1    926652.71145      0.00000050    0.002964
               6           0                1    926652.71141      0.00000029    0.004289
               7           0                1    926652.71106      0.00000043    0.006219
                                         The SAS System      14:56 Friday, November 27, 2015  12

                                     The GLIMMIX Procedure

                                        Iteration History

                                                    Objective                         Max
       Iteration    Restarts    Subiterations        Function          Change    Gradient

               8           0                1    926652.71155      0.00000017    0.001952
               9           0                1    926652.71136      0.00000019    0.002831
              10           0                1    926652.71113      0.00000028    0.004106
              11           0                1    926652.71145      0.00000041    0.005954
              12           0                1    926652.71098      0.00000059    0.008634
              13           0                1    926652.71167      0.00000086     0.01252
              14           0                1    926652.71067      0.00000001    0.012458

                      Convergence criterion (PCONV=1.11022E-8) satisfied.


                                         Fit Statistics

                              -2 Log Pseudo-Likelihood    926652.7
                              Generalized Chi-Square      115620.1
                              Gener. Chi-Square / DF          0.50


                                Covariance Parameter Estimates

                                                             Standard
                          Cov Parm    Subject    Estimate       Error

                          CS          BSISID       0.5040    0.003870
                          Residual                 0.5005    0.001747


                                  Solutions for Fixed Effects

                                               Standard
        Effect           Gender    Estimate       Error       DF    t Value    Pr > |t|

        Intercept                   -2.9091     0.07061    68328     -41.20      <.0001
        Age                         0.03244    0.000698    163E3      46.50      <.0001
        Gender           0          -0.2256     0.08248    68328      -2.74      0.0062
        Gender           1                0           .        .        .         .
        Year                         0.2223     0.01002    163E3      22.19      <.0001
        YearSQ                     -0.00763    0.000436    163E3     -17.51      <.0001
        Year*Gender      0         -0.02939     0.01409    163E3      -2.09      0.0370
        Year*Gender      1                0           .        .        .         .
        YearSQ*Gender    0         0.000958    0.000607    163E3       1.58      0.1143
        YearSQ*Gender    1                0           .        .        .         .


                                Type III Tests of Fixed Effects

                                        Num      Den
                      Effect             DF       DF    F Value    Pr > F

                      Age                 1    163E3    2162.42    <.0001
                      Gender              1    68328       7.48    0.0062
                      Year                1    163E3     868.25    <.0001
                      YearSQ              1    163E3     555.26    <.0001
                                         The SAS System      14:56 Friday, November 27, 2015  13

                                     The GLIMMIX Procedure

                                Type III Tests of Fixed Effects

                                        Num      Den
                      Effect             DF       DF    F Value    Pr > F

                      Year*Gender         1    163E3       4.35    0.0370
                      YearSQ*Gender       1    163E3       2.49    0.1143


                                   Gender Least Squares Means

                      Standard
Gender    Estimate       Error       DF    t Value    Pr > |t|     Alpha       Lower       Upper

0           0.1990    0.009065    68328      21.95      <.0001      0.05      0.1812      0.2168
1           0.6363     0.01006    68328      63.26      <.0001      0.05      0.6166      0.6560


                                     The GLIMMIX Procedure

                                       Model Information

                      Data Set                      SYS.ZODIAC_45_UNDER_75
                      Response Variable             PRO_CholHDL
                      Response Distribution         Binomial
                      Link Function                 Logit
                      Variance Function             Default
                      Variance Matrix Blocked By    BSISID
                      Estimation Technique          Residual PL
                      Degrees of Freedom Method     Between-Within


                                    Class Level Information

                                Class     Levels    Values

                                BSISID     71054    not printed
                                Gender         2    0 1


                            Number of Observations Read      245653
                            Number of Observations Used      245653


                                           Dimensions

                               R-side Cov. Parameters           1
                               Columns in X                    10
                               Columns in Z per Subject         0
                               Subjects (Blocks in V)       71054
                               Max Obs per Subject             16


                                    Optimization Information

                               Optimization Technique    None
                               Parameters                0
                               Lower Boundaries          0
                               Upper Boundaries          0
                               Fixed Effects             Profiled
                               Residual Variance         Profiled
                               Starting From             Data


                                        Iteration History

                                                    Objective                         Max
       Iteration    Restarts    Subiterations        Function          Change    Gradient

               0           0                0    1126238.0298      0.86319363           .
               1           0                0    1338889.8985      2.00000000           .
               2           0                0    1431582.2221      1.23699796           .
               3           0                0    1447938.4967      0.02596252           .
               4           0                0    1448407.3822      0.00002586           .
               5           0                0    1448407.7734      0.00000000           .
                                         The SAS System       14:33 Monday, October 19, 2015  38

                                     The GLIMMIX Procedure

                      Convergence criterion (PCONV=1.11022E-8) satisfied.


                                         Fit Statistics

                            -2 Res Log Pseudo-Likelihood     1448408
                            Generalized Chi-Square          247705.0
                            Gener. Chi-Square / DF              1.01


                                Covariance Parameter Estimates

                                                          Standard
                             Cov Parm         Estimate       Error

                             Residual (VC)      1.0084    0.002877


                                  Solutions for Fixed Effects

                                               Standard
        Effect           Gender    Estimate       Error       DF    t Value    Pr > |t|

        Intercept                   -0.2259     0.08576    71052      -2.63      0.0085
        Age                         0.01382    0.000943    175E3      14.65      <.0001
        Gender           0          -0.1085     0.08626    71052      -1.26      0.2086
        Gender           1                0           .        .        .         .
        Year                         0.1628     0.01356    175E3      12.01      <.0001
        YearSQ                     0.001474    0.000714    175E3       2.07      0.0389
        Year*Gender      0          0.03402     0.01879    175E3       1.81      0.0703
        Year*Gender      1                0           .        .        .         .
        YearSQ*Gender    0         -0.00220    0.000981    175E3      -2.24      0.0252
        YearSQ*Gender    1                0           .        .        .         .


                                Type III Tests of Fixed Effects

                                        Num      Den
                      Effect             DF       DF    F Value    Pr > F

                      Age                 1    175E3     214.55    <.0001
                      Gender              1    71052       1.58    0.2086
                      Year                1    175E3     366.28    <.0001
                      YearSQ              1    175E3       0.59    0.4434
                      Year*Gender         1    175E3       3.28    0.0703
                      YearSQ*Gender       1    175E3       5.01    0.0252


                                   Gender Least Squares Means

                      Standard
Gender    Estimate       Error       DF    t Value    Pr > |t|     Alpha       Lower       Upper

0           2.9011     0.01316    71052     220.41      <.0001      0.05      2.8753      2.9269
1           2.9516     0.01453    71052     203.17      <.0001      0.05      2.9231      2.9800
                                         The SAS System       14:33 Monday, October 19, 2015  39

                                     The GLIMMIX Procedure

                                       Model Information

                      Data Set                      SYS.ZODIAC_45_UNDER_75
                      Response Variable             OUT_EyeExamination
                      Response Distribution         Binomial
                      Link Function                 Logit
                      Variance Function             Default
                      Variance Matrix Blocked By    BSISID
                      Estimation Technique          Residual PL
                      Degrees of Freedom Method     Between-Within


                                    Class Level Information

                                Class     Levels    Values

                                BSISID     71054    not printed
                                Gender         2    0 1


                            Number of Observations Read      245653
                            Number of Observations Used      171621


                                           Dimensions

                               R-side Cov. Parameters           1
                               Columns in X                    10
                               Columns in Z per Subject         0
                               Subjects (Blocks in V)       71054
                               Max Obs per Subject             15


                                    Optimization Information

                               Optimization Technique    None
                               Parameters                0
                               Lower Boundaries          0
                               Upper Boundaries          0
                               Fixed Effects             Profiled
                               Residual Variance         Profiled
                               Starting From             Data


                                        Iteration History

                                                    Objective                         Max
       Iteration    Restarts    Subiterations        Function          Change    Gradient

               0           0                0    800292.70462      0.90345866           .
               1           0                0    941380.76715      0.36245344           .
               2           0                0    984802.21286      0.04997493           .
               3           0                0    988504.55594      0.00064696           .
               4           0                0    988537.03416      0.00000008           .
               5           0                0    988537.03765      0.00000000           .
                                         The SAS System       14:33 Monday, October 19, 2015  40

                                     The GLIMMIX Procedure

                      Convergence criterion (PCONV=1.11022E-8) satisfied.


                                         Fit Statistics

                            -2 Res Log Pseudo-Likelihood    988537.0
                            Generalized Chi-Square          171342.9
                            Gener. Chi-Square / DF              1.00


                                Covariance Parameter Estimates

                                                          Standard
                             Cov Parm         Estimate       Error

                             Residual (VC)      0.9984    0.003408


                                  Solutions for Fixed Effects

                                               Standard
        Effect           Gender    Estimate       Error       DF    t Value    Pr > |t|

        Intercept                   -2.5630      0.1362    57317     -18.82      <.0001
        Age                         0.02008    0.001275    114E3      15.76      <.0001
        Gender           0          -0.2028      0.1541    57317      -1.32      0.1880
        Gender           1                0           .        .        .         .
        Year                        -0.2364     0.02157    114E3     -10.96      <.0001
        YearSQ                     0.008584    0.001047    114E3       8.19      <.0001
        Year*Gender      0          0.05489     0.02984    114E3       1.84      0.0658
        Year*Gender      1                0           .        .        .         .
        YearSQ*Gender    0         -0.00198    0.001428    114E3      -1.39      0.1653
        YearSQ*Gender    1                0           .        .        .         .


                                Type III Tests of Fixed Effects

                                        Num      Den
                      Effect             DF       DF    F Value    Pr > F

                      Age                 1    114E3     248.23    <.0001
                      Gender              1    57317       1.73    0.1880
                      Year                1    114E3     196.17    <.0001
                      YearSQ              1    114E3     113.11    <.0001
                      Year*Gender         1    114E3       3.38    0.0658
                      YearSQ*Gender       1    114E3       1.92    0.1653


                                   Gender Least Squares Means

                      Standard
Gender    Estimate       Error       DF    t Value    Pr > |t|     Alpha       Lower       Upper

0          -2.7251     0.01381    57317    -197.36      <.0001      0.05     -2.7522     -2.6981
1          -2.8905     0.01587    57317    -182.10      <.0001      0.05     -2.9216     -2.8594
                                         The SAS System       14:33 Monday, October 19, 2015  41

                                     The GLIMMIX Procedure

                                       Model Information

                      Data Set                      SYS.ZODIAC_45_UNDER_75
                      Response Variable             PRO_EyeExamination
                      Response Distribution         Binomial
                      Link Function                 Logit
                      Variance Function             Default
                      Variance Matrix Blocked By    BSISID
                      Estimation Technique          Residual PL
                      Degrees of Freedom Method     Between-Within


                                    Class Level Information

                                Class     Levels    Values

                                BSISID     71054    not printed
                                Gender         2    0 1


                            Number of Observations Read      245653
                            Number of Observations Used      245653


                                           Dimensions

                               R-side Cov. Parameters           1
                               Columns in X                    10
                               Columns in Z per Subject         0
                               Subjects (Blocks in V)       71054
                               Max Obs per Subject             16


                                    Optimization Information

                               Optimization Technique    None
                               Parameters                0
                               Lower Boundaries          0
                               Upper Boundaries          0
                               Fixed Effects             Profiled
                               Residual Variance         Profiled
                               Starting From             Data


                                        Iteration History

                                                    Objective                         Max
       Iteration    Restarts    Subiterations        Function          Change    Gradient

               0           0                0    1141110.2672      0.45626642           .
               1           0                0    1237056.6793      0.11577394           .
               2           0                0     1256947.893      0.00599338           .
               3           0                0    1257512.5997      0.00000876           .
               4           0                0    1257513.0385      0.00000000           .

                      Convergence criterion (PCONV=1.11022E-8) satisfied.
                                         The SAS System       14:33 Monday, October 19, 2015  42

                                     The GLIMMIX Procedure

                                         Fit Statistics

                            -2 Res Log Pseudo-Likelihood     1257513
                            Generalized Chi-Square          309510.6
                            Gener. Chi-Square / DF              1.26


                                Covariance Parameter Estimates

                                                          Standard
                             Cov Parm         Estimate       Error

                             Residual (VC)      1.2600    0.003595


                                  Solutions for Fixed Effects

                                               Standard
        Effect           Gender    Estimate       Error       DF    t Value    Pr > |t|

        Intercept                    0.7104     0.07440    71052       9.55      <.0001
        Age                         0.01305    0.000641    175E3      20.36      <.0001
        Gender           0          -0.2111     0.08720    71052      -2.42      0.0155
        Gender           1                0           .        .        .         .
        Year                        -0.6013     0.01241    175E3     -48.44      <.0001
        YearSQ                      0.04413    0.000615    175E3      71.71      <.0001
        Year*Gender      0          0.06128     0.01721    175E3       3.56      0.0004
        Year*Gender      1                0           .        .        .         .
        YearSQ*Gender    0         -0.00356    0.000846    175E3      -4.20      <.0001
        YearSQ*Gender    1                0           .        .        .         .


                                Type III Tests of Fixed Effects

                                        Num      Den
                      Effect             DF       DF    F Value    Pr > F

                      Age                 1    175E3     414.33    <.0001
                      Gender              1    71052       5.86    0.0155
                      Year                1    175E3    4400.35    <.0001
                      YearSQ              1    175E3    10014.6    <.0001
                      Year*Gender         1    175E3      12.69    0.0004
                      YearSQ*Gender       1    175E3      17.67    <.0001


                                   Gender Least Squares Means

                      Standard
Gender    Estimate       Error       DF    t Value    Pr > |t|     Alpha       Lower       Upper

0           1.3611    0.009127    71052     149.13      <.0001      0.05      1.3433      1.3790
1           1.3999     0.01003    71052     139.56      <.0001      0.05      1.3803      1.4196
                                         The SAS System       14:33 Monday, October 19, 2015  43

                                     The GLIMMIX Procedure

                                       Model Information

                      Data Set                      SYS.ZODIAC_45_UNDER_75
                      Response Variable             OUT_FeetExamination
                      Response Distribution         Binomial
                      Link Function                 Logit
                      Variance Function             Default
                      Variance Matrix Blocked By    BSISID
                      Estimation Technique          Residual PL
                      Degrees of Freedom Method     Between-Within


                                    Class Level Information

                                Class     Levels    Values

                                BSISID     71054    not printed
                                Gender         2    0 1


                            Number of Observations Read      245653
                            Number of Observations Used      127852


                                           Dimensions

                               R-side Cov. Parameters           1
                               Columns in X                    10
                               Columns in Z per Subject         0
                               Subjects (Blocks in V)       71054
                               Max Obs per Subject             16


                                    Optimization Information

                               Optimization Technique    None
                               Parameters                0
                               Lower Boundaries          0
                               Upper Boundaries          0
                               Fixed Effects             Profiled
                               Residual Variance         Profiled
                               Starting From             Data


                                        Iteration History

                                                    Objective                         Max
       Iteration    Restarts    Subiterations        Function          Change    Gradient

               0           0                0    617915.03749      0.88914503           .
               1           0                0    647307.14854      0.29018304           .
               2           0                0    652759.80815      0.00515593           .
               3           0                0    652912.56857      0.00000190           .
               4           0                0    652912.68223      0.00000000           .

                      Convergence criterion (PCONV=1.11022E-8) satisfied.
                                         The SAS System       14:33 Monday, October 19, 2015  44

                                     The GLIMMIX Procedure

                                         Fit Statistics

                            -2 Res Log Pseudo-Likelihood    652912.7
                            Generalized Chi-Square          127921.4
                            Gener. Chi-Square / DF              1.00


                                Covariance Parameter Estimates

                                                          Standard
                             Cov Parm         Estimate       Error

                             Residual (VC)      1.0006    0.003958


                                  Solutions for Fixed Effects

                                               Standard
        Effect           Gender    Estimate       Error       DF    t Value    Pr > |t|

        Intercept                   -3.4119      0.1112    52277     -30.68      <.0001
        Age                         0.04158    0.001115    75568      37.31      <.0001
        Gender           0          0.01214      0.1180    52277       0.10      0.9180
        Gender           1                0           .        .        .         .
        Year                        -0.2559     0.01837    75568     -13.93      <.0001
        YearSQ                      0.01118    0.000906    75568      12.33      <.0001
        Year*Gender      0          0.04635     0.02522    75568       1.84      0.0661
        Year*Gender      1                0           .        .        .         .
        YearSQ*Gender    0         -0.00199    0.001229    75568      -1.62      0.1049
        YearSQ*Gender    1                0           .        .        .         .


                                Type III Tests of Fixed Effects

                                        Num      Den
                      Effect             DF       DF    F Value    Pr > F

                      Age                 1    75568    1391.70    <.0001
                      Gender              1    52277       0.01    0.9180
                      Year                1    75568     340.71    <.0001
                      YearSQ              1    75568     274.52    <.0001
                      Year*Gender         1    75568       3.38    0.0661
                      YearSQ*Gender       1    75568       2.63    0.1049


                                   Gender Least Squares Means

                      Standard
Gender    Estimate       Error       DF    t Value    Pr > |t|     Alpha       Lower       Upper

0          -1.8773     0.01143    52277    -164.21      <.0001      0.05     -1.8997     -1.8549
1          -2.1317     0.01342    52277    -158.89      <.0001      0.05     -2.1580     -2.1054
                                         The SAS System       14:33 Monday, October 19, 2015  45

                                     The GLIMMIX Procedure

                                       Model Information

                      Data Set                      SYS.ZODIAC_45_UNDER_75
                      Response Variable             PRO_FeetExamination
                      Response Distribution         Binomial
                      Link Function                 Logit
                      Variance Function             Default
                      Variance Matrix Blocked By    BSISID
                      Estimation Technique          Residual PL
                      Degrees of Freedom Method     Between-Within


                                    Class Level Information

                                Class     Levels    Values

                                BSISID     71054    not printed
                                Gender         2    0 1


                            Number of Observations Read      245653
                            Number of Observations Used      245653


                                           Dimensions

                               R-side Cov. Parameters           1
                               Columns in X                    10
                               Columns in Z per Subject         0
                               Subjects (Blocks in V)       71054
                               Max Obs per Subject             16


                                    Optimization Information

                               Optimization Technique    None
                               Parameters                0
                               Lower Boundaries          0
                               Upper Boundaries          0
                               Fixed Effects             Profiled
                               Residual Variance         Profiled
                               Starting From             Data


                                        Iteration History

                                                    Objective                         Max
       Iteration    Restarts    Subiterations        Function          Change    Gradient

               0           0                0    1185866.0491      0.59285402           .
               1           0                0    1228157.9023      0.12640747           .
               2           0                0    1232252.4446      0.00220244           .
               3           0                0    1232284.3302      0.00000031           .
               4           0                0    1232284.3323      0.00000000           .

                      Convergence criterion (PCONV=1.11022E-8) satisfied.
                                         The SAS System       14:33 Monday, October 19, 2015  46

                                     The GLIMMIX Procedure

                                         Fit Statistics

                            -2 Res Log Pseudo-Likelihood     1232284
                            Generalized Chi-Square          245084.4
                            Gener. Chi-Square / DF              1.00


                                Covariance Parameter Estimates

                                                          Standard
                             Cov Parm         Estimate       Error

                             Residual (VC)      0.9977    0.002847


                                  Solutions for Fixed Effects

                                               Standard
        Effect           Gender    Estimate       Error       DF    t Value    Pr > |t|

        Intercept                   -0.8426     0.06749    71052     -12.48      <.0001
        Age                         0.01201    0.000647    175E3      18.55      <.0001
        Gender           0         -0.02916     0.07538    71052      -0.39      0.6989
        Gender           1                0           .        .        .         .
        Year                         0.2080     0.01076    175E3      19.32      <.0001
        YearSQ                     -0.00379    0.000527    175E3      -7.20      <.0001
        Year*Gender      0          0.01269     0.01503    175E3       0.84      0.3983
        Year*Gender      1                0           .        .        .         .
        YearSQ*Gender    0         -0.00103    0.000730    175E3      -1.41      0.1591
        YearSQ*Gender    1                0           .        .        .         .


                                Type III Tests of Fixed Effects

                                        Num      Den
                      Effect             DF       DF    F Value    Pr > F

                      Age                 1    175E3     344.08    <.0001
                      Gender              1    71052       0.15    0.6989
                      Year                1    175E3     813.15    <.0001
                      YearSQ              1    175E3     139.28    <.0001
                      Year*Gender         1    175E3       0.71    0.3983
                      YearSQ*Gender       1    175E3       1.98    0.1591


                                   Gender Least Squares Means

                      Standard
Gender    Estimate       Error       DF    t Value    Pr > |t|     Alpha       Lower       Upper

0           1.8553    0.008248    71052     224.92      <.0001      0.05      1.8391      1.8714
1           1.8983    0.008960    71052     211.85      <.0001      0.05      1.8807      1.9158
                                         The SAS System       14:33 Monday, October 19, 2015  47

                                     The GLIMMIX Procedure

                                       Model Information

                      Data Set                      SYS.ZODIAC_45_UNDER_75
                      Response Variable             OUT_Insulin
                      Response Distribution         Binomial
                      Link Function                 Logit
                      Variance Function             Default
                      Variance Matrix Blocked By    BSISID
                      Estimation Technique          Residual PL
                      Degrees of Freedom Method     Between-Within


                                    Class Level Information

                                Class     Levels    Values

                                BSISID     71054    not printed
                                Gender         2    0 1


                            Number of Observations Read      245653
                            Number of Observations Used      245653


                                           Dimensions

                               R-side Cov. Parameters           1
                               Columns in X                    10
                               Columns in Z per Subject         0
                               Subjects (Blocks in V)       71054
                               Max Obs per Subject             16


                                    Optimization Information

                               Optimization Technique    None
                               Parameters                0
                               Lower Boundaries          0
                               Upper Boundaries          0
                               Fixed Effects             Profiled
                               Residual Variance         Profiled
                               Starting From             Data


                                        Iteration History

                                                    Objective                         Max
       Iteration    Restarts    Subiterations        Function          Change    Gradient

               0           0                0    1195145.6569      0.57930351           .
               1           0                0    1233558.3623      0.17403340           .
               2           0                0    1235889.5754      0.00135053           .
               3           0                0    1235901.2645      0.00000002           .
               4           0                0    1235901.2649      0.00000000           .

                      Convergence criterion (PCONV=1.11022E-8) satisfied.
                                         The SAS System       14:33 Monday, October 19, 2015  48

                                     The GLIMMIX Procedure

                                         Fit Statistics

                            -2 Res Log Pseudo-Likelihood     1235901
                            Generalized Chi-Square          245664.5
                            Gener. Chi-Square / DF              1.00


                                Covariance Parameter Estimates

                                                          Standard
                             Cov Parm         Estimate       Error

                             Residual (VC)      1.0001    0.002854


                                  Solutions for Fixed Effects

                                               Standard
        Effect           Gender    Estimate       Error       DF    t Value    Pr > |t|

        Intercept                   -2.3774     0.08225    71052     -28.91      <.0001
        Age                         0.01344    0.000709    175E3      18.95      <.0001
        Gender           0          -0.4198      0.1034    71052      -4.06      <.0001
        Gender           1                0           .        .        .         .
        Year                       -0.06368     0.01283    175E3      -4.97      <.0001
        YearSQ                     0.002905    0.000591    175E3       4.91      <.0001
        Year*Gender      0          0.02880     0.01904    175E3       1.51      0.1303
        Year*Gender      1                0           .        .        .         .
        YearSQ*Gender    0         -0.00031    0.000864    175E3      -0.36      0.7170
        YearSQ*Gender    1                0           .        .        .         .


                                Type III Tests of Fixed Effects

                                        Num      Den
                      Effect             DF       DF    F Value    Pr > F

                      Age                 1    175E3     359.29    <.0001
                      Gender              1    71052      16.47    <.0001
                      Year                1    175E3      26.80    <.0001
                      YearSQ              1    175E3      40.46    <.0001
                      Year*Gender         1    175E3       2.29    0.1303
                      YearSQ*Gender       1    175E3       0.13    0.7170


                                   Gender Least Squares Means

                      Standard
Gender    Estimate       Error       DF    t Value    Pr > |t|     Alpha       Lower       Upper

0          -1.9668    0.008472    71052    -232.15      <.0001      0.05     -1.9834     -1.9502
1          -1.8598    0.008634    71052    -215.41      <.0001      0.05     -1.8768     -1.8429
                                         The SAS System       14:33 Monday, October 19, 2015  49

                                     The GLIMMIX Procedure

                                       Model Information

                      Data Set                      SYS.ZODIAC_45_UNDER_75
                      Response Variable             OUT_Diet
                      Response Distribution         Binomial
                      Link Function                 Logit
                      Variance Function             Default
                      Variance Matrix Blocked By    BSISID
                      Estimation Technique          Residual PL
                      Degrees of Freedom Method     Between-Within


                                    Class Level Information

                                Class     Levels    Values

                                BSISID     71054    not printed
                                Gender         2    0 1


                            Number of Observations Read      245653
                            Number of Observations Used      245653


                                           Dimensions

                               R-side Cov. Parameters           1
                               Columns in X                    10
                               Columns in Z per Subject         0
                               Subjects (Blocks in V)       71054
                               Max Obs per Subject             16


                                    Optimization Information

                               Optimization Technique    None
                               Parameters                0
                               Lower Boundaries          0
                               Upper Boundaries          0
                               Fixed Effects             Profiled
                               Residual Variance         Profiled
                               Starting From             Data


                                        Iteration History

                                                    Objective                         Max
       Iteration    Restarts    Subiterations        Function          Change    Gradient

               0           0                0    1175652.1801      2.00000000           .
               1           0                0    1161291.3822      0.21378197           .
               2           0                0    1161628.9304      0.00024824           .
               3           0                0    1161629.1051      0.00000000           .

                      Convergence criterion (PCONV=1.11022E-8) satisfied.
                                         The SAS System       14:33 Monday, October 19, 2015  50

                                     The GLIMMIX Procedure

                                         Fit Statistics

                            -2 Res Log Pseudo-Likelihood     1161629
                            Generalized Chi-Square          245649.1
                            Gener. Chi-Square / DF              1.00


                                Covariance Parameter Estimates

                                                          Standard
                             Cov Parm         Estimate       Error

                             Residual (VC)      1.0000    0.002853


                                  Solutions for Fixed Effects

                                               Standard
        Effect           Gender    Estimate       Error       DF    t Value    Pr > |t|

        Intercept                   -2.5542     0.07994    71052     -31.95      <.0001
        Age                        0.007951    0.000598    175E3      13.30      <.0001
        Gender           0         -0.04559      0.1003    71052      -0.45      0.6494
        Gender           1                0           .        .        .         .
        Year                         0.1427     0.01274    175E3      11.20      <.0001
        YearSQ                     -0.00685    0.000571    175E3     -12.00      <.0001
        Year*Gender      0         -0.00290     0.01814    175E3      -0.16      0.8728
        Year*Gender      1                0           .        .        .         .
        YearSQ*Gender    0         -0.00018    0.000809    175E3      -0.23      0.8204
        YearSQ*Gender    1                0           .        .        .         .


                                Type III Tests of Fixed Effects

                                        Num      Den
                      Effect             DF       DF    F Value    Pr > F

                      Age                 1    175E3     177.01    <.0001
                      Gender              1    71052       0.21    0.6494
                      Year                1    175E3     242.57    <.0001
                      YearSQ              1    175E3     294.46    <.0001
                      Year*Gender         1    175E3       0.03    0.8728
                      YearSQ*Gender       1    175E3       0.05    0.8204


                                   Gender Least Squares Means

                      Standard
Gender    Estimate       Error       DF    t Value    Pr > |t|     Alpha       Lower       Upper

0          -1.5296    0.007264    71052    -210.57      <.0001      0.05     -1.5439     -1.5154
1          -1.4158    0.007442    71052    -190.25      <.0001      0.05     -1.4304     -1.4012
                                         The SAS System       14:33 Monday, October 19, 2015  51

                                     The GLIMMIX Procedure

                                       Model Information

                      Data Set                      SYS.ZODIAC_45_UNDER_75
                      Response Variable             OUT_DMoralMed
                      Response Distribution         Binomial
                      Link Function                 Logit
                      Variance Function             Default
                      Variance Matrix Blocked By    BSISID
                      Estimation Technique          Residual PL
                      Degrees of Freedom Method     Between-Within


                                    Class Level Information

                                Class     Levels    Values

                                BSISID     71054    not printed
                                Gender         2    0 1


                            Number of Observations Read      245653
                            Number of Observations Used      245653


                                           Dimensions

                               R-side Cov. Parameters           1
                               Columns in X                    10
                               Columns in Z per Subject         0
                               Subjects (Blocks in V)       71054
                               Max Obs per Subject             16


                                    Optimization Information

                               Optimization Technique    None
                               Parameters                0
                               Lower Boundaries          0
                               Upper Boundaries          0
                               Fixed Effects             Profiled
                               Residual Variance         Profiled
                               Starting From             Data


                                        Iteration History

                                                    Objective                         Max
       Iteration    Restarts    Subiterations        Function          Change    Gradient

               0           0                0     1074510.896      0.16956497           .
               1           0                0    1058230.7701      0.00708711           .
               2           0                0     1058488.585      0.00000592           .
               3           0                0    1058488.6614      0.00000000           .

                      Convergence criterion (PCONV=1.11022E-8) satisfied.
                                         The SAS System       14:33 Monday, October 19, 2015  52

                                     The GLIMMIX Procedure

                                         Fit Statistics

                            -2 Res Log Pseudo-Likelihood     1058489
                            Generalized Chi-Square          245653.0
                            Gener. Chi-Square / DF              1.00


                                Covariance Parameter Estimates

                                                          Standard
                             Cov Parm         Estimate       Error

                             Residual (VC)      1.0000    0.002853


                                  Solutions for Fixed Effects

                                               Standard
        Effect           Gender    Estimate       Error       DF    t Value    Pr > |t|

        Intercept                    0.8627     0.06023    71052      14.32      <.0001
        Age                        -0.00436    0.000478    175E3      -9.11      <.0001
        Gender           0          0.06606     0.07386    71052       0.89      0.3711
        Gender           1                0           .        .        .         .
        Year                       -0.01640    0.009596    175E3      -1.71      0.0874
        YearSQ                     0.000816    0.000437    175E3       1.87      0.0619
        Year*Gender      0          0.01207     0.01356    175E3       0.89      0.3733
        Year*Gender      1                0           .        .        .         .
        YearSQ*Gender    0         -0.00065    0.000614    175E3      -1.05      0.2915
        YearSQ*Gender    1                0           .        .        .         .


                                Type III Tests of Fixed Effects

                                        Num      Den
                      Effect             DF       DF    F Value    Pr > F

                      Age                 1    175E3      82.94    <.0001
                      Gender              1    71052       0.80    0.3711
                      Year                1    175E3       2.34    0.1263
                      YearSQ              1    175E3       2.57    0.1091
                      Year*Gender         1    175E3       0.79    0.3733
                      YearSQ*Gender       1    175E3       1.11    0.2915


                                   Gender Least Squares Means

                      Standard
Gender    Estimate       Error       DF    t Value    Pr > |t|     Alpha       Lower       Upper

0           0.6327    0.005828    71052     108.56      <.0001      0.05      0.6212      0.6441
1           0.5236    0.006092    71052      85.94      <.0001      0.05      0.5116      0.5355
                                         The SAS System       14:33 Monday, October 19, 2015  53

                                     The GLIMMIX Procedure

                                       Model Information

                     Data Set                      SYS.ZODIAC_45_UNDER_75
                     Response Variable             OUT_AntihypertensiveMed
                     Response Distribution         Binomial
                     Link Function                 Logit
                     Variance Function             Default
                     Variance Matrix Blocked By    BSISID
                     Estimation Technique          Residual PL
                     Degrees of Freedom Method     Between-Within


                                    Class Level Information

                                Class     Levels    Values

                                BSISID     71054    not printed
                                Gender         2    0 1


                            Number of Observations Read      245653
                            Number of Observations Used      245653


                                           Dimensions

                               R-side Cov. Parameters           1
                               Columns in X                    10
                               Columns in Z per Subject         0
                               Subjects (Blocks in V)       71054
                               Max Obs per Subject             16


                                    Optimization Information

                               Optimization Technique    None
                               Parameters                0
                               Lower Boundaries          0
                               Upper Boundaries          0
                               Fixed Effects             Profiled
                               Residual Variance         Profiled
                               Starting From             Data


                                        Iteration History

                                                    Objective                         Max
       Iteration    Restarts    Subiterations        Function          Change    Gradient

               0           0                0    1104772.6208      2.00000000           .
               1           0                0    1084929.9406      0.00673523           .
               2           0                0     1085458.144      0.00003069           .
               3           0                0    1085458.5782      0.00000000           .

                      Convergence criterion (PCONV=1.11022E-8) satisfied.
                                         The SAS System       14:33 Monday, October 19, 2015  54

                                     The GLIMMIX Procedure

                                         Fit Statistics

                            -2 Res Log Pseudo-Likelihood     1085459
                            Generalized Chi-Square          246121.1
                            Gener. Chi-Square / DF              1.00


                                Covariance Parameter Estimates

                                                          Standard
                             Cov Parm         Estimate       Error

                             Residual (VC)      1.0019    0.002859


                                  Solutions for Fixed Effects

                                               Standard
        Effect           Gender    Estimate       Error       DF    t Value    Pr > |t|

        Intercept                   -3.4449     0.06134    71052     -56.16      <.0001
        Age                         0.05376    0.000499    175E3     107.70      <.0001
        Gender           0          -0.2393     0.07368    71052      -3.25      0.0012
        Gender           1                0           .        .        .         .
        Year                         0.1639    0.009804    175E3      16.72      <.0001
        YearSQ                     -0.00678    0.000452    175E3     -15.01      <.0001
        Year*Gender      0         0.007616     0.01369    175E3       0.56      0.5780
        Year*Gender      1                0           .        .        .         .
        YearSQ*Gender    0         0.000167    0.000626    175E3       0.27      0.7900
        YearSQ*Gender    1                0           .        .        .         .


                                Type III Tests of Fixed Effects

                                        Num      Den
                      Effect             DF       DF    F Value    Pr > F

                      Age                 1    175E3    11599.5    <.0001
                      Gender              1    71052      10.55    0.0012
                      Year                1    175E3     599.89    <.0001
                      YearSQ              1    175E3     457.02    <.0001
                      Year*Gender         1    175E3       0.31    0.5780
                      YearSQ*Gender       1    175E3       0.07    0.7900


                                   Gender Least Squares Means

                      Standard
Gender    Estimate       Error       DF    t Value    Pr > |t|     Alpha       Lower       Upper

0           0.6973    0.006041    71052     115.43      <.0001      0.05      0.6855      0.7092
1           0.8114    0.006554    71052     123.80      <.0001      0.05      0.7985      0.8242
                                         The SAS System       14:33 Monday, October 19, 2015  55

                                     The GLIMMIX Procedure

                                       Model Information

                      Data Set                      SYS.ZODIAC_45_UNDER_75
                      Response Variable             OUT_LipidLoweringMed
                      Response Distribution         Binomial
                      Link Function                 Logit
                      Variance Function             Default
                      Variance Matrix Blocked By    BSISID
                      Estimation Technique          Residual PL
                      Degrees of Freedom Method     Between-Within


                                    Class Level Information

                                Class     Levels    Values

                                BSISID     71054    not printed
                                Gender         2    0 1


                            Number of Observations Read      245653
                            Number of Observations Used      245653


                                           Dimensions

                               R-side Cov. Parameters           1
                               Columns in X                    10
                               Columns in Z per Subject         0
                               Subjects (Blocks in V)       71054
                               Max Obs per Subject             16


                                    Optimization Information

                               Optimization Technique    None
                               Parameters                0
                               Lower Boundaries          0
                               Upper Boundaries          0
                               Fixed Effects             Profiled
                               Residual Variance         Profiled
                               Starting From             Data


                                        Iteration History

                                                    Objective                         Max
       Iteration    Restarts    Subiterations        Function          Change    Gradient

               0           0                0    1107563.1107      1.85082414           .
               1           0                0    1085735.9366      0.70680159           .
               2           0                0    1086297.1734      0.00043525           .
               3           0                0    1086297.6383      0.00000000           .

                      Convergence criterion (PCONV=1.11022E-8) satisfied.
                                         The SAS System       14:33 Monday, October 19, 2015  56

                                     The GLIMMIX Procedure

                                         Fit Statistics

                            -2 Res Log Pseudo-Likelihood     1086298
                            Generalized Chi-Square          246290.3
                            Gener. Chi-Square / DF              1.00


                                Covariance Parameter Estimates

                                                          Standard
                             Cov Parm         Estimate       Error

                             Residual (VC)      1.0026    0.002861


                                  Solutions for Fixed Effects

                                               Standard
        Effect           Gender    Estimate       Error       DF    t Value    Pr > |t|

        Intercept                   -3.7986     0.07340    71052     -51.75      <.0001
        Age                         0.02118    0.000493    175E3      42.99      <.0001
        Gender           0           0.2623     0.09085    71052       2.89      0.0039
        Gender           1                0           .        .        .         .
        Year                         0.4028     0.01188    175E3      33.90      <.0001
        YearSQ                     -0.01170    0.000525    175E3     -22.28      <.0001
        Year*Gender      0         0.001947     0.01639    175E3       0.12      0.9054
        Year*Gender      1                0           .        .        .         .
        YearSQ*Gender    0         -0.00050    0.000725    175E3      -0.69      0.4884
        YearSQ*Gender    1                0           .        .        .         .


                                Type III Tests of Fixed Effects

                                        Num      Den
                      Effect             DF       DF    F Value    Pr > F

                      Age                 1    175E3    1848.50    <.0001
                      Gender              1    71052       8.34    0.0039
                      Year                1    175E3    2425.32    <.0001
                      YearSQ              1    175E3    1085.02    <.0001
                      Year*Gender         1    175E3       0.01    0.9054
                      YearSQ*Gender       1    175E3       0.48    0.4884


                                   Gender Least Squares Means

                      Standard
Gender    Estimate       Error       DF    t Value    Pr > |t|     Alpha       Lower       Upper

0           0.8406    0.006220    71052     135.16      <.0001      0.05      0.8285      0.8528
1           0.6393    0.006397    71052      99.93      <.0001      0.05      0.6267      0.6518

                                      The GLIMMIX Procedure

                                         Model Information

                    Data Set                      WORK.ZODIAC_45_UNDER_75
                    Response Variable             HbA1c
                    Response Distribution         Gaussian
                    Link Function                 Identity
                    Variance Function             Default
                    Variance Matrix Blocked By    BSISID
                    Estimation Technique          Restricted Maximum Likelihood
                    Degrees of Freedom Method     Between-Within


                                      Class Level Information

                                  Class     Levels    Values

                                  BSISID     71054    not printed
                                  Gender         2    0 1


                              Number of Observations Read      245653
                              Number of Observations Used      234210


                                             Dimensions

                                 R-side Cov. Parameters           2
                                 Columns in X                    10
                                 Columns in Z per Subject         0
                                 Subjects (Blocks in V)       71054
                                 Max Obs per Subject             16


                                     Optimization Information

                          Optimization Technique        Dual Quasi-Newton
                          Parameters in Optimization    1
                          Lower Boundaries              0
                          Upper Boundaries              0
                          Fixed Effects                 Profiled
                          Residual Variance             Profiled
                          Starting From                 Data


                                          Iteration History

                                                     Objective                         Max
          Iteration    Restarts    Evaluations        Function          Change    Gradient

                  0           0              4    1684451.0779       .            13590.14
                  1           0              5    1681881.0371    2570.0407954    2856.132
                  2           0              4    1681466.8801    414.15694143    318.6647
                  3           0              2    1681463.4733      3.40679116    83.65737
                  4           0              2    1681463.2109      0.26244797    1.852075
                  5           0              2    1681463.2108      0.00012779    0.011062
                                           The SAS System      13:41 Wednesday, October 14, 2015  20

                                       The GLIMMIX Procedure

                           Convergence criterion (GCONV=1E-8) satisfied.


                                           Fit Statistics

                                -2 Res Log Likelihood        1681463
                                AIC  (smaller is better)     1681467
                                AICC (smaller is better)     1681467
                                BIC  (smaller is better)     1681486
                                CAIC (smaller is better)     1681488
                                HQIC (smaller is better)     1681473
                                Generalized Chi-Square      11257339
                                Gener. Chi-Square / DF         48.07


                                  Covariance Parameter Estimates

                                                               Standard
                            Cov Parm    Subject    Estimate       Error

                            CS          BSISID      67.1523      0.4954
                            Residual                48.0666      0.1692


                                    Solutions for Fixed Effects

                                                 Standard
          Effect           Gender    Estimate       Error       DF    t Value    Pr > |t|

          Intercept                   58.5873      0.3355    68482     174.61      <.0001
          Age                        -0.05463    0.003672    166E3     -14.88      <.0001
          Gender           0          -2.1984      0.3707    68482      -5.93      <.0001
          Gender           1                0           .        .        .         .
          Year                        -1.1718     0.04534    166E3     -25.85      <.0001
          YearSQ                      0.05763    0.001975    166E3      29.18      <.0001
          Year*Gender      0           0.4041     0.06325    166E3       6.39      <.0001
          Year*Gender      1                0           .        .        .         .
          YearSQ*Gender    0         -0.01617    0.002747    166E3      -5.89      <.0001
          YearSQ*Gender    1                0           .        .        .         .


                                  Type III Tests of Fixed Effects

                                          Num      Den
                        Effect             DF       DF    F Value    Pr > F

                        Age                 1    166E3     221.31    <.0001
                        Gender              1    68482      35.16    <.0001
                        Year                1    166E3     938.64    <.0001
                        YearSQ              1    166E3    1300.67    <.0001
                        Year*Gender         1    166E3      40.81    <.0001
                        YearSQ*Gender       1    166E3      34.67    <.0001


                                           The SAS System      13:41 Wednesday, October 14, 2015  21

                                       The GLIMMIX Procedure

                                     Gender Least Squares Means

                        Standard
  Gender    Estimate       Error       DF    t Value    Pr > |t|     Alpha       Lower       Upper

  0          50.3191     0.04933    68482    1020.14      <.0001      0.05     50.2224     50.4158
  1          50.1319     0.05227    68482     959.13      <.0001      0.05     50.0295     50.2343
                                           The SAS System      13:41 Wednesday, October 14, 2015  22

                                       The GLIMMIX Procedure

                                         Model Information

                    Data Set                      WORK.ZODIAC_45_UNDER_75
                    Response Variable             SBP
                    Response Distribution         Gaussian
                    Link Function                 Identity
                    Variance Function             Default
                    Variance Matrix Blocked By    BSISID
                    Estimation Technique          Restricted Maximum Likelihood
                    Degrees of Freedom Method     Between-Within


                                      Class Level Information

                                  Class     Levels    Values

                                  BSISID     71054    not printed
                                  Gender         2    0 1


                              Number of Observations Read      245653
                              Number of Observations Used      238524


                                             Dimensions

                                 R-side Cov. Parameters           2
                                 Columns in X                    10
                                 Columns in Z per Subject         0
                                 Subjects (Blocks in V)       71054
                                 Max Obs per Subject             16


                                     Optimization Information

                          Optimization Technique        Dual Quasi-Newton
                          Parameters in Optimization    1
                          Lower Boundaries              0
                          Upper Boundaries              0
                          Fixed Effects                 Profiled
                          Residual Variance             Profiled
                          Starting From                 Data


                                          Iteration History

                                                     Objective                         Max
          Iteration    Restarts    Evaluations        Function          Change    Gradient

                  0           0              4    1949594.2449       .            4243.042
                  1           0              4    1949403.8755    190.36938094    1536.091
                  2           0              2      1949361.98     41.89547462     272.769
                  3           0              2    1949360.7401      1.23990662    22.46923
                  4           0              2    1949360.7318      0.00830852    0.298332

                           Convergence criterion (GCONV=1E-8) satisfied.
                                           The SAS System      13:41 Wednesday, October 14, 2015  23

                                       The GLIMMIX Procedure

                                           Fit Statistics

                                -2 Res Log Likelihood        1949361
                                AIC  (smaller is better)     1949365
                                AICC (smaller is better)     1949365
                                BIC  (smaller is better)     1949383
                                CAIC (smaller is better)     1949385
                                HQIC (smaller is better)     1949370
                                Generalized Chi-Square      34192301
                                Gener. Chi-Square / DF        143.35


                                  Covariance Parameter Estimates

                                                               Standard
                            Cov Parm    Subject    Estimate       Error

                            CS          BSISID       126.16      1.0010
                            Residual                 143.35      0.4918


                                    Solutions for Fixed Effects

                                                 Standard
          Effect           Gender    Estimate       Error       DF    t Value    Pr > |t|

          Intercept                    131.23      0.5327    69500     246.32      <.0001
          Age                          0.3595    0.005352    169E3      67.16      <.0001
          Gender           0          -5.5200      0.6078    69500      -9.08      <.0001
          Gender           1                0           .        .        .         .
          Year                        -1.7322     0.07509    169E3     -23.07      <.0001
          YearSQ                      0.03733    0.003284    169E3      11.37      <.0001
          Year*Gender      0           0.9423      0.1048    169E3       8.99      <.0001
          Year*Gender      1                0           .        .        .         .
          YearSQ*Gender    0         -0.03532    0.004565    169E3      -7.74      <.0001
          YearSQ*Gender    1                0           .        .        .         .


                                  Type III Tests of Fixed Effects

                                          Num      Den
                        Effect             DF       DF    F Value    Pr > F

                        Age                 1    169E3    4510.31    <.0001
                        Gender              1    69500      82.48    <.0001
                        Year                1    169E3     579.21    <.0001
                        YearSQ              1    169E3      74.22    <.0001
                        Year*Gender         1    169E3      80.89    <.0001
                        YearSQ*Gender       1    169E3      59.88    <.0001


                                     Gender Least Squares Means

                        Standard
  Gender    Estimate       Error       DF    t Value    Pr > |t|     Alpha       Lower       Upper

  0           138.24     0.07114    69500    1943.07      <.0001      0.05      138.10      138.38
  1           137.78     0.07533    69500    1828.99      <.0001      0.05      137.64      137.93
                                           The SAS System      13:41 Wednesday, October 14, 2015  24

                                       The GLIMMIX Procedure

                                         Model Information

                    Data Set                      WORK.ZODIAC_45_UNDER_75
                    Response Variable             BMI
                    Response Distribution         Gaussian
                    Link Function                 Identity
                    Variance Function             Default
                    Variance Matrix Blocked By    BSISID
                    Estimation Technique          Restricted Maximum Likelihood
                    Degrees of Freedom Method     Between-Within


                                      Class Level Information

                                  Class     Levels    Values

                                  BSISID     71054    not printed
                                  Gender         2    0 1


                              Number of Observations Read      245653
                              Number of Observations Used      226287


                                             Dimensions

                                 R-side Cov. Parameters           2
                                 Columns in X                    10
                                 Columns in Z per Subject         0
                                 Subjects (Blocks in V)       71054
                                 Max Obs per Subject             16


                                     Optimization Information

                          Optimization Technique        Dual Quasi-Newton
                          Parameters in Optimization    1
                          Lower Boundaries              0
                          Upper Boundaries              0
                          Fixed Effects                 Profiled
                          Residual Variance             Profiled
                          Starting From                 Data


                                          Iteration History

                                                     Objective                         Max
          Iteration    Restarts    Evaluations        Function          Change    Gradient

                  0           0              4     1057778.175       .            4116.153
                  1           0              2    1049781.7726    7996.4023862    544.1182
                  2           0              4    1049389.7421    392.03053987    37.47422
                  3           0              2    1049387.3889      2.35318591    7.197803
                  4           0              2     1049387.297      0.09187888    0.123534
                  5           0              2     1049387.297      0.00002723    0.000416
                                           The SAS System      13:41 Wednesday, October 14, 2015  25

                                       The GLIMMIX Procedure

                           Convergence criterion (GCONV=1E-8) satisfied.


                                           Fit Statistics

                                -2 Res Log Likelihood        1049387
                                AIC  (smaller is better)     1049391
                                AICC (smaller is better)     1049391
                                BIC  (smaller is better)     1049410
                                CAIC (smaller is better)     1049412
                                HQIC (smaller is better)     1049397
                                Generalized Chi-Square      481286.1
                                Gener. Chi-Square / DF          2.13


                                  Covariance Parameter Estimates

                                                               Standard
                            Cov Parm    Subject    Estimate       Error

                            CS          BSISID      26.4997      0.1508
                            Residual                 2.1269    0.007534


                                    Solutions for Fixed Effects

                                                 Standard
          Effect           Gender    Estimate       Error       DF    t Value    Pr > |t|

          Intercept                   35.9364      0.1283    66733     280.12      <.0001
          Age                        -0.09282    0.002001     16E4     -46.39      <.0001
          Gender           0          -1.7566      0.1095    66733     -16.04      <.0001
          Gender           1                0           .        .        .         .
          Year                        0.05030     0.01244     16E4       4.04      <.0001
          YearSQ                     0.000964    0.000519     16E4       1.86      0.0635
          Year*Gender      0          0.03051     0.01716     16E4       1.78      0.0754
          Year*Gender      1                0           .        .        .         .
          YearSQ*Gender    0         -0.00124    0.000722     16E4      -1.72      0.0846
          YearSQ*Gender    1                0           .        .        .         .


                                  Type III Tests of Fixed Effects

                                          Num      Den
                        Effect             DF       DF    F Value    Pr > F

                        Age                 1     16E4    2152.18    <.0001
                        Gender              1    66733     257.37    <.0001
                        Year                1     16E4      56.19    <.0001
                        YearSQ              1     16E4       0.90    0.3441
                        Year*Gender         1     16E4       3.16    0.0754
                        YearSQ*Gender       1     16E4       2.97    0.0846


                                           The SAS System      13:41 Wednesday, October 14, 2015  26

                                       The GLIMMIX Procedure

                                     Gender Least Squares Means

                        Standard
  Gender    Estimate       Error       DF    t Value    Pr > |t|     Alpha       Lower       Upper

  0          29.4235     0.02792    66733    1053.90      <.0001      0.05     29.3688     29.4783
  1          31.0033     0.02968    66733    1044.55      <.0001      0.05     30.9451     31.0615
                                           The SAS System      13:41 Wednesday, October 14, 2015  27

                                       The GLIMMIX Procedure

                                         Model Information

                    Data Set                      WORK.ZODIAC_45_UNDER_75
                    Response Variable             CholHDL
                    Response Distribution         Gaussian
                    Link Function                 Identity
                    Variance Function             Default
                    Variance Matrix Blocked By    BSISID
                    Estimation Technique          Restricted Maximum Likelihood
                    Degrees of Freedom Method     Between-Within


                                      Class Level Information

                                  Class     Levels    Values

                                  BSISID     71054    not printed
                                  Gender         2    0 1


                              Number of Observations Read      245653
                              Number of Observations Used      231030


                                             Dimensions

                                 R-side Cov. Parameters           2
                                 Columns in X                    10
                                 Columns in Z per Subject         0
                                 Subjects (Blocks in V)       71054
                                 Max Obs per Subject             16


                                     Optimization Information

                          Optimization Technique        Dual Quasi-Newton
                          Parameters in Optimization    1
                          Lower Boundaries              0
                          Upper Boundaries              0
                          Fixed Effects                 Profiled
                          Residual Variance             Profiled
                          Starting From                 Data


                                          Iteration History

                                                     Objective                         Max
          Iteration    Restarts    Evaluations        Function          Change    Gradient

                  0           0              4     635121.9898       .            9621.249
                  1           0              4    633775.90142    1346.0883743    3487.352
                  2           0              4    632556.84669    1219.0547325    879.9731
                  3           0              2     632524.5748     32.27188402    395.0849
                  4           0              2    632514.81568      9.75912173    29.09748
                  5           0              2    632514.76483      0.05084940    1.059033
                  6           0              3    632514.76477      0.00006725    0.002717
                                           The SAS System      13:41 Wednesday, October 14, 2015  28

                                       The GLIMMIX Procedure

                           Convergence criterion (GCONV=1E-8) satisfied.


                                           Fit Statistics

                                -2 Res Log Likelihood       632514.8
                                AIC  (smaller is better)    632518.8
                                AICC (smaller is better)    632518.8
                                BIC  (smaller is better)    632537.1
                                CAIC (smaller is better)    632539.1
                                HQIC (smaller is better)    632524.4
                                Generalized Chi-Square      120910.0
                                Gener. Chi-Square / DF          0.52


                                  Covariance Parameter Estimates

                                                               Standard
                            Cov Parm    Subject    Estimate       Error

                            CS          BSISID       1.0106    0.006831
                            Residual                 0.5234    0.001843


                                    Solutions for Fixed Effects

                                                 Standard
          Effect           Gender    Estimate       Error       DF    t Value    Pr > |t|

          Intercept                    6.3654     0.03856    68328     165.07      <.0001
          Age                        -0.02479    0.000436    163E3     -56.92      <.0001
          Gender           0           0.2012     0.04213    68328       4.78      <.0001
          Gender           1                0           .        .        .         .
          Year                        -0.1641    0.005124    163E3     -32.03      <.0001
          YearSQ                     0.005817    0.000221    163E3      26.37      <.0001
          Year*Gender      0          0.01453    0.007102    163E3       2.05      0.0407
          Year*Gender      1                0           .        .        .         .
          YearSQ*Gender    0         -0.00049    0.000305    163E3      -1.61      0.1071
          YearSQ*Gender    1                0           .        .        .         .


                                  Type III Tests of Fixed Effects

                                          Num      Den
                        Effect             DF       DF    F Value    Pr > F

                        Age                 1    163E3    3239.41    <.0001
                        Gender              1    68328      22.80    <.0001
                        Year                1    163E3    1943.74    <.0001
                        YearSQ              1    163E3    1332.09    <.0001
                        Year*Gender         1    163E3       4.19    0.0407
                        YearSQ*Gender       1    163E3       2.60    0.1071


                                           The SAS System      13:41 Wednesday, October 14, 2015  29

                                       The GLIMMIX Procedure

                                     Gender Least Squares Means

                        Standard
  Gender    Estimate       Error       DF    t Value    Pr > |t|     Alpha       Lower       Upper

  0           4.0308    0.005873    68328     686.30      <.0001      0.05      4.0193      4.0424
  1           3.7281    0.006233    68328     598.09      <.0001      0.05      3.7159      3.7403
                                           The SAS System      13:41 Wednesday, October 14, 2015  30

                                      The GLIMMIX Procedure

                                         Model Information

                    Data Set                      SYS.ZODIAC_45_UNDER_75
                    Response Variable             Diabetesduration
                    Response Distribution         Gaussian
                    Link Function                 Identity
                    Variance Function             Default
                    Variance Matrix Blocked By    BSISID
                    Estimation Technique          Restricted Maximum Likelihood
                    Degrees of Freedom Method     Between-Within


                                      Class Level Information

                                  Class     Levels    Values

                                  BSISID     71054    not printed
                                  Gender         2    0 1


                              Number of Observations Read      245653
                              Number of Observations Used      238144


                                             Dimensions

                                 R-side Cov. Parameters           2
                                 Columns in X                    10
                                 Columns in Z per Subject         0
                                 Subjects (Blocks in V)       71054
                                 Max Obs per Subject             16


                                     Optimization Information

                          Optimization Technique        Dual Quasi-Newton
                          Parameters in Optimization    1
                          Lower Boundaries              0
                          Upper Boundaries              0
                          Fixed Effects                 Profiled
                          Residual Variance             Profiled
                          Starting From                 Data


                                          Iteration History

                                                     Objective                         Max
          Iteration    Restarts    Evaluations        Function          Change    Gradient

                  0           0              4    1006997.3849       .            10458.25
                  1           0              2    957557.29885    49440.086074    1858.952
                  2           0              4     948586.0377    8971.2611478    465.7557
                  3           0              4    947080.91699    1505.1207149    49.58319
                  4           0              2    947055.93921     24.97777751    16.07227
                  5           0              2    947052.84209      3.09712568    0.883477
                  6           0              3    947052.83247      0.00961790    0.005259
                  7           0              3    947052.83247      0.00000011    5.654E-6
                                           The SAS System         12:36 Sunday, October 25, 2015  13

                                       The GLIMMIX Procedure

                           Convergence criterion (GCONV=1E-8) satisfied.


                                           Fit Statistics

                                -2 Res Log Likelihood       947052.8
                                AIC  (smaller is better)    947056.8
                                AICC (smaller is better)    947056.8
                                BIC  (smaller is better)    947075.2
                                CAIC (smaller is better)    947077.2
                                HQIC (smaller is better)    947062.5
                                Generalized Chi-Square      199768.1
                                Gener. Chi-Square / DF          0.84


                                  Covariance Parameter Estimates

                                                               Standard
                            Cov Parm    Subject    Estimate       Error

                            CS          BSISID      28.5129      0.1566
                            Residual                 0.8389    0.002893


                                    Solutions for Fixed Effects

                                                 Standard
          Effect           Gender    Estimate       Error       DF    t Value    Pr > |t|

          Intercept                  -17.1653      0.1073    69053    -160.03      <.0001
          Age                          0.2141    0.001917    169E3     111.65      <.0001
          Gender           0          -0.3456     0.06648    69053      -5.20      <.0001
          Gender           1                0           .        .        .         .
          Year                         0.6116    0.006731    169E3      90.86      <.0001
          YearSQ                     0.007561    0.000281    169E3      26.95      <.0001
          Year*Gender      0          0.03033    0.008987    169E3       3.37      0.0007
          Year*Gender      1                0           .        .        .         .
          YearSQ*Gender    0         -0.00158    0.000387    169E3      -4.07      <.0001
          YearSQ*Gender    1                0           .        .        .         .


                                  Type III Tests of Fixed Effects

                                          Num      Den
                        Effect             DF       DF    F Value    Pr > F

                        Age                 1    169E3    12465.2    <.0001
                        Gender              1    69053      27.03    <.0001
                        Year                1    169E3    16866.9    <.0001
                        YearSQ              1    169E3    1222.21    <.0001
                        Year*Gender         1    169E3      11.39    0.0007
                        YearSQ*Gender       1    169E3      16.58    <.0001
                                           The SAS System         12:36 Sunday, October 25, 2015  15

                                     

                                      
                                       The GLIMMIX Procedure

                                         Model Information

                    Data Set                      SYS.ZODIAC_45_UNDER_75
                    Response Variable             Age
                    Response Distribution         Gaussian
                    Link Function                 Identity
                    Variance Function             Default
                    Variance Matrix Blocked By    BSISID
                    Estimation Technique          Restricted Maximum Likelihood
                    Degrees of Freedom Method     Between-Within


                                      Class Level Information

                                  Class     Levels    Values

                                  BSISID     71054    not printed
                                  Gender         2    0 1


                              Number of Observations Read      245653
                              Number of Observations Used      245653


                                             Dimensions

                                 R-side Cov. Parameters           2
                                 Columns in X                     8
                                 Columns in Z per Subject         0
                                 Subjects (Blocks in V)       71054
                                 Max Obs per Subject             16


                                     Optimization Information

                          Optimization Technique        Dual Quasi-Newton
                          Parameters in Optimization    1
                          Lower Boundaries              0
                          Upper Boundaries              0
                          Fixed Effects                 Profiled
                          Residual Variance             Profiled
                          Starting From                 Data


                                          Iteration History

                                                     Objective                         Max
          Iteration    Restarts    Evaluations        Function          Change    Gradient

                  0           0              4    1347937.2313       .             39592.8
                  1           0              2    975255.91607    372681.31522    3238.681
                  2           0              6    839902.87306    135353.04301    737.2053
                  3           0              6    776470.26299    63432.610071    148.4285
                  4           0              4    762697.95276    13772.310231    49.83586
                  5           0              4    758180.73586    4517.2169033    9.626648
                  6           0              3    757875.02516    305.71069792     3.14544
                  7           0              3    757823.81602     51.20914546    0.992833
                                           The SAS System         12:36 Sunday, October 25, 2015  38

                                       The GLIMMIX Procedure

                                          Iteration History

                                                     Objective                         Max
          Iteration    Restarts    Evaluations        Function          Change    Gradient

                  8           0              3    757818.64253      5.17348615    0.086999
                  9           0              3    757818.60393      0.03859571    0.002163
                 10           0              3    757818.60391      0.00002359    1.911E-6

                           Convergence criterion (GCONV=1E-8) satisfied.


                                           Fit Statistics

                                -2 Res Log Likelihood       757818.6
                                AIC  (smaller is better)    757822.6
                                AICC (smaller is better)    757822.6
                                BIC  (smaller is better)    757840.9
                                CAIC (smaller is better)    757842.9
                                HQIC (smaller is better)    757828.3
                                Generalized Chi-Square      35176.99
                                Gener. Chi-Square / DF          0.14


                                  Covariance Parameter Estimates

                                                               Standard
                            Cov Parm    Subject    Estimate       Error

                            CS          BSISID       102.84      0.5461
                            Residual                 0.1432    0.000485


                                    Solutions for Fixed Effects

                                                 Standard
          Effect           Gender    Estimate       Error       DF    t Value    Pr > |t|

          Intercept                   49.5096     0.05771    71052     857.98      <.0001
          Gender           0          -0.9860     0.07919    71052     -12.45      <.0001
          Gender           1                0           .        .        .         .
          Year                         0.9492    0.002659    175E3     357.01      <.0001
          Year*Gender      0          0.01586    0.003667    175E3       4.32      <.0001
          Year*Gender      1                0           .        .        .         .
          YearSQ*Gender    0         0.000971    0.000109    175E3       8.92      <.0001
          YearSQ*Gender    1         0.001607    0.000115    175E3      14.01      <.0001


                                  Type III Tests of Fixed Effects

                                          Num      Den
                        Effect             DF       DF    F Value    Pr > F

                        Gender              1    71052     155.01    <.0001
                        Year                1    175E3     272477    <.0001
                        Year*Gender         1    175E3      18.69    <.0001
                        YearSQ*Gender       2    175E3     137.88    <.0001
