# Supplementary material for: Sex Differences in the Quality of Diabetes Care in the Netherlands (ZODIAC-45)
Source: PLoS One. 2015 Dec 29;10(12):e0145907. doi: 10.1371/journal.pone.0145907 (PMC4703132; doi:10.1371/journal.pone.0145907)
Supplement: S4 File — (TXT) [file pone.0145907.s006.txt]

S8 File. SAS output Glimmix outcomes above 75 years of age

                                           The SAS System         15:14 Monday, October 12, 2015  59

                                       The GLIMMIX Procedure

                                         Model Information

                        Data Set                      WORK.ZODIAC_45_OVER_75
                        Response Variable             OUT_smoking
                        Response Distribution         Binomial
                        Link Function                 Logit
                        Variance Function             Default
                        Variance Matrix Blocked By    BSISID
                        Estimation Technique          Residual PL
                        Degrees of Freedom Method     Between-Within


                                      Class Level Information

                                  Class     Levels    Values

                                  BSISID     33987    not printed
                                  Gender         2    0 1


                              Number of Observations Read      107758
                              Number of Observations Used      101689


                                             Dimensions

                                 R-side Cov. Parameters           2
                                 Columns in X                     7
                                 Columns in Z per Subject         0
                                 Subjects (Blocks in V)       33987
                                 Max Obs per Subject             16


                                     Optimization Information

                          Optimization Technique        Dual Quasi-Newton
                          Parameters in Optimization    1
                          Lower Boundaries              0
                          Upper Boundaries              0
                          Fixed Effects                 Profiled
                          Residual Variance             Profiled
                          Starting From                 Data


                                          Iteration History

                                                      Objective                         Max
         Iteration    Restarts    Subiterations        Function          Change    Gradient

                 0           0                2    390426.93267      0.79930646     0.00028
                 1           0                3    444037.42343      0.21966303    0.000266
                 2           0                3    458158.25954      0.17679468     0.00049
                 3           0                2    459115.59242      0.03118354    4.972E-6
                 4           0                2    459115.57795      0.00343501    0.000376
                 5           0                2    459114.01579      0.00035840    0.000016
                 6           0                1    459113.82861      0.00003722    0.000028
                 7           0                1    459113.80856      0.00000391    0.000216
                                           The SAS System         15:14 Monday, October 12, 2015  60

                                       The GLIMMIX Procedure

                                          Iteration History

                                                      Objective                         Max
         Iteration    Restarts    Subiterations        Function          Change    Gradient

                 8           0                1    459113.80632      0.00000033    0.001096
                 9           0                1    459113.80682      0.00000023    0.000228
                10           0                1    459113.80634      0.00000049    0.001617
                11           0                1    459113.80531      0.00000000    0.001594

                        Convergence criterion (PCONV=1.11022E-8) satisfied.


                                           Fit Statistics

                              -2 Res Log Pseudo-Likelihood    459113.8
                              Generalized Chi-Square          17454.13
                              Gener. Chi-Square / DF              0.17


                                  Covariance Parameter Estimates

                                                               Standard
                            Cov Parm    Subject    Estimate       Error

                            CS          BSISID       0.8163    0.007134
                            Residual                 0.1717    0.000923


                                    Solutions for Fixed Effects

                                                Standard
           Effect         Gender    Estimate       Error       DF    t Value    Pr > |t|

           Intercept                  1.8072      0.2623    32186       6.89      <.0001
           Age                      -0.05667    0.003689    69498     -15.36      <.0001
           Gender         0           1.0278     0.07676    32186      13.39      <.0001
           Gender         1                0           .        .        .         .
           Year                     0.008136    0.004764    69498       1.71      0.0877
           Year*Gender    0         -0.03490    0.005460    69498      -6.39      <.0001
           Year*Gender    1                0           .        .        .         .


                                  Type III Tests of Fixed Effects

                                         Num      Den
                         Effect           DF       DF    F Value    Pr > F

                         Age               1    69498     235.96    <.0001
                         Gender            1    32186     179.31    <.0001
                         Year              1    69498       5.85    0.0156
                         Year*Gender       1    69498      40.84    <.0001


                                           The SAS System         15:14 Monday, October 12, 2015  61

                                       The GLIMMIX Procedure

                                     Gender Least Squares Means

                        Standard
  Gender    Estimate       Error       DF    t Value    Pr > |t|     Alpha       Lower       Upper

  0          -2.0893     0.02694    32186     -77.55      <.0001      0.05     -2.1421     -2.0365
  1          -2.6678     0.02785    32186     -95.80      <.0001      0.05     -2.7223     -2.6132
                                           The SAS System         15:14 Monday, October 12, 2015  62


                                       The GLIMMIX Procedure

                                         Model Information

                        Data Set                      WORK.ZODIAC_45_OVER_75
                        Response Variable             OUT_macroalbuminuria
                        Response Distribution         Binomial
                        Link Function                 Logit
                        Variance Function             Default
                        Variance Matrix Blocked By    BSISID
                        Estimation Technique          Residual PL
                        Degrees of Freedom Method     Between-Within


                                      Class Level Information

                                  Class     Levels    Values

                                  BSISID     33987    not printed
                                  Gender         2    0 1


                              Number of Observations Read      107758
                              Number of Observations Used       61347


                                             Dimensions

                                 R-side Cov. Parameters           2
                                 Columns in X                     7
                                 Columns in Z per Subject         0
                                 Subjects (Blocks in V)       33987
                                 Max Obs per Subject             15


                                     Optimization Information

                          Optimization Technique        Dual Quasi-Newton
                          Parameters in Optimization    1
                          Lower Boundaries              0
                          Upper Boundaries              0
                          Fixed Effects                 Profiled
                          Residual Variance             Profiled
                          Starting From                 Data


                                          Iteration History

                                                      Objective                         Max
         Iteration    Restarts    Subiterations        Function          Change    Gradient

                 0           0                3    231841.01696      0.94101962    0.000038
                 1           0                3    278052.03452      2.00000000    0.000066
                 2           0                3    299550.51485      0.47339546    0.000045
                 3           0                2    302876.46059      0.06869474     0.00008
                 4           0                2    302866.11506      0.00906848    3.561E-8
                 5           0                1    302851.26958      0.00123711    5.396E-6
                 6           0                2    302849.03229      0.00017089    0.000029
                 7           0                1    302848.70138      0.00002363    0.005046
                                           The SAS System         15:14 Monday, October 12, 2015  67

                                       The GLIMMIX Procedure

                                          Iteration History

                                                      Objective                         Max
         Iteration    Restarts    Subiterations        Function          Change    Gradient

                 8           0                1    302848.64874      0.00000349    0.000055
                 9           0                1    302848.64497      0.00000047    0.000099
                10           0                1    302848.64439      0.00000021    0.000353
                11           0                1    302848.64396      0.00000001    0.000353

                        Convergence criterion (PCONV=1.11022E-8) satisfied.


                                           Fit Statistics

                              -2 Res Log Pseudo-Likelihood    302848.6
                              Generalized Chi-Square           9998.71
                              Gener. Chi-Square / DF              0.16


                                  Covariance Parameter Estimates

                                                               Standard
                            Cov Parm    Subject    Estimate       Error

                            CS          BSISID       0.8056    0.008416
                            Residual                 0.1630    0.001221


                                    Solutions for Fixed Effects

                                                Standard
           Effect         Gender    Estimate       Error       DF    t Value    Pr > |t|

           Intercept                -10.7519      0.3256    24401     -33.02      <.0001
           Age                        0.1006    0.004297    36941      23.40      <.0001
           Gender         0           1.2641      0.1261    24401      10.02      <.0001
           Gender         1                0           .        .        .         .
           Year                     -0.03983    0.007047    36941      -5.65      <.0001
           Year*Gender    0         -0.01294    0.008432    36941      -1.53      0.1248
           Year*Gender    1                0           .        .        .         .


                                  Type III Tests of Fixed Effects

                                         Num      Den
                         Effect           DF       DF    F Value    Pr > F

                         Age               1    36941     547.72    <.0001
                         Gender            1    24401     100.42    <.0001
                         Year              1    36941      74.98    <.0001
                         Year*Gender       1    36941       2.36    0.1248


                                           The SAS System         15:14 Monday, October 12, 2015  68

                                       The GLIMMIX Procedure

                                     Gender Least Squares Means

                        Standard
  Gender    Estimate       Error       DF    t Value    Pr > |t|     Alpha       Lower       Upper

  0          -2.1093     0.03229    24401     -65.33      <.0001      0.05     -2.1726     -2.0460
  1          -3.2033     0.03948    24401     -81.13      <.0001      0.05     -3.2807     -3.1259
                                           The SAS System         15:14 Monday, October 12, 2015  69

                                       The GLIMMIX Procedure

                                         Model Information

                        Data Set                      WORK.ZODIAC_45_OVER_75
                        Response Variable             PRO_AlbKreat
                        Response Distribution         Binomial
                        Link Function                 Logit
                        Variance Function             Default
                        Variance Matrix Blocked By    BSISID
                        Estimation Technique          Residual PL
                        Degrees of Freedom Method     Between-Within


                                      Class Level Information

                                  Class     Levels    Values

                                  BSISID     33987    not printed
                                  Gender         2    0 1


                              Number of Observations Read      107758
                              Number of Observations Used      107758


                                             Dimensions

                                 R-side Cov. Parameters           2
                                 Columns in X                     7
                                 Columns in Z per Subject         0
                                 Subjects (Blocks in V)       33987
                                 Max Obs per Subject             16


                                     Optimization Information

                          Optimization Technique        Dual Quasi-Newton
                          Parameters in Optimization    1
                          Lower Boundaries              0
                          Upper Boundaries              0
                          Fixed Effects                 Profiled
                          Residual Variance             Profiled
                          Starting From                 Data


                                          Iteration History

                                                      Objective                         Max
         Iteration    Restarts    Subiterations        Function          Change    Gradient

                 0           0                3    488337.98736      2.00000000    0.007485
                 1           0                3    488133.82326      0.23265028     0.00034
                 2           0                2    488126.44798      0.00570979    1.235E-6
                 3           0                2     488122.5501      0.00011811    5.716E-7
                 4           0                1    488122.47822      0.00000311    0.006572
                 5           0                1    488122.47341      0.00000071    0.000764
                 6           0                1    488122.47705      0.00000027     0.00196
                 7           0                1     488122.4757      0.00000002    0.001741
                                           The SAS System         15:14 Monday, October 12, 2015  70

                                       The GLIMMIX Procedure

                                          Iteration History

                                                      Objective                         Max
         Iteration    Restarts    Subiterations        Function          Change    Gradient

                 8           0                1     488122.4758      0.00000068    0.004739
                 9           0                1    488122.47907      0.00000001    0.004699

                        Convergence criterion (PCONV=1.11022E-8) satisfied.


                                           Fit Statistics

                              -2 Res Log Pseudo-Likelihood    488122.5
                              Generalized Chi-Square          76877.82
                              Gener. Chi-Square / DF              0.71


                                  Covariance Parameter Estimates

                                                               Standard
                            Cov Parm    Subject    Estimate       Error

                            CS          BSISID       0.2506    0.004583
                            Residual                 0.7135    0.003788


                                    Solutions for Fixed Effects

                                                Standard
           Effect         Gender    Estimate       Error       DF    t Value    Pr > |t|

           Intercept                  4.2641      0.1503    33985      28.38      <.0001
           Age                      -0.06491    0.001890    73768     -34.34      <.0001
           Gender         0         -0.04906     0.06705    33985      -0.73      0.4644
           Gender         1                0           .        .        .         .
           Year                       0.1675    0.003132    73768      53.47      <.0001
           Year*Gender    0          0.01882    0.005215    73768       3.61      0.0003
           Year*Gender    1                0           .        .        .         .


                                  Type III Tests of Fixed Effects

                                         Num      Den
                         Effect           DF       DF    F Value    Pr > F

                         Age               1    73768    1179.17    <.0001
                         Gender            1    33985       0.54    0.4644
                         Year              1    73768    4291.36    <.0001
                         Year*Gender       1    73768      13.03    0.0003


                                           The SAS System         15:14 Monday, October 12, 2015  71

                                       The GLIMMIX Procedure

                                     Gender Least Squares Means

                        Standard
  Gender    Estimate       Error       DF    t Value    Pr > |t|     Alpha       Lower       Upper

  0           1.3433     0.01633    33985      82.27      <.0001      0.05      1.3113      1.3753
  1           1.1523     0.01244    33985      92.66      <.0001      0.05      1.1279      1.1767
                                           The SAS System         15:14 Monday, October 12, 2015  72

                                       The GLIMMIX Procedure

                                         Model Information

                        Data Set                      WORK.ZODIAC_45_OVER_75
                        Response Variable             OUT_HbA1c
                        Response Distribution         Binomial
                        Link Function                 Logit
                        Variance Function             Default
                        Variance Matrix Blocked By    BSISID
                        Estimation Technique          Residual PL
                        Degrees of Freedom Method     Between-Within


                                      Class Level Information

                                  Class     Levels    Values

                                  BSISID     33987    not printed
                                  Gender         2    0 1


                              Number of Observations Read      107758
                              Number of Observations Used      102681


                                             Dimensions

                                 R-side Cov. Parameters           2
                                 Columns in X                     7
                                 Columns in Z per Subject         0
                                 Subjects (Blocks in V)       33987
                                 Max Obs per Subject             16


                                     Optimization Information

                          Optimization Technique        Dual Quasi-Newton
                          Parameters in Optimization    1
                          Lower Boundaries              0
                          Upper Boundaries              0
                          Fixed Effects                 Profiled
                          Residual Variance             Profiled
                          Starting From                 Data


                                          Iteration History

                                                      Objective                         Max
         Iteration    Restarts    Subiterations        Function          Change    Gradient

                 0           0                2    440158.01972      0.22136578     0.02982
                 1           0                2    429572.43302      0.04521999    0.000088
                 2           0                2    429858.19958      0.00195430    0.000381
                 3           0                1    429857.20122      0.00000633     0.00643
                 4           0                1    429857.20211      0.00001166    0.004121
                 5           0                1    429857.20187      0.00000749    0.002671
                 6           0                1    429857.20211      0.00000485    0.001731
                 7           0                1    429857.20195      0.00003163    0.026915
                                           The SAS System         15:14 Monday, October 12, 2015  73

                                       The GLIMMIX Procedure

                                          Iteration History

                                                      Objective                         Max
         Iteration    Restarts    Subiterations        Function          Change    Gradient

                 8           0                2    429857.20274      0.00002970    5.164E-8
                 9           0                1    429857.20185      0.00000012    0.000087
                10           0                1    429857.20201      0.00001598    0.014381
                11           0                1     429857.2024      0.00002611    0.009273
                12           0                2    429857.20168      0.00001685       0.006
                13           0                1    429857.20223      0.00001090    0.003888
                14           0                1    429857.20187      0.00000707    0.002519
                15           0                1    429857.20211      0.00000458    0.001632
                16           0                1    429857.20196      0.00000028    0.001375
                17           0                1    429857.20199      0.00000003    0.001352
                18           0                1    429857.20199      0.00000000    0.001352

                        Convergence criterion (PCONV=1.11022E-8) satisfied.


                                           Fit Statistics

                              -2 Res Log Pseudo-Likelihood    429857.2
                              Generalized Chi-Square          58943.59
                              Gener. Chi-Square / DF              0.57


                                  Covariance Parameter Estimates

                                                               Standard
                            Cov Parm    Subject    Estimate       Error

                            CS          BSISID       0.4380    0.005396
                            Residual                 0.5741    0.003051


                                    Solutions for Fixed Effects

                                                Standard
           Effect         Gender    Estimate       Error       DF    t Value    Pr > |t|

           Intercept                  2.9368      0.1484    32865      19.78      <.0001
           Age                      -0.02630    0.001896    69811     -13.87      <.0001
           Gender         0          0.02990     0.07023    32865       0.43      0.6703
           Gender         1                0           .        .        .         .
           Year                     -0.00084    0.003166    69811      -0.27      0.7905
           Year*Gender    0         -0.00185    0.005077    69811      -0.36      0.7152
           Year*Gender    1                0           .        .        .         .


                                  Type III Tests of Fixed Effects

                                         Num      Den
                         Effect           DF       DF    F Value    Pr > F

                         Age               1    69811     192.34    <.0001
                         Gender            1    32865       0.18    0.6703
                         Year              1    69811       0.44    0.5094
                                           The SAS System         15:14 Monday, October 12, 2015  74

                                       The GLIMMIX Procedure

                                  Type III Tests of Fixed Effects

                                         Num      Den
                         Effect           DF       DF    F Value    Pr > F

                         Year*Gender       1    69811       0.13    0.7152


                                     Gender Least Squares Means

                        Standard
  Gender    Estimate       Error       DF    t Value    Pr > |t|     Alpha       Lower       Upper

  0           0.8065     0.01589    32865      50.75      <.0001      0.05      0.7753      0.8376
  1           0.8004     0.01278    32865      62.61      <.0001      0.05      0.7754      0.8255
                                           The SAS System         15:14 Monday, October 12, 2015  75

                                       The GLIMMIX Procedure

                                         Model Information

                        Data Set                      WORK.ZODIAC_45_OVER_75
                        Response Variable             PRO_HbA1c
                        Response Distribution         Binomial
                        Link Function                 Logit
                        Variance Function             Default
                        Variance Matrix Blocked By    BSISID
                        Estimation Technique          Residual PL
                        Degrees of Freedom Method     Between-Within


                                      Class Level Information

                                  Class     Levels    Values

                                  BSISID     33987    not printed
                                  Gender         2    0 1


                              Number of Observations Read      107758
                              Number of Observations Used      107758


                                             Dimensions

                                 R-side Cov. Parameters           2
                                 Columns in X                     7
                                 Columns in Z per Subject         0
                                 Subjects (Blocks in V)       33987
                                 Max Obs per Subject             16


                                     Optimization Information

                          Optimization Technique        Dual Quasi-Newton
                          Parameters in Optimization    1
                          Lower Boundaries              0
                          Upper Boundaries              0
                          Fixed Effects                 Profiled
                          Residual Variance             Profiled
                          Starting From                 Data


                                          Iteration History

                                                      Objective                         Max
         Iteration    Restarts    Subiterations        Function          Change    Gradient

                 0           0                2    473564.41764      0.87797877      0.0117
                 1           0                3    577484.64962      2.00000000    0.072019
                 2           0                3    631705.18264      0.62766340    0.084213
                 3           0                3    640609.95519      0.02736783    0.003836
                 4           0                2    640425.96115      0.00050064    1.163E-6
                 5           0                1    640417.05116      0.00000587    0.008082
                 6           0                2    640417.04278      0.00000136    0.000351
                 7           0                1    640417.02338      0.00000251    0.015893
                                           The SAS System         15:14 Monday, October 12, 2015  76

                                       The GLIMMIX Procedure

                                          Iteration History

                                                      Objective                         Max
         Iteration    Restarts    Subiterations        Function          Change    Gradient

                 8           0                1     640417.0582      0.00000001    0.015987
                 9           0                1    640417.05819      0.00001010    0.049474
                10           0                2    640416.91825      0.00000769    4.489E-8
                11           0                1    640417.02489      0.00000182    0.011531
                12           0                1    640416.99957      0.00000064    0.007447
                13           0                1    640417.00846      0.00000070     0.00288
                14           0                1    640417.01817      0.00000180    0.008832
                15           0                2    640417.04314      0.00000135    0.000153
                16           0                1    640417.02443      0.00000065    0.004083
                17           0                1    640417.01549      0.00000000    0.004106

                        Convergence criterion (PCONV=1.11022E-8) satisfied.


                                           Fit Statistics

                              -2 Res Log Pseudo-Likelihood    640417.0
                              Generalized Chi-Square          85130.05
                              Gener. Chi-Square / DF              0.79


                                  Covariance Parameter Estimates

                                                               Standard
                            Cov Parm    Subject    Estimate       Error

                            CS          BSISID       0.1250    0.005023
                            Residual                 0.7900    0.004763


                                    Solutions for Fixed Effects

                                                Standard
           Effect         Gender    Estimate       Error       DF    t Value    Pr > |t|

           Intercept                  3.2923      0.2607    33985      12.63      <.0001
           Age                      -0.03363    0.003210    73768     -10.48      <.0001
           Gender         0         -0.04972     0.08869    33985      -0.56      0.5751
           Gender         1                0           .        .        .         .
           Year                       0.1991    0.004549    73768      43.77      <.0001
           Year*Gender    0         0.003460    0.007641    73768       0.45      0.6507
           Year*Gender    1                0           .        .        .         .


                                  Type III Tests of Fixed Effects

                                         Num      Den
                         Effect           DF       DF    F Value    Pr > F

                         Age               1    73768     109.73    <.0001
                         Gender            1    33985       0.31    0.5751
                         Year              1    73768    2709.27    <.0001
                         Year*Gender       1    73768       0.21    0.6507
                                           The SAS System         15:14 Monday, October 12, 2015  77

                                       The GLIMMIX Procedure

                                     Gender Least Squares Means

                        Standard
  Gender    Estimate       Error       DF    t Value    Pr > |t|     Alpha       Lower       Upper

  0           3.1075     0.02881    33985     107.88      <.0001      0.05      3.0510      3.1639
  1           3.1131     0.02325    33985     133.89      <.0001      0.05      3.0675      3.1587
                                           The SAS System         15:14 Monday, October 12, 2015  78

                                       The GLIMMIX Procedure

                                         Model Information

                        Data Set                      WORK.ZODIAC_45_OVER_75
                        Response Variable             OUT_SBP
                        Response Distribution         Binomial
                        Link Function                 Logit
                        Variance Function             Default
                        Variance Matrix Blocked By    BSISID
                        Estimation Technique          Residual PL
                        Degrees of Freedom Method     Between-Within


                                      Class Level Information

                                  Class     Levels    Values

                                  BSISID     33987    not printed
                                  Gender         2    0 1


                              Number of Observations Read      107758
                              Number of Observations Used      104505


                                             Dimensions

                                 R-side Cov. Parameters           2
                                 Columns in X                     7
                                 Columns in Z per Subject         0
                                 Subjects (Blocks in V)       33987
                                 Max Obs per Subject             16


                                     Optimization Information

                          Optimization Technique        Dual Quasi-Newton
                          Parameters in Optimization    1
                          Lower Boundaries              0
                          Upper Boundaries              0
                          Fixed Effects                 Profiled
                          Residual Variance             Profiled
                          Starting From                 Data


                                          Iteration History

                                                      Objective                         Max
         Iteration    Restarts    Subiterations        Function          Change    Gradient

                 0           0                2    437288.14185      0.59543219     0.12802
                 1           0                2    434311.24254      0.02484442    0.000632
                 2           0                2    434380.67157      0.00044284    0.000046
                 3           0                1    434380.08201      0.00000249    0.021799
                 4           0                2    434380.08577      0.00000135    0.000904
                 5           0                1    434380.08557      0.00000000    0.000898
                                           The SAS System         15:14 Monday, October 12, 2015  79

                                       The GLIMMIX Procedure

                        Convergence criterion (PCONV=1.11022E-8) satisfied.


                                           Fit Statistics

                              -2 Res Log Pseudo-Likelihood    434380.1
                              Generalized Chi-Square          72707.76
                              Gener. Chi-Square / DF              0.70


                                  Covariance Parameter Estimates

                                                               Standard
                            Cov Parm    Subject    Estimate       Error

                            CS          BSISID       0.3087    0.004595
                            Residual                 0.6958    0.003627


                                    Solutions for Fixed Effects

                                                Standard
           Effect         Gender    Estimate       Error       DF    t Value    Pr > |t|

           Intercept                 -1.8648      0.1368    33266     -13.63      <.0001
           Age                      0.004980    0.001712    71234       2.91      0.0036
           Gender         0           0.3992     0.06798    33266       5.87      <.0001
           Gender         1                0           .        .        .         .
           Year                      0.08282    0.003139    71234      26.38      <.0001
           Year*Gender    0         -0.00914    0.004955    71234      -1.85      0.0650
           Year*Gender    1                0           .        .        .         .


                                  Type III Tests of Fixed Effects

                                         Num      Den
                         Effect           DF       DF    F Value    Pr > F

                         Age               1    71234       8.46    0.0036
                         Gender            1    33266      34.49    <.0001
                         Year              1    71234     939.50    <.0001
                         Year*Gender       1    71234       3.40    0.0650


                                     Gender Least Squares Means

                        Standard
  Gender    Estimate       Error       DF    t Value    Pr > |t|     Alpha       Lower       Upper

  0          -0.1185     0.01367    33266      -8.67      <.0001      0.05     -0.1453    -0.09173
  1          -0.4006     0.01121    33266     -35.73      <.0001      0.05     -0.4225     -0.3786
                                           The SAS System         15:14 Monday, October 12, 2015  80

                                       The GLIMMIX Procedure

                                         Model Information

                        Data Set                      WORK.ZODIAC_45_OVER_75
                        Response Variable             PRO_SBP
                        Response Distribution         Binomial
                        Link Function                 Logit
                        Variance Function             Default
                        Variance Matrix Blocked By    BSISID
                        Estimation Technique          Residual PL
                        Degrees of Freedom Method     Between-Within


                                      Class Level Information

                                  Class     Levels    Values

                                  BSISID     33987    not printed
                                  Gender         2    0 1


                              Number of Observations Read      107758
                              Number of Observations Used      107758


                                             Dimensions

                                 R-side Cov. Parameters           2
                                 Columns in X                     7
                                 Columns in Z per Subject         0
                                 Subjects (Blocks in V)       33987
                                 Max Obs per Subject             16


                                     Optimization Information

                          Optimization Technique        Dual Quasi-Newton
                          Parameters in Optimization    1
                          Lower Boundaries              0
                          Upper Boundaries              0
                          Fixed Effects                 Profiled
                          Residual Variance             Profiled
                          Starting From                 Data


                                          Iteration History

                                                      Objective                         Max
         Iteration    Restarts    Subiterations        Function          Change    Gradient

                 0           0                3     447559.5146      0.97842591    0.001978
                 1           0                4     576961.9097      2.00000000    0.000617
                 2           0                4    655306.86955      0.82863713    0.003054
                 3           0                3    677750.31491      0.07935669     0.00271
                 4           0                2    678310.30187      0.00537503    0.000715
                 5           0                2    678241.02499      0.00019890    5.111E-8
                 6           0                1    678240.36547      0.00000813    0.008364
                 7           0                1    678240.35514      0.00000325     0.01487
                                           The SAS System         15:14 Monday, October 12, 2015  81

                                       The GLIMMIX Procedure

                                          Iteration History

                                                      Objective                         Max
         Iteration    Restarts    Subiterations        Function          Change    Gradient

                 8           0                2    678240.30607      0.00000263    0.004574
                 9           0                1    678240.34632      0.00000165    0.007554
                10           0                1    678240.32115      0.00000000    0.007629

                        Convergence criterion (PCONV=1.11022E-8) satisfied.


                                           Fit Statistics

                              -2 Res Log Pseudo-Likelihood    678240.3
                              Generalized Chi-Square          79726.42
                              Gener. Chi-Square / DF              0.74


                                  Covariance Parameter Estimates

                                                               Standard
                            Cov Parm    Subject    Estimate       Error

                            CS          BSISID       0.2107    0.005684
                            Residual                 0.7399    0.004409


                                    Solutions for Fixed Effects

                                                Standard
           Effect         Gender    Estimate       Error       DF    t Value    Pr > |t|

           Intercept                  4.7020      0.3272    33985      14.37      <.0001
           Age                      -0.04173    0.004045    73768     -10.32      <.0001
           Gender         0         -0.08155      0.1125    33985      -0.72      0.4687
           Gender         1                0           .        .        .         .
           Year                       0.1686    0.005663    73768      29.78      <.0001
           Year*Gender    0          0.01014    0.009571    73768       1.06      0.2894
           Year*Gender    1                0           .        .        .         .


                                  Type III Tests of Fixed Effects

                                         Num      Den
                         Effect           DF       DF    F Value    Pr > F

                         Age               1    73768     106.44    <.0001
                         Gender            1    33985       0.53    0.4687
                         Year              1    73768    1276.04    <.0001
                         Year*Gender       1    73768       1.12    0.2894


                                           The SAS System         15:14 Monday, October 12, 2015  82

                                       The GLIMMIX Procedure

                                     Gender Least Squares Means

                        Standard
  Gender    Estimate       Error       DF    t Value    Pr > |t|     Alpha       Lower       Upper

  0           3.5269     0.03802    33985      92.77      <.0001      0.05      3.4524      3.6014
  1           3.4792     0.02999    33985     116.03      <.0001      0.05      3.4204      3.5379
                                           The SAS System         15:14 Monday, October 12, 2015  83

                                       The GLIMMIX Procedure

                                         Model Information

                        Data Set                      WORK.ZODIAC_45_OVER_75
                        Response Variable             Out_Obesity
                        Response Distribution         Binomial
                        Link Function                 Logit
                        Variance Function             Default
                        Variance Matrix Blocked By    BSISID
                        Estimation Technique          Residual PL
                        Degrees of Freedom Method     Between-Within


                                      Class Level Information

                                  Class     Levels    Values

                                  BSISID     33987    not printed
                                  Gender         2    0 1


                              Number of Observations Read      107758
                              Number of Observations Used       94583


                                             Dimensions

                                 R-side Cov. Parameters           2
                                 Columns in X                     7
                                 Columns in Z per Subject         0
                                 Subjects (Blocks in V)       33987
                                 Max Obs per Subject             16


                                     Optimization Information

                          Optimization Technique        Dual Quasi-Newton
                          Parameters in Optimization    1
                          Lower Boundaries              0
                          Upper Boundaries              0
                          Fixed Effects                 Profiled
                          Residual Variance             Profiled
                          Starting From                 Data


                                          Iteration History

                                                      Objective                         Max
         Iteration    Restarts    Subiterations        Function          Change    Gradient

                 0           0                3    357477.71511      0.24602207    0.004192
                 1           0                2    350576.98063      0.01669482    0.000668
                 2           0                2    350725.27492      0.00015813    0.000026
                 3           0                1    350724.97566      0.00000160    0.001769
                 4           0                1    350724.98133      0.00000053    0.000942
                 5           0                1     350724.9812      0.00000000    0.000941
                                           The SAS System         15:14 Monday, October 12, 2015  84

                                       The GLIMMIX Procedure

                        Convergence criterion (PCONV=1.11022E-8) satisfied.


                                           Fit Statistics

                              -2 Res Log Pseudo-Likelihood    350725.0
                              Generalized Chi-Square          22710.45
                              Gener. Chi-Square / DF              0.24


                                  Covariance Parameter Estimates

                                                               Standard
                            Cov Parm    Subject    Estimate       Error

                            CS          BSISID       0.7642    0.007130
                            Residual                 0.2401    0.001338


                                    Solutions for Fixed Effects

                                                Standard
           Effect         Gender    Estimate       Error       DF    t Value    Pr > |t|

           Intercept                  3.7936      0.1658    30373      22.89      <.0001
           Age                      -0.05657    0.002306    64205     -24.53      <.0001
           Gender         0          -0.9344     0.06388    30373     -14.63      <.0001
           Gender         1                0           .        .        .         .
           Year                      0.01741    0.002970    64205       5.86      <.0001
           Year*Gender    0          0.01651    0.004391    64205       3.76      0.0002
           Year*Gender    1                0           .        .        .         .


                                  Type III Tests of Fixed Effects

                                         Num      Den
                         Effect           DF       DF    F Value    Pr > F

                         Age               1    64205     601.69    <.0001
                         Gender            1    30373     213.93    <.0001
                         Year              1    64205      85.21    <.0001
                         Year*Gender       1    64205      14.14    0.0002


                                     Gender Least Squares Means

                        Standard
  Gender    Estimate       Error       DF    t Value    Pr > |t|     Alpha       Lower       Upper

  0          -1.2599     0.02046    30373     -61.59      <.0001      0.05     -1.3000     -1.2198
  1          -0.5401     0.01468    30373     -36.78      <.0001      0.05     -0.5689     -0.5113
                                           The SAS System         15:14 Monday, October 12, 2015  85

                                       The GLIMMIX Procedure

                                         Model Information

                        Data Set                      WORK.ZODIAC_45_OVER_75
                        Response Variable             Out_Overweight
                        Response Distribution         Binomial
                        Link Function                 Logit
                        Variance Function             Default
                        Variance Matrix Blocked By    BSISID
                        Estimation Technique          Residual PL
                        Degrees of Freedom Method     Between-Within


                                      Class Level Information

                                  Class     Levels    Values

                                  BSISID     33987    not printed
                                  Gender         2    0 1


                              Number of Observations Read      107758
                              Number of Observations Used       94583


                                             Dimensions

                                 R-side Cov. Parameters           2
                                 Columns in X                     7
                                 Columns in Z per Subject         0
                                 Subjects (Blocks in V)       33987
                                 Max Obs per Subject             16


                                     Optimization Information

                          Optimization Technique        Dual Quasi-Newton
                          Parameters in Optimization    1
                          Lower Boundaries              0
                          Upper Boundaries              0
                          Fixed Effects                 Profiled
                          Residual Variance             Profiled
                          Starting From                 Data


                                          Iteration History

                                                      Objective                         Max
         Iteration    Restarts    Subiterations        Function          Change    Gradient

                 0           0                2    363835.53875      0.21712270     0.00002
                 1           0                2    362015.63457      0.00655236    0.004607
                 2           0                2    362029.39114      0.00005037     0.00005
                 3           0                0     362029.3822      0.00000017    4.159E-6
                 4           0                0    362029.38223      0.00000000     3.93E-6

                        Convergence criterion (PCONV=1.11022E-8) satisfied.
                                           The SAS System         15:14 Monday, October 12, 2015  86

                                       The GLIMMIX Procedure

                                           Fit Statistics

                              -2 Res Log Pseudo-Likelihood    362029.4
                              Generalized Chi-Square          36797.53
                              Gener. Chi-Square / DF              0.39


                                  Covariance Parameter Estimates

                                                               Standard
                            Cov Parm    Subject    Estimate       Error

                            CS          BSISID       0.6204    0.006486
                            Residual                 0.3891    0.002162


                                    Solutions for Fixed Effects

                                                Standard
           Effect         Gender    Estimate       Error       DF    t Value    Pr > |t|

           Intercept                -0.09434      0.1502    30373      -0.63      0.5300
           Age                      -0.00197    0.002007    64205      -0.98      0.3267
           Gender         0           0.5316     0.06453    30373       8.24      <.0001
           Gender         1                0           .        .        .         .
           Year                     -0.00936    0.003080    64205      -3.04      0.0024
           Year*Gender    0         -0.01217    0.004557    64205      -2.67      0.0076
           Year*Gender    1                0           .        .        .         .


                                  Type III Tests of Fixed Effects

                                         Num      Den
                         Effect           DF       DF    F Value    Pr > F

                         Age               1    64205       0.96    0.3267
                         Gender            1    30373      67.87    <.0001
                         Year              1    64205      35.33    <.0001
                         Year*Gender       1    64205       7.13    0.0076


                                     Gender Least Squares Means

                        Standard
  Gender    Estimate       Error       DF    t Value    Pr > |t|     Alpha       Lower       Upper

  0         -0.00114     0.01628    30373      -0.07      0.9443      0.05    -0.03304     0.03077
  1          -0.3746     0.01361    30373     -27.53      <.0001      0.05     -0.4013     -0.3479
                                           The SAS System         15:14 Monday, October 12, 2015  87


                                       The GLIMMIX Procedure

                                         Model Information

                        Data Set                      WORK.ZODIAC_45_OVER_75
                        Response Variable             PRO_BMI
                        Response Distribution         Binomial
                        Link Function                 Logit
                        Variance Function             Default
                        Variance Matrix Blocked By    BSISID
                        Estimation Technique          Residual PL
                        Degrees of Freedom Method     Between-Within


                                      Class Level Information

                                  Class     Levels    Values

                                  BSISID     33987    not printed
                                  Gender         2    0 1


                              Number of Observations Read      107758
                              Number of Observations Used      107758


                                             Dimensions

                                 R-side Cov. Parameters           2
                                 Columns in X                     7
                                 Columns in Z per Subject         0
                                 Subjects (Blocks in V)       33987
                                 Max Obs per Subject             16


                                     Optimization Information

                          Optimization Technique        Dual Quasi-Newton
                          Parameters in Optimization    1
                          Lower Boundaries              0
                          Upper Boundaries              0
                          Fixed Effects                 Profiled
                          Residual Variance             Profiled
                          Starting From                 Data


                                          Iteration History

                                                      Objective                         Max
         Iteration    Restarts    Subiterations        Function          Change    Gradient

                 0           0                4    470732.78699      2.00000000     0.00177
                 1           0                4     503223.6956      0.54288713    0.002457
                 2           0                2    508297.22194      0.06487078    0.043787
                 3           0                2    508019.70398      0.00385051    0.000023
                 4           0                2    507987.38565      0.00012913    8.013E-7
                 5           0                2    507985.52022      0.00000290    0.000036
                 6           0                1    507985.41607      0.00000140    0.010536
                 7           0                1    507985.39559      0.00000117    0.000312
                                           The SAS System         15:14 Monday, October 12, 2015  90

                                       The GLIMMIX Procedure

                                          Iteration History

                                                      Objective                         Max
         Iteration    Restarts    Subiterations        Function          Change    Gradient

                 8           0                1     507985.4085      0.00000041    0.003115
                 9           0                1    507985.41355      0.00000001    0.003074

                        Convergence criterion (PCONV=1.11022E-8) satisfied.


                                           Fit Statistics

                              -2 Res Log Pseudo-Likelihood    507985.4
                              Generalized Chi-Square          49618.20
                              Gener. Chi-Square / DF              0.46


                                  Covariance Parameter Estimates

                                                               Standard
                            Cov Parm    Subject    Estimate       Error

                            CS          BSISID       0.4672    0.005884
                            Residual                 0.4605    0.002511


                                    Solutions for Fixed Effects

                                                Standard
           Effect         Gender    Estimate       Error       DF    t Value    Pr > |t|

           Intercept                  5.9912      0.1822    33985      32.89      <.0001
           Age                      -0.08362    0.002364    73768     -35.37      <.0001
           Gender         0          -0.2111     0.06902    33985      -3.06      0.0022
           Gender         1                0           .        .        .         .
           Year                       0.2003    0.003432    73768      58.37      <.0001
           Year*Gender    0          0.03392    0.005585    73768       6.07      <.0001
           Year*Gender    1                0           .        .        .         .


                                  Type III Tests of Fixed Effects

                                         Num      Den
                         Effect           DF       DF    F Value    Pr > F

                         Age               1    73768    1251.07    <.0001
                         Gender            1    33985       9.35    0.0022
                         Year              1    73768    4983.52    <.0001
                         Year*Gender       1    73768      36.88    <.0001


                                           The SAS System         15:14 Monday, October 12, 2015  91

                                       The GLIMMIX Procedure

                                     Gender Least Squares Means

                        Standard
  Gender    Estimate       Error       DF    t Value    Pr > |t|     Alpha       Lower       Upper

  0           2.0081     0.02326    33985      86.33      <.0001      0.05      1.9625      2.0536
  1           1.7865     0.01728    33985     103.38      <.0001      0.05      1.7526      1.8204
                                           The SAS System         15:14 Monday, October 12, 2015  92

                                       The GLIMMIX Procedure

                                         Model Information

                        Data Set                      WORK.ZODIAC_45_OVER_75
                        Response Variable             OUT_CholHDL
                        Response Distribution         Binomial
                        Link Function                 Logit
                        Variance Function             Default
                        Variance Matrix Blocked By    BSISID
                        Estimation Technique          Residual PL
                        Degrees of Freedom Method     Between-Within


                                      Class Level Information

                                  Class     Levels    Values

                                  BSISID     33987    not printed
                                  Gender         2    0 1


                              Number of Observations Read      107758
                              Number of Observations Used       98458


                                             Dimensions

                                 R-side Cov. Parameters           2
                                 Columns in X                     7
                                 Columns in Z per Subject         0
                                 Subjects (Blocks in V)       33987
                                 Max Obs per Subject             16


                                     Optimization Information

                          Optimization Technique        Dual Quasi-Newton
                          Parameters in Optimization    1
                          Lower Boundaries              0
                          Upper Boundaries              0
                          Fixed Effects                 Profiled
                          Residual Variance             Profiled
                          Starting From                 Data


                                          Iteration History

                                                      Objective                         Max
         Iteration    Restarts    Subiterations        Function          Change    Gradient

                 0           0                2    405555.60162      0.28736334    0.047761
                 1           0                2    396817.03664      0.00888773    0.008272
                 2           0                2    397011.91826      0.00012940    0.000195
                 3           0                1     397012.1313      0.00000115    0.003392
                 4           0                1    397012.13453      0.00000002    0.003325
                 5           0                1    397012.13457      0.00000005     0.00286
                 6           0                1    397012.13453      0.00000028    0.000147
                 7           0                1     397012.1343      0.00000000    0.000145
                                           The SAS System         15:14 Monday, October 12, 2015  93

                                       The GLIMMIX Procedure

                        Convergence criterion (PCONV=1.11022E-8) satisfied.


                                           Fit Statistics

                              -2 Res Log Pseudo-Likelihood    397012.1
                              Generalized Chi-Square          44608.40
                              Gener. Chi-Square / DF              0.45


                                  Covariance Parameter Estimates

                                                               Standard
                            Cov Parm    Subject    Estimate       Error

                            CS          BSISID       0.5470    0.006004
                            Residual                 0.4531    0.002478


                                    Solutions for Fixed Effects

                                                Standard
           Effect         Gender    Estimate       Error       DF    t Value    Pr > |t|

           Intercept                  1.4410      0.1522    32023       9.47      <.0001
           Age                      -0.01565    0.001996    66430      -7.84      <.0001
           Gender         0          -0.3481     0.06689    32023      -5.20      <.0001
           Gender         1                0           .        .        .         .
           Year                      0.04864    0.003186    66430      15.27      <.0001
           Year*Gender    0          0.01148    0.004830    66430       2.38      0.0174
           Year*Gender    1                0           .        .        .         .


                                  Type III Tests of Fixed Effects

                                         Num      Den
                         Effect           DF       DF    F Value    Pr > F

                         Age               1    66430      61.50    <.0001
                         Gender            1    32023      27.08    <.0001
                         Year              1    66430     418.94    <.0001
                         Year*Gender       1    66430       5.65    0.0174


                                     Gender Least Squares Means

                        Standard
  Gender    Estimate       Error       DF    t Value    Pr > |t|     Alpha       Lower       Upper

  0           0.6097     0.01625    32023      37.52      <.0001      0.05      0.5779      0.6416
  1           0.8088     0.01365    32023      59.25      <.0001      0.05      0.7821      0.8356
                                           The SAS System         15:14 Monday, October 12, 2015  94

                                       The GLIMMIX Procedure

                                         Model Information

                        Data Set                      WORK.ZODIAC_45_OVER_75
                        Response Variable             PRO_CholHDL
                        Response Distribution         Binomial
                        Link Function                 Logit
                        Variance Function             Default
                        Variance Matrix Blocked By    BSISID
                        Estimation Technique          Residual PL
                        Degrees of Freedom Method     Between-Within


                                      Class Level Information

                                  Class     Levels    Values

                                  BSISID     33987    not printed
                                  Gender         2    0 1


                              Number of Observations Read      107758
                              Number of Observations Used      107758


                                             Dimensions

                                 R-side Cov. Parameters           2
                                 Columns in X                     7
                                 Columns in Z per Subject         0
                                 Subjects (Blocks in V)       33987
                                 Max Obs per Subject             16


                                     Optimization Information

                          Optimization Technique        Dual Quasi-Newton
                          Parameters in Optimization    1
                          Lower Boundaries              0
                          Upper Boundaries              0
                          Fixed Effects                 Profiled
                          Residual Variance             Profiled
                          Starting From                 Data


                                          Iteration History

                                                      Objective                         Max
         Iteration    Restarts    Subiterations        Function          Change    Gradient

                 0           0                4    488745.12545      1.08127690    0.000792
                 1           0                3    557496.71936      2.00000000    0.000735
                 2           0                3    583177.42518      0.37940284    0.000426
                 3           0                2    585189.02356      0.02728171    0.000413
                 4           0                2       585173.61      0.00084257    0.000146
                 5           0                1    585173.07841      0.00002129     0.01128
                 6           0                2    585173.08016      0.00000174    0.000761
                 7           0                1    585173.06781      0.00000367    0.032649
                                           The SAS System         15:14 Monday, October 12, 2015  95

                                       The GLIMMIX Procedure

                                          Iteration History

                                                      Objective                         Max
         Iteration    Restarts    Subiterations        Function          Change    Gradient

                 8           0                1    585173.02939      0.00000004    0.032541
                 9           0                2    585173.02938      0.00000359    0.000395
                10           0                1     585173.0672      0.00000004    0.000276
                11           0                1     585173.0672      0.00000125    0.011213
                12           0                1      585173.054      0.00000063    0.005287
                13           0                1    585173.06076      0.00000241    0.016727
                14           0                2    585173.08607      0.00000189     0.00094
                15           0                1    585173.06587      0.00000002    0.000872
                16           0                1    585173.06588      0.00000395    0.035358
                17           0                1    585173.10748      0.00000393    0.001199
                18           0                1    585173.06565      0.00000045    0.003406
                19           0                1    585173.07079      0.00000000     0.00339

                        Convergence criterion (PCONV=1.11022E-8) satisfied.


                                           Fit Statistics

                              -2 Res Log Pseudo-Likelihood    585173.1
                              Generalized Chi-Square          81452.58
                              Gener. Chi-Square / DF              0.76


                                  Covariance Parameter Estimates

                                                               Standard
                            Cov Parm    Subject    Estimate       Error

                            CS          BSISID       0.1858    0.004666
                            Residual                 0.7559    0.004195


                                    Solutions for Fixed Effects

                                                Standard
           Effect         Gender    Estimate       Error       DF    t Value    Pr > |t|

           Intercept                  5.9775      0.2053    33985      29.11      <.0001
           Age                      -0.07844    0.002552    73768     -30.74      <.0001
           Gender         0          0.02423     0.07798    33985       0.31      0.7560
           Gender         1                0           .        .        .         .
           Year                       0.2211    0.003897    73768      56.74      <.0001
           Year*Gender    0         0.005041    0.006572    73768       0.77      0.4430
           Year*Gender    1                0           .        .        .         .


                                  Type III Tests of Fixed Effects

                                         Num      Den
                         Effect           DF       DF    F Value    Pr > F

                         Age               1    73768     944.82    <.0001
                         Gender            1    33985       0.10    0.7560
                                           The SAS System         15:14 Monday, October 12, 2015  96

                                       The GLIMMIX Procedure

                                  Type III Tests of Fixed Effects

                                         Num      Den
                         Effect           DF       DF    F Value    Pr > F

                         Year              1    73768    4385.60    <.0001
                         Year*Gender       1    73768       0.59    0.4430


                                     Gender Least Squares Means

                        Standard
  Gender    Estimate       Error       DF    t Value    Pr > |t|     Alpha       Lower       Upper

  0           2.5449     0.02423    33985     105.04      <.0001      0.05      2.4974      2.5924
  1           2.4563     0.01886    33985     130.24      <.0001      0.05      2.4194      2.4933
                                           The SAS System         15:14 Monday, October 12, 2015  97


                                       The GLIMMIX Procedure

                                         Model Information

                        Data Set                      WORK.ZODIAC_45_OVER_75
                        Response Variable             OUT_Diet
                        Response Distribution         Binomial
                        Link Function                 Logit
                        Variance Function             Default
                        Variance Matrix Blocked By    BSISID
                        Estimation Technique          Residual PL
                        Degrees of Freedom Method     Between-Within


                                      Class Level Information

                                  Class     Levels    Values

                                  BSISID     33987    not printed
                                  Gender         2    0 1


                              Number of Observations Read      107758
                              Number of Observations Used      107758


                                             Dimensions

                                 R-side Cov. Parameters           2
                                 Columns in X                     7
                                 Columns in Z per Subject         0
                                 Subjects (Blocks in V)       33987
                                 Max Obs per Subject             16


                                     Optimization Information

                          Optimization Technique        Dual Quasi-Newton
                          Parameters in Optimization    1
                          Lower Boundaries              0
                          Upper Boundaries              0
                          Fixed Effects                 Profiled
                          Residual Variance             Profiled
                          Starting From                 Data


                                          Iteration History

                                                      Objective                         Max
         Iteration    Restarts    Subiterations        Function          Change    Gradient

                 0           0                3    438031.05638      0.37103808    0.000845
                 1           0                2    429727.60018      0.01051040    0.000504
                 2           0                2    429822.06135      0.00059284    5.702E-7
                 3           0                1    429821.79883      0.00002242    0.003948
                 4           0                1    429821.77034      0.00000123    0.003122
                 5           0                1    429821.76845      0.00000020    0.002006
                 6           0                1     429821.7683      0.00000008    0.001551
                 7           0                1    429821.76833      0.00000050    0.001269
                                           The SAS System         15:14 Monday, October 12, 2015 108

                                       The GLIMMIX Procedure

                                          Iteration History

                                                      Objective                         Max
         Iteration    Restarts    Subiterations        Function          Change    Gradient

                 8           0                1    429821.76845      0.00000001    0.001262

                        Convergence criterion (PCONV=1.11022E-8) satisfied.


                                           Fit Statistics

                              -2 Res Log Pseudo-Likelihood    429821.8
                              Generalized Chi-Square          26596.88
                              Gener. Chi-Square / DF              0.25


                                  Covariance Parameter Estimates

                                                               Standard
                            Cov Parm    Subject    Estimate       Error

                            CS          BSISID       0.7649    0.006800
                            Residual                 0.2468    0.001286


                                    Solutions for Fixed Effects

                                                Standard
           Effect         Gender    Estimate       Error       DF    t Value    Pr > |t|

           Intercept                  0.5988      0.1710    33985       3.50      0.0005
           Age                      -0.02161    0.002336    73768      -9.25      <.0001
           Gender         0           0.1785     0.05960    33985       3.00      0.0027
           Gender         1                0           .        .        .         .
           Year                     -0.02052    0.003016    73768      -6.80      <.0001
           Year*Gender    0         -0.01632    0.004254    73768      -3.84      0.0001
           Year*Gender    1                0           .        .        .         .


                                  Type III Tests of Fixed Effects

                                         Num      Den
                         Effect           DF       DF    F Value    Pr > F

                         Age               1    73768      85.60    <.0001
                         Gender            1    33985       8.97    0.0027
                         Year              1    73768     116.92    <.0001
                         Year*Gender       1    73768      14.71    0.0001


                                     Gender Least Squares Means

                        Standard
  Gender    Estimate       Error       DF    t Value    Pr > |t|     Alpha       Lower       Upper

  0          -1.4394     0.02062    33985     -69.80      <.0001      0.05     -1.4798     -1.3990
  1          -1.4098     0.01662    33985     -84.83      <.0001      0.05     -1.4424     -1.3772
                                           The SAS System         15:14 Monday, October 12, 2015 109


                                       The GLIMMIX Procedure

                                         Model Information

                       Data Set                      WORK.ZODIAC_45_OVER_75
                       Response Variable             OUT_AntihypertensiveMed
                       Response Distribution         Binomial
                       Link Function                 Logit
                       Variance Function             Default
                       Variance Matrix Blocked By    BSISID
                       Estimation Technique          Residual PL
                       Degrees of Freedom Method     Between-Within


                                      Class Level Information

                                  Class     Levels    Values

                                  BSISID     33987    not printed
                                  Gender         2    0 1


                              Number of Observations Read      107758
                              Number of Observations Used      107758


                                             Dimensions

                                 R-side Cov. Parameters           2
                                 Columns in X                     7
                                 Columns in Z per Subject         0
                                 Subjects (Blocks in V)       33987
                                 Max Obs per Subject             16


                                     Optimization Information

                          Optimization Technique        Dual Quasi-Newton
                          Parameters in Optimization    1
                          Lower Boundaries              0
                          Upper Boundaries              0
                          Fixed Effects                 Profiled
                          Residual Variance             Profiled
                          Starting From                 Data


                                          Iteration History

                                                      Objective                         Max
         Iteration    Restarts    Subiterations        Function          Change    Gradient

                 0           0                4     451351.5042      0.47725545    0.000287
                 1           0                2    441867.23646      0.02487295    0.007059
                 2           0                2    441969.27932      0.00039246    1.897E-8
                 3           0                2    441966.26715      0.00004179    1.159E-8
                 4           0                1    441966.10911      0.00000183    0.002817
                 5           0                1    441966.09935      0.00000131    0.006513
                 6           0                1    441966.10233      0.00000082    0.000678
                 7           0                1    441966.10028      0.00000035    0.001726
                                           The SAS System         15:14 Monday, October 12, 2015 112

                                       The GLIMMIX Procedure

                                          Iteration History

                                                      Objective                         Max
         Iteration    Restarts    Subiterations        Function          Change    Gradient

                 8           0                1    441966.09928      0.00000084    0.004178
                 9           0                1    441966.10145      0.00000203    0.010121
                10           0                1    441966.09618      0.00000165    0.001533
                11           0                1    441966.10031      0.00000007    0.000968
                12           0                1    441966.10029      0.00000047    0.002363
                13           0                1    441966.09904      0.00000115    0.005725
                14           0                1    441966.10202      0.00000077    0.000301
                15           0                1    441966.10012      0.00000016      0.0008
                16           0                1    441966.09962      0.00000011    0.000029
                17           0                1    441966.09988      0.00000000    0.000033

                        Convergence criterion (PCONV=1.11022E-8) satisfied.


                                           Fit Statistics

                              -2 Res Log Pseudo-Likelihood    441966.1
                              Generalized Chi-Square          35707.64
                              Gener. Chi-Square / DF              0.33


                                  Covariance Parameter Estimates

                                                               Standard
                            Cov Parm    Subject    Estimate       Error

                            CS          BSISID       0.6772    0.006614
                            Residual                 0.3314    0.001746


                                    Solutions for Fixed Effects

                                                Standard
           Effect         Gender    Estimate       Error       DF    t Value    Pr > |t|

           Intercept                 -0.9362      0.1652    33985      -5.67      <.0001
           Age                       0.01394    0.002204    73768       6.33      <.0001
           Gender         0          -0.3464     0.05876    33985      -5.90      <.0001
           Gender         1                0           .        .        .         .
           Year                      0.08904    0.002965    73768      30.03      <.0001
           Year*Gender    0          0.01692    0.004398    73768       3.85      0.0001
           Year*Gender    1                0           .        .        .         .


                                  Type III Tests of Fixed Effects

                                         Num      Den
                         Effect           DF       DF    F Value    Pr > F

                         Age               1    73768      40.01    <.0001
                         Gender            1    33985      34.76    <.0001
                         Year              1    73768    1471.36    <.0001
                         Year*Gender       1    73768      14.80    0.0001
                                           The SAS System         15:14 Monday, October 12, 2015 113

                                       The GLIMMIX Procedure

                                     Gender Least Squares Means

                        Standard
  Gender    Estimate       Error       DF    t Value    Pr > |t|     Alpha       Lower       Upper

  0           1.1960     0.01887    33985      63.38      <.0001      0.05      1.1591      1.2330
  1           1.3267     0.01586    33985      83.65      <.0001      0.05      1.2957      1.3578
                                           The SAS System         15:14 Monday, October 12, 2015 114

                                       The GLIMMIX Procedure

                                         Model Information

                        Data Set                      WORK.ZODIAC_45_OVER_75
                        Response Variable             OUT_LipidLoweringMed
                        Response Distribution         Binomial
                        Link Function                 Logit
                        Variance Function             Default
                        Variance Matrix Blocked By    BSISID
                        Estimation Technique          Residual PL
                        Degrees of Freedom Method     Between-Within


                                      Class Level Information

                                  Class     Levels    Values

                                  BSISID     33987    not printed
                                  Gender         2    0 1


                              Number of Observations Read      107758
                              Number of Observations Used      107758


                                             Dimensions

                                 R-side Cov. Parameters           2
                                 Columns in X                     7
                                 Columns in Z per Subject         0
                                 Subjects (Blocks in V)       33987
                                 Max Obs per Subject             16


                                     Optimization Information

                          Optimization Technique        Dual Quasi-Newton
                          Parameters in Optimization    1
                          Lower Boundaries              0
                          Upper Boundaries              0
                          Fixed Effects                 Profiled
                          Residual Variance             Profiled
                          Starting From                 Data


                                          Iteration History

                                                      Objective                         Max
         Iteration    Restarts    Subiterations        Function          Change    Gradient

                 0           0                4    403967.00494      1.06092324    0.000016
                 1           0                3    399846.70246      0.08778497    0.006475
                 2           0                2    399945.39029      0.00628063      7.5E-7
                 3           0                1     399945.6947      0.00016617    0.005347
                 4           0                1    399945.69205      0.00000771     0.00174
                 5           0                1    399945.69293      0.00000114    0.002178
                 6           0                1    399945.69368      0.00000169    0.002775
                 7           0                1    399945.69276      0.00000071    0.000753
                                           The SAS System         15:14 Monday, October 12, 2015 115

                                       The GLIMMIX Procedure

                                          Iteration History

                                                      Objective                         Max
         Iteration    Restarts    Subiterations        Function          Change    Gradient

                 8           0                1    399945.69312      0.00000001    0.000743

                        Convergence criterion (PCONV=1.11022E-8) satisfied.


                                           Fit Statistics

                              -2 Res Log Pseudo-Likelihood    399945.7
                              Generalized Chi-Square          29082.48
                              Gener. Chi-Square / DF              0.27


                                  Covariance Parameter Estimates

                                                               Standard
                            Cov Parm    Subject    Estimate       Error

                            CS          BSISID       0.7338    0.006664
                            Residual                 0.2699    0.001408


                                    Solutions for Fixed Effects

                                                Standard
           Effect         Gender    Estimate       Error       DF    t Value    Pr > |t|

           Intercept                  5.8319      0.1488    33985      39.19      <.0001
           Age                       -0.1010    0.002064    73768     -48.92      <.0001
           Gender         0         -0.01586     0.05674    33985      -0.28      0.7799
           Gender         1                0           .        .        .         .
           Year                       0.1904    0.002930    73768      64.99      <.0001
           Year*Gender    0          0.01555    0.003962    73768       3.93      <.0001
           Year*Gender    1                0           .        .        .         .


                                  Type III Tests of Fixed Effects

                                         Num      Den
                         Effect           DF       DF    F Value    Pr > F

                         Age               1    73768    2393.53    <.0001
                         Gender            1    33985       0.08    0.7799
                         Year              1    73768    5841.60    <.0001
                         Year*Gender       1    73768      15.41    <.0001


                                     Gender Least Squares Means

                        Standard
  Gender    Estimate       Error       DF    t Value    Pr > |t|     Alpha       Lower       Upper

  0           0.2785     0.01747    33985      15.94      <.0001      0.05      0.2443      0.3127
  1          0.09597     0.01394    33985       6.88      <.0001      0.05     0.06864      0.1233
                                          The SAS System      13:41 Wednesday, October 14, 2015  73

                                       The GLIMMIX Procedure

                                         Model Information

                        Data Set                      WORK.ZODIAC_45_OVER_75
                        Response Variable             PRO_Smoking
                        Response Distribution         Binomial
                        Link Function                 Logit
                        Variance Function             Default
                        Variance Matrix Blocked By    BSISID
                        Estimation Technique          Residual PL
                        Degrees of Freedom Method     Between-Within


                                      Class Level Information

                                  Class     Levels    Values

                                  BSISID     33987    not printed
                                  Gender         2    0 1


                              Number of Observations Read      107758
                              Number of Observations Used      107758


                                             Dimensions

                                 R-side Cov. Parameters           1
                                 Columns in X                     7
                                 Columns in Z per Subject         0
                                 Subjects (Blocks in V)       33987
                                 Max Obs per Subject             16


                                      Optimization Information

                                 Optimization Technique    None
                                 Parameters                0
                                 Lower Boundaries          0
                                 Upper Boundaries          0
                                 Fixed Effects             Profiled
                                 Residual Variance         Profiled
                                 Starting From             Data


                                          Iteration History

                                                      Objective                         Max
         Iteration    Restarts    Subiterations        Function          Change    Gradient

                 0           0                0    492407.44794      0.87259395           .
                 1           0                0    592305.58761      0.32909076           .
                 2           0                0    637676.49959      0.05085581           .
                 3           0                0    644348.85976      0.00106805           .
                 4           0                0    644468.12088      0.00000039           .
                 5           0                0    644468.15848      0.00000000           .
                                           The SAS System      13:41 Wednesday, October 14, 2015  74

                                       The GLIMMIX Procedure

                        Convergence criterion (PCONV=1.11022E-8) satisfied.


                                           Fit Statistics

                              -2 Res Log Pseudo-Likelihood    644468.2
                              Generalized Chi-Square          112939.4
                              Gener. Chi-Square / DF              1.05


                                  Covariance Parameter Estimates

                                                            Standard
                               Cov Parm         Estimate       Error

                               Residual (VC)      1.0481    0.004516


                                    Solutions for Fixed Effects

                                                Standard
           Effect         Gender    Estimate       Error       DF    t Value    Pr > |t|

           Intercept                  3.4873      0.2387    33985      14.61      <.0001
           Age                      -0.03548    0.002893    73768     -12.26      <.0001
           Gender         0           0.2521     0.08774    33985       2.87      0.0041
           Gender         1                0           .        .        .         .
           Year                       0.1872    0.004347    73768      43.06      <.0001
           Year*Gender    0         -0.02528    0.007402    73768      -3.41      0.0006
           Year*Gender    1                0           .        .        .         .


                                  Type III Tests of Fixed Effects

                                         Num      Den
                         Effect           DF       DF    F Value    Pr > F

                         Age               1    73768     150.38    <.0001
                         Gender            1    33985       8.26    0.0041
                         Year              1    73768    2214.50    <.0001
                         Year*Gender       1    73768      11.66    0.0006


                                     Gender Least Squares Means

                        Standard
  Gender    Estimate       Error       DF    t Value    Pr > |t|     Alpha       Lower       Upper

  0           2.9360     0.02373    33985     123.71      <.0001      0.05      2.8895      2.9825
  1           3.0063     0.01975    33985     152.19      <.0001      0.05      2.9675      3.0450
                                           The SAS System      13:41 Wednesday, October 14, 2015  75

                                       The GLIMMIX Procedure

                                         Model Information

                        Data Set                      WORK.ZODIAC_45_OVER_75
                        Response Variable             OUT_microalbuminuria
                        Response Distribution         Binomial
                        Link Function                 Logit
                        Variance Function             Default
                        Variance Matrix Blocked By    BSISID
                        Estimation Technique          Residual PL
                        Degrees of Freedom Method     Between-Within


                                      Class Level Information

                                  Class     Levels    Values

                                  BSISID     33987    not printed
                                  Gender         2    0 1


                              Number of Observations Read      107758
                              Number of Observations Used       81083


                                             Dimensions

                                 R-side Cov. Parameters           1
                                 Columns in X                     7
                                 Columns in Z per Subject         0
                                 Subjects (Blocks in V)       33987
                                 Max Obs per Subject             16


                                      Optimization Information

                                 Optimization Technique    None
                                 Parameters                0
                                 Lower Boundaries          0
                                 Upper Boundaries          0
                                 Fixed Effects             Profiled
                                 Residual Variance         Profiled
                                 Starting From             Data


                                          Iteration History

                                                      Objective                         Max
         Iteration    Restarts    Subiterations        Function          Change    Gradient

                 0           0                0    370187.01681      2.00000000           .
                 1           0                0    364269.54605      0.28704965           .
                 2           0                0    364385.38504      0.00020353           .
                 3           0                0     364385.4398      0.00000000           .

                        Convergence criterion (PCONV=1.11022E-8) satisfied.
                                           The SAS System      13:41 Wednesday, October 14, 2015  76

                                       The GLIMMIX Procedure

                                           Fit Statistics

                              -2 Res Log Pseudo-Likelihood    364385.4
                              Generalized Chi-Square          80991.26
                              Gener. Chi-Square / DF              1.00


                                  Covariance Parameter Estimates

                                                            Standard
                               Cov Parm         Estimate       Error

                               Residual (VC)      0.9989    0.004961


                                    Solutions for Fixed Effects

                                                Standard
           Effect         Gender    Estimate       Error       DF    t Value    Pr > |t|

           Intercept                 -6.1664      0.1508    28471     -40.90      <.0001
           Age                       0.06748    0.001787    52607      37.76      <.0001
           Gender         0           0.7343     0.07729    28471       9.50      <.0001
           Gender         1                0           .        .        .         .
           Year                     -0.04106    0.003778    52607     -10.87      <.0001
           Year*Gender    0         0.000965    0.005789    52607       0.17      0.8676
           Year*Gender    1                0           .        .        .         .


                                  Type III Tests of Fixed Effects

                                         Num      Den
                         Effect           DF       DF    F Value    Pr > F

                         Age               1    52607    1426.03    <.0001
                         Gender            1    28471      90.25    <.0001
                         Year              1    52607     195.47    <.0001
                         Year*Gender       1    52607       0.03    0.8676


                                     Gender Least Squares Means

                        Standard
  Gender    Estimate       Error       DF    t Value    Pr > |t|     Alpha       Lower       Upper

  0          -0.5249     0.01173    28471     -44.75      <.0001      0.05     -0.5479     -0.5019
  1          -1.2719     0.01107    28471    -114.91      <.0001      0.05     -1.2936     -1.2502
                                           The SAS System      13:41 Wednesday, October 14, 2015  77

                                       The GLIMMIX Procedure

                                         Model Information

                        Data Set                      WORK.ZODIAC_45_OVER_75
                        Response Variable             OUT_BMI
                        Response Distribution         Binomial
                        Link Function                 Logit
                        Variance Function             Default
                        Variance Matrix Blocked By    BSISID
                        Estimation Technique          Residual PL
                        Degrees of Freedom Method     Between-Within


                                      Class Level Information

                                  Class     Levels    Values

                                  BSISID     33987    not printed
                                  Gender         2    0 1


                              Number of Observations Read      107758
                              Number of Observations Used       94583


                                             Dimensions

                                 R-side Cov. Parameters           1
                                 Columns in X                     7
                                 Columns in Z per Subject         0
                                 Subjects (Blocks in V)       33987
                                 Max Obs per Subject             16


                                      Optimization Information

                                 Optimization Technique    None
                                 Parameters                0
                                 Lower Boundaries          0
                                 Upper Boundaries          0
                                 Fixed Effects             Profiled
                                 Residual Variance         Profiled
                                 Starting From             Data


                                          Iteration History

                                                      Objective                         Max
         Iteration    Restarts    Subiterations        Function          Change    Gradient

                 0           0                0    441850.26847      0.56687346           .
                 1           0                0    433320.51205      0.01842144           .
                 2           0                0     433510.1902      0.00001592           .
                 3           0                0    433510.29545      0.00000000           .

                        Convergence criterion (PCONV=1.11022E-8) satisfied.
                                           The SAS System      13:41 Wednesday, October 14, 2015  78

                                       The GLIMMIX Procedure

                                           Fit Statistics

                              -2 Res Log Pseudo-Likelihood    433510.3
                              Generalized Chi-Square          94602.58
                              Gener. Chi-Square / DF              1.00


                                  Covariance Parameter Estimates

                                                            Standard
                               Cov Parm         Estimate       Error

                               Residual (VC)      1.0003    0.004600


                                    Solutions for Fixed Effects

                                                Standard
           Effect         Gender    Estimate       Error       DF    t Value    Pr > |t|

           Intercept                 -6.0768      0.1439    30373     -42.23      <.0001
           Age                       0.05870    0.001697    64205      34.60      <.0001
           Gender         0           0.5806     0.07433    30373       7.81      <.0001
           Gender         1                0           .        .        .         .
           Year                     0.000964    0.003618    64205       0.27      0.7899
           Year*Gender    0         -0.01987    0.005581    64205      -3.56      0.0004
           Year*Gender    1                0           .        .        .         .


                                  Type III Tests of Fixed Effects

                                         Num      Den
                         Effect           DF       DF    F Value    Pr > F

                         Age               1    64205    1196.95    <.0001
                         Gender            1    30373      61.01    <.0001
                         Year              1    64205      10.29    0.0013
                         Year*Gender       1    64205      12.67    0.0004


                                     Gender Least Squares Means

                        Standard
  Gender    Estimate       Error       DF    t Value    Pr > |t|     Alpha       Lower       Upper

  0          -1.0104     0.01178    30373     -85.74      <.0001      0.05     -1.0334     -0.9873
  1          -1.3328     0.01042    30373    -127.91      <.0001      0.05     -1.3532     -1.3123
                                           The SAS System      13:41 Wednesday, October 14, 2015  79

                                       The GLIMMIX Procedure

                                         Model Information

                        Data Set                      WORK.ZODIAC_45_OVER_75
                        Response Variable             OUT_EyeExamination
                        Response Distribution         Binomial
                        Link Function                 Logit
                        Variance Function             Default
                        Variance Matrix Blocked By    BSISID
                        Estimation Technique          Residual PL
                        Degrees of Freedom Method     Between-Within


                                      Class Level Information

                                  Class     Levels    Values

                                  BSISID     33987    not printed
                                  Gender         2    0 1


                              Number of Observations Read      107758
                              Number of Observations Used       73028


                                             Dimensions

                                 R-side Cov. Parameters           1
                                 Columns in X                     7
                                 Columns in Z per Subject         0
                                 Subjects (Blocks in V)       33987
                                 Max Obs per Subject             14


                                      Optimization Information

                                 Optimization Technique    None
                                 Parameters                0
                                 Lower Boundaries          0
                                 Upper Boundaries          0
                                 Fixed Effects             Profiled
                                 Residual Variance         Profiled
                                 Starting From             Data


                                          Iteration History

                                                      Objective                         Max
         Iteration    Restarts    Subiterations        Function          Change    Gradient

                 0           0                0    352094.97676      0.71480394           .
                 1           0                0     386040.5579      0.12944784           .
                 2           0                0     391698.1355      0.00785910           .
                 3           0                0    391851.54604      0.00001271           .
                 4           0                0    391851.67812      0.00000000           .

                        Convergence criterion (PCONV=1.11022E-8) satisfied.
                                           The SAS System      13:41 Wednesday, October 14, 2015  80

                                       The GLIMMIX Procedure

                                           Fit Statistics

                              -2 Res Log Pseudo-Likelihood    391851.7
                              Generalized Chi-Square          73097.67
                              Gener. Chi-Square / DF              1.00


                                  Covariance Parameter Estimates

                                                            Standard
                               Cov Parm         Estimate       Error

                               Residual (VC)      1.0010    0.005239


                                    Solutions for Fixed Effects

                                                Standard
           Effect         Gender    Estimate       Error       DF    t Value    Pr > |t|

           Intercept                 -3.9662      0.2385    26519     -16.63      <.0001
           Age                       0.03159    0.002810    46504      11.24      <.0001
           Gender         0          -0.5400      0.1554    26519      -3.47      0.0005
           Gender         1                0           .        .        .         .
           Year                     -0.06125    0.006056    46504     -10.11      <.0001
           Year*Gender    0          0.02412     0.01129    46504       2.14      0.0326
           Year*Gender    1                0           .        .        .         .


                                  Type III Tests of Fixed Effects

                                         Num      Den
                         Effect           DF       DF    F Value    Pr > F

                         Age               1    46504     126.40    <.0001
                         Gender            1    26519      12.07    0.0005
                         Year              1    46504      75.61    <.0001
                         Year*Gender       1    46504       4.57    0.0326


                                     Gender Least Squares Means

                        Standard
  Gender    Estimate       Error       DF    t Value    Pr > |t|     Alpha       Lower       Upper

  0          -2.4656     0.02195    26519    -112.31      <.0001      0.05     -2.5086     -2.4225
  1          -2.2553     0.01649    26519    -136.79      <.0001      0.05     -2.2876     -2.2229
                                           The SAS System      13:41 Wednesday, October 14, 2015  81

                                       The GLIMMIX Procedure

                                         Model Information

                        Data Set                      WORK.ZODIAC_45_OVER_75
                        Response Variable             PRO_EyeExamination
                        Response Distribution         Binomial
                        Link Function                 Logit
                        Variance Function             Default
                        Variance Matrix Blocked By    BSISID
                        Estimation Technique          Residual PL
                        Degrees of Freedom Method     Between-Within


                                      Class Level Information

                                  Class     Levels    Values

                                  BSISID     33987    not printed
                                  Gender         2    0 1


                              Number of Observations Read      107758
                              Number of Observations Used      107758


                                             Dimensions

                                 R-side Cov. Parameters           1
                                 Columns in X                     7
                                 Columns in Z per Subject         0
                                 Subjects (Blocks in V)       33987
                                 Max Obs per Subject             16


                                      Optimization Information

                                 Optimization Technique    None
                                 Parameters                0
                                 Lower Boundaries          0
                                 Upper Boundaries          0
                                 Fixed Effects             Profiled
                                 Residual Variance         Profiled
                                 Starting From             Data


                                          Iteration History

                                                      Objective                         Max
         Iteration    Restarts    Subiterations        Function          Change    Gradient

                 0           0                0    499910.86059      0.38500235           .
                 1           0                0    501210.30436      0.01037901           .
                 2           0                0    501344.27318      0.00001037           .
                 3           0                0    501344.37703      0.00000000           .

                        Convergence criterion (PCONV=1.11022E-8) satisfied.
                                           The SAS System      13:41 Wednesday, October 14, 2015  82

                                       The GLIMMIX Procedure

                                           Fit Statistics

                              -2 Res Log Pseudo-Likelihood    501344.4
                              Generalized Chi-Square          107701.2
                              Gener. Chi-Square / DF              1.00


                                  Covariance Parameter Estimates

                                                            Standard
                               Cov Parm         Estimate       Error

                               Residual (VC)      0.9995    0.004306


                                    Solutions for Fixed Effects

                                                Standard
           Effect         Gender    Estimate       Error       DF    t Value    Pr > |t|

           Intercept                  1.0771      0.1320    33985       8.16      <.0001
           Age                      -0.03562    0.001591    73768     -22.39      <.0001
           Gender         0          -0.6650     0.06572    33985     -10.12      <.0001
           Gender         1                0           .        .        .         .
           Year                       0.2286    0.003020    73768      75.72      <.0001
           Year*Gender    0          0.05717    0.005249    73768      10.89      <.0001
           Year*Gender    1                0           .        .        .         .


                                  Type III Tests of Fixed Effects

                                         Num      Den
                         Effect           DF       DF    F Value    Pr > F

                         Age               1    73768     501.25    <.0001
                         Gender            1    33985     102.39    <.0001
                         Year              1    73768    9533.31    <.0001
                         Year*Gender       1    73768     118.64    <.0001


                                     Gender Least Squares Means

                        Standard
  Gender    Estimate       Error       DF    t Value    Pr > |t|     Alpha       Lower       Upper

  0           1.1775     0.01244    33985      94.65      <.0001      0.05      1.1531      1.2019
  1           1.1134    0.009571    33985     116.33      <.0001      0.05      1.0946      1.1321
                                           The SAS System      13:41 Wednesday, October 14, 2015  83

                                       The GLIMMIX Procedure

                                         Model Information

                        Data Set                      WORK.ZODIAC_45_OVER_75
                        Response Variable             OUT_FeetExamination
                        Response Distribution         Binomial
                        Link Function                 Logit
                        Variance Function             Default
                        Variance Matrix Blocked By    BSISID
                        Estimation Technique          Residual PL
                        Degrees of Freedom Method     Between-Within


                                      Class Level Information

                                  Class     Levels    Values

                                  BSISID     33987    not printed
                                  Gender         2    0 1


                              Number of Observations Read      107758
                              Number of Observations Used       56603


                                             Dimensions

                                 R-side Cov. Parameters           1
                                 Columns in X                     7
                                 Columns in Z per Subject         0
                                 Subjects (Blocks in V)       33987
                                 Max Obs per Subject             16


                                      Optimization Information

                                 Optimization Technique    None
                                 Parameters                0
                                 Lower Boundaries          0
                                 Upper Boundaries          0
                                 Fixed Effects             Profiled
                                 Residual Variance         Profiled
                                 Starting From             Data


                                          Iteration History

                                                      Objective                         Max
         Iteration    Restarts    Subiterations        Function          Change    Gradient

                 0           0                0    257823.67609      0.11739920           .
                 1           0                0    252400.62084      0.00730000           .
                 2           0                0    252536.71054      0.00000674           .
                 3           0                0    252536.81585      0.00000000           .

                        Convergence criterion (PCONV=1.11022E-8) satisfied.
                                           The SAS System      13:41 Wednesday, October 14, 2015  84

                                       The GLIMMIX Procedure

                                           Fit Statistics

                              -2 Res Log Pseudo-Likelihood    252536.8
                              Generalized Chi-Square          56561.16
                              Gener. Chi-Square / DF              1.00


                                  Covariance Parameter Estimates

                                                            Standard
                               Cov Parm         Estimate       Error

                               Residual (VC)      0.9993    0.005941


                                    Solutions for Fixed Effects

                                                Standard
           Effect         Gender    Estimate       Error       DF    t Value    Pr > |t|

           Intercept                 -6.5946      0.1709    24515     -38.58      <.0001
           Age                       0.07210    0.002030    32083      35.52      <.0001
           Gender         0           0.5030     0.08679    24515       5.80      <.0001
           Gender         1                0           .        .        .         .
           Year                     -0.01900    0.003799    32083      -5.00      <.0001
           Year*Gender    0         -0.01996    0.006157    32083      -3.24      0.0012
           Year*Gender    1                0           .        .        .         .


                                  Type III Tests of Fixed Effects

                                         Num      Den
                         Effect           DF       DF    F Value    Pr > F

                         Age               1    32083    1262.01    <.0001
                         Gender            1    24515      33.59    <.0001
                         Year              1    32083      88.12    <.0001
                         Year*Gender       1    32083      10.51    0.0012


                                     Gender Least Squares Means

                        Standard
  Gender    Estimate       Error       DF    t Value    Pr > |t|     Alpha       Lower       Upper

  0          -0.8015     0.01467    24515     -54.62      <.0001      0.05     -0.8302     -0.7727
  1          -1.0297     0.01250    24515     -82.36      <.0001      0.05     -1.0542     -1.0052
                                           The SAS System      13:41 Wednesday, October 14, 2015  86

                                       The GLIMMIX Procedure

                                         Model Information

                        Data Set                      WORK.ZODIAC_45_OVER_75
                        Response Variable             PRO_FeetExamination
                        Response Distribution         Binomial
                        Link Function                 Logit
                        Variance Function             Default
                        Variance Matrix Blocked By    BSISID
                        Estimation Technique          Residual PL
                        Degrees of Freedom Method     Between-Within


                                      Class Level Information

                                  Class     Levels    Values

                                  BSISID     33987    not printed
                                  Gender         2    0 1


                              Number of Observations Read      107758
                              Number of Observations Used      107758


                                             Dimensions

                                 R-side Cov. Parameters           1
                                 Columns in X                     7
                                 Columns in Z per Subject         0
                                 Subjects (Blocks in V)       33987
                                 Max Obs per Subject             16


                                      Optimization Information

                                 Optimization Technique    None
                                 Parameters                0
                                 Lower Boundaries          0
                                 Upper Boundaries          0
                                 Fixed Effects             Profiled
                                 Residual Variance         Profiled
                                 Starting From             Data


                                          Iteration History

                                                      Objective                         Max
         Iteration    Restarts    Subiterations        Function          Change    Gradient

                 0           0                0    518454.29378      1.87416839           .
                 1           0                0    536256.21227      2.00000000           .
                 2           0                0    537968.38551      0.01245339           .
                 3           0                0    537978.06558      0.00000074           .
                 4           0                0    537978.06597      0.00000000           .

                        Convergence criterion (PCONV=1.11022E-8) satisfied.
                                           The SAS System      13:41 Wednesday, October 14, 2015  87

                                       The GLIMMIX Procedure

                                           Fit Statistics

                              -2 Res Log Pseudo-Likelihood    537978.1
                              Generalized Chi-Square          107994.6
                              Gener. Chi-Square / DF              1.00


                                  Covariance Parameter Estimates

                                                            Standard
                               Cov Parm         Estimate       Error

                               Residual (VC)      1.0022    0.004318


                                    Solutions for Fixed Effects

                                                Standard
           Effect         Gender    Estimate       Error       DF    t Value    Pr > |t|

           Intercept                  2.9852      0.1536    33985      19.44      <.0001
           Age                      -0.03621    0.001852    73768     -19.54      <.0001
           Gender         0          0.08685     0.06633    33985       1.31      0.1904
           Gender         1                0           .        .        .         .
           Year                       0.1356    0.003115    73768      43.54      <.0001
           Year*Gender    0         0.001014    0.005326    73768       0.19      0.8490
           Year*Gender    1                0           .        .        .         .


                                  Type III Tests of Fixed Effects

                                         Num      Den
                         Effect           DF       DF    F Value    Pr > F

                         Age               1    73768     381.99    <.0001
                         Gender            1    33985       1.71    0.1904
                         Year              1    73768    2601.09    <.0001
                         Year*Gender       1    73768       0.04    0.8490


                                     Gender Least Squares Means

                        Standard
  Gender    Estimate       Error       DF    t Value    Pr > |t|     Alpha       Lower       Upper

  0           1.8878     0.01489    33985     126.81      <.0001      0.05      1.8586      1.9170
  1           1.7880     0.01149    33985     155.57      <.0001      0.05      1.7655      1.8106
                                           The SAS System      13:41 Wednesday, October 14, 2015  88

                                       The GLIMMIX Procedure

                                         Model Information

                        Data Set                      WORK.ZODIAC_45_OVER_75
                        Response Variable             OUT_Insulin
                        Response Distribution         Binomial
                        Link Function                 Logit
                        Variance Function             Default
                        Variance Matrix Blocked By    BSISID
                        Estimation Technique          Residual PL
                        Degrees of Freedom Method     Between-Within


                                      Class Level Information

                                  Class     Levels    Values

                                  BSISID     33987    not printed
                                  Gender         2    0 1


                              Number of Observations Read      107758
                              Number of Observations Used      107758


                                             Dimensions

                                 R-side Cov. Parameters           1
                                 Columns in X                     7
                                 Columns in Z per Subject         0
                                 Subjects (Blocks in V)       33987
                                 Max Obs per Subject             16


                                      Optimization Information

                                 Optimization Technique    None
                                 Parameters                0
                                 Lower Boundaries          0
                                 Upper Boundaries          0
                                 Fixed Effects             Profiled
                                 Residual Variance         Profiled
                                 Starting From             Data


                                          Iteration History

                                                      Objective                         Max
         Iteration    Restarts    Subiterations        Function          Change    Gradient

                 0           0                0    519019.57181      0.37371868           .
                 1           0                0    517465.37854      0.01706475           .
                 2           0                0      517570.502      0.00000871           .
                 3           0                0    517570.54097      0.00000000           .

                        Convergence criterion (PCONV=1.11022E-8) satisfied.
                                           The SAS System      13:41 Wednesday, October 14, 2015  89

                                       The GLIMMIX Procedure

                                           Fit Statistics

                              -2 Res Log Pseudo-Likelihood    517570.5
                              Generalized Chi-Square          107762.7
                              Gener. Chi-Square / DF              1.00


                                  Covariance Parameter Estimates

                                                            Standard
                               Cov Parm         Estimate       Error

                               Residual (VC)      1.0001    0.004309


                                    Solutions for Fixed Effects

                                                Standard
           Effect         Gender    Estimate       Error       DF    t Value    Pr > |t|

           Intercept                 -3.4382      0.1451    33985     -23.69      <.0001
           Age                       0.02463    0.001727    73768      14.26      <.0001
           Gender         0          -0.2221     0.07456    33985      -2.98      0.0029
           Gender         1                0           .        .        .         .
           Year                     -0.00533    0.003235    73768      -1.65      0.0998
           Year*Gender    0         0.002243    0.005663    73768       0.40      0.6920
           Year*Gender    1                0           .        .        .         .


                                  Type III Tests of Fixed Effects

                                         Num      Den
                         Effect           DF       DF    F Value    Pr > F

                         Age               1    73768     203.37    <.0001
                         Gender            1    33985       8.88    0.0029
                         Year              1    73768       2.20    0.1381
                         Year*Gender       1    73768       0.16    0.6920


                                     Gender Least Squares Means

                        Standard
  Gender    Estimate       Error       DF    t Value    Pr > |t|     Alpha       Lower       Upper

  0          -1.7087     0.01367    33985    -125.00      <.0001      0.05     -1.7355     -1.6819
  1          -1.5152     0.01019    33985    -148.63      <.0001      0.05     -1.5352     -1.4952
                                           The SAS System      13:41 Wednesday, October 14, 2015  90

                                       The GLIMMIX Procedure

                                         Model Information

                        Data Set                      WORK.ZODIAC_45_OVER_75
                        Response Variable             OUT_DMoralMed
                        Response Distribution         Binomial
                        Link Function                 Logit
                        Variance Function             Default
                        Variance Matrix Blocked By    BSISID
                        Estimation Technique          Residual PL
                        Degrees of Freedom Method     Between-Within


                                      Class Level Information

                                  Class     Levels    Values

                                  BSISID     33987    not printed
                                  Gender         2    0 1


                              Number of Observations Read      107758
                              Number of Observations Used      107758


                                             Dimensions

                                 R-side Cov. Parameters           1
                                 Columns in X                     7
                                 Columns in Z per Subject         0
                                 Subjects (Blocks in V)       33987
                                 Max Obs per Subject             16


                                      Optimization Information

                                 Optimization Technique    None
                                 Parameters                0
                                 Lower Boundaries          0
                                 Upper Boundaries          0
                                 Fixed Effects             Profiled
                                 Residual Variance         Profiled
                                 Starting From             Data


                                          Iteration History

                                                      Objective                         Max
         Iteration    Restarts    Subiterations        Function          Change    Gradient

                 0           0                0    466638.91676      0.17676449           .
                 1           0                0    461446.16335      0.01016481           .
                 2           0                0    461510.72651      0.00000932           .
                 3           0                0    461510.73961      0.00000000           .

                        Convergence criterion (PCONV=1.11022E-8) satisfied.
                                           The SAS System      13:41 Wednesday, October 14, 2015  91

                                       The GLIMMIX Procedure

                                           Fit Statistics

                              -2 Res Log Pseudo-Likelihood    461510.7
                              Generalized Chi-Square          107761.7
                              Gener. Chi-Square / DF              1.00


                                  Covariance Parameter Estimates

                                                            Standard
                               Cov Parm         Estimate       Error

                               Residual (VC)      1.0001    0.004309


                                    Solutions for Fixed Effects

                                                Standard
           Effect         Gender    Estimate       Error       DF    t Value    Pr > |t|

           Intercept                  1.6778      0.1147    33985      14.62      <.0001
           Age                      -0.01374    0.001367    73768     -10.05      <.0001
           Gender         0          0.02983     0.05716    33985       0.52      0.6018
           Gender         1                0           .        .        .         .
           Year                     -0.01110    0.002581    73768      -4.30      <.0001
           Year*Gender    0         0.007653    0.004336    73768       1.76      0.0776
           Year*Gender    1                0           .        .        .         .


                                  Type III Tests of Fixed Effects

                                         Num      Den
                         Effect           DF       DF    F Value    Pr > F

                         Age               1    73768     101.00    <.0001
                         Gender            1    33985       0.27    0.6018
                         Year              1    73768      11.24    0.0008
                         Year*Gender       1    73768       3.11    0.0776


                                     Gender Least Squares Means

                        Standard
  Gender    Estimate       Error       DF    t Value    Pr > |t|     Alpha       Lower       Upper

  0           0.5527     0.01022    33985      54.09      <.0001      0.05      0.5327      0.5728
  1           0.4253    0.007999    33985      53.17      <.0001      0.05      0.4096      0.4410

                               The GLIMMIX Procedure

                                         Model Information

                    Data Set                      WORK.ZODIAC_45_OVER_75
                    Response Variable             HbA1c
                    Response Distribution         Gaussian
                    Link Function                 Identity
                    Variance Function             Default
                    Variance Matrix Blocked By    BSISID
                    Estimation Technique          Restricted Maximum Likelihood
                    Degrees of Freedom Method     Between-Within


                                      Class Level Information

                                  Class     Levels    Values

                                  BSISID     33987    not printed
                                  Gender         2    0 1


                              Number of Observations Read      107758
                              Number of Observations Used      102681


                                             Dimensions

                                 R-side Cov. Parameters           2
                                 Columns in X                     7
                                 Columns in Z per Subject         0
                                 Subjects (Blocks in V)       33987
                                 Max Obs per Subject             16


                                     Optimization Information

                          Optimization Technique        Dual Quasi-Newton
                          Parameters in Optimization    1
                          Lower Boundaries              0
                          Upper Boundaries              0
                          Fixed Effects                 Profiled
                          Residual Variance             Profiled
                          Starting From                 Data


                                          Iteration History

                                                     Objective                         Max
          Iteration    Restarts    Evaluations        Function          Change    Gradient

                  0           0              4    722415.36898       .            3135.102
                  1           0              4    721966.46758    448.90139362    424.3834
                  2           0              2    721952.92576     13.54182751     134.643
                  3           0              2    721951.51452      1.41123151    9.318664
                  4           0              2    721951.50793      0.00659760    0.188398
                  5           0              2    721951.50792      0.00000274    0.000257
                                           The SAS System      13:41 Wednesday, October 14, 2015  10

                                       The GLIMMIX Procedure

                           Convergence criterion (GCONV=1E-8) satisfied.


                                           Fit Statistics

                                -2 Res Log Likelihood       721951.5
                                AIC  (smaller is better)    721955.5
                                AICC (smaller is better)    721955.5
                                BIC  (smaller is better)    721972.4
                                CAIC (smaller is better)    721974.4
                                HQIC (smaller is better)    721960.9
                                Generalized Chi-Square       4180017
                                Gener. Chi-Square / DF         40.71


                                  Covariance Parameter Estimates

                                                               Standard
                            Cov Parm    Subject    Estimate       Error

                            CS          BSISID      55.5523      0.5928
                            Residual                40.7108      0.2190


                                    Solutions for Fixed Effects

                                                Standard
           Effect         Gender    Estimate       Error       DF    t Value    Pr > |t|

           Intercept                 40.6098      0.6792    32865      59.79      <.0001
           Age                        0.1225    0.008935    69811      13.71      <.0001
           Gender         0           0.1107      0.2966    32865       0.37      0.7090
           Gender         1                0           .        .        .         .
           Year                      0.01574     0.01371    69811       1.15      0.2510
           Year*Gender    0         -0.01323     0.02118    69811      -0.62      0.5324
           Year*Gender    1                0           .        .        .         .


                                  Type III Tests of Fixed Effects

                                         Num      Den
                         Effect           DF       DF    F Value    Pr > F

                         Age               1    69811     187.94    <.0001
                         Gender            1    32865       0.14    0.7090
                         Year              1    69811       0.61    0.4362
                         Year*Gender       1    69811       0.39    0.5324


                                     Gender Least Squares Means

                        Standard
  Gender    Estimate       Error       DF    t Value    Pr > |t|     Alpha       Lower       Upper

  0          50.6522     0.07593    32865     667.08      <.0001      0.05     50.5034     50.8011
  1          50.7118     0.06138    32865     826.20      <.0001      0.05     50.5915     50.8321
                                           The SAS System      13:41 Wednesday, October 14, 2015  11

                                       The GLIMMIX Procedure

                                         Model Information

                    Data Set                      WORK.ZODIAC_45_OVER_75
                    Response Variable             SBP
                    Response Distribution         Gaussian
                    Link Function                 Identity
                    Variance Function             Default
                    Variance Matrix Blocked By    BSISID
                    Estimation Technique          Restricted Maximum Likelihood
                    Degrees of Freedom Method     Between-Within


                                      Class Level Information

                                  Class     Levels    Values

                                  BSISID     33987    not printed
                                  Gender         2    0 1


                              Number of Observations Read      107758
                              Number of Observations Used      104505


                                             Dimensions

                                 R-side Cov. Parameters           2
                                 Columns in X                     7
                                 Columns in Z per Subject         0
                                 Subjects (Blocks in V)       33987
                                 Max Obs per Subject             16


                                     Optimization Information

                          Optimization Technique        Dual Quasi-Newton
                          Parameters in Optimization    1
                          Lower Boundaries              0
                          Upper Boundaries              0
                          Fixed Effects                 Profiled
                          Residual Variance             Profiled
                          Starting From                 Data


                                          Iteration History

                                                     Objective                         Max
          Iteration    Restarts    Evaluations        Function          Change    Gradient

                  0           0              4    883599.53151       .            900.1135
                  1           0              4    883577.06056     22.47094960    16.52321
                  2           0              2    883577.05214      0.00842095    1.309335
                  3           0              2    883577.05208      0.00005313    0.002103

                           Convergence criterion (GCONV=1E-8) satisfied.
                                           The SAS System      13:41 Wednesday, October 14, 2015  12

                                       The GLIMMIX Procedure

                                           Fit Statistics

                                -2 Res Log Likelihood       883577.1
                                AIC  (smaller is better)    883581.1
                                AICC (smaller is better)    883581.1
                                BIC  (smaller is better)    883597.9
                                CAIC (smaller is better)    883599.9
                                HQIC (smaller is better)    883586.4
                                Generalized Chi-Square      20040453
                                Gener. Chi-Square / DF        191.77


                                  Covariance Parameter Estimates

                                                               Standard
                            Cov Parm    Subject    Estimate       Error

                            CS          BSISID       149.99      1.8188
                            Residual                 191.77      1.0089


                                    Solutions for Fixed Effects

                                                Standard
           Effect         Gender    Estimate       Error       DF    t Value    Pr > |t|

           Intercept                  161.75      1.2608    33266     128.29      <.0001
           Age                      -0.08545     0.01618    71234      -5.28      <.0001
           Gender         0          -4.4454      0.5799    33266      -7.67      <.0001
           Gender         1                0           .        .        .         .
           Year                      -0.9275     0.02637    71234     -35.17      <.0001
           Year*Gender    0           0.1008     0.04211    71234       2.39      0.0167
           Year*Gender    1                0           .        .        .         .


                                  Type III Tests of Fixed Effects

                                         Num      Den
                         Effect           DF       DF    F Value    Pr > F

                         Age               1    71234      27.90    <.0001
                         Gender            1    33266      58.77    <.0001
                         Year              1    71234    1551.09    <.0001
                         Year*Gender       1    71234       5.73    0.0167


                                     Gender Least Squares Means

                        Standard
  Gender    Estimate       Error       DF    t Value    Pr > |t|     Alpha       Lower       Upper

  0           139.80      0.1340    33266    1042.98      <.0001      0.05      139.54      140.07
  1           142.96      0.1081    33266    1322.86      <.0001      0.05      142.75      143.17
                                           The SAS System      13:41 Wednesday, October 14, 2015  13

                                       The GLIMMIX Procedure

                                         Model Information

                    Data Set                      WORK.ZODIAC_45_OVER_75
                    Response Variable             BMI
                    Response Distribution         Gaussian
                    Link Function                 Identity
                    Variance Function             Default
                    Variance Matrix Blocked By    BSISID
                    Estimation Technique          Restricted Maximum Likelihood
                    Degrees of Freedom Method     Between-Within


                                      Class Level Information

                                  Class     Levels    Values

                                  BSISID     33987    not printed
                                  Gender         2    0 1


                              Number of Observations Read      107758
                              Number of Observations Used       94583


                                             Dimensions

                                 R-side Cov. Parameters           2
                                 Columns in X                     7
                                 Columns in Z per Subject         0
                                 Subjects (Blocks in V)       33987
                                 Max Obs per Subject             16


                                     Optimization Information

                          Optimization Technique        Dual Quasi-Newton
                          Parameters in Optimization    1
                          Lower Boundaries              0
                          Upper Boundaries              0
                          Fixed Effects                 Profiled
                          Residual Variance             Profiled
                          Starting From                 Data


                                          Iteration History

                                                     Objective                         Max
          Iteration    Restarts    Evaluations        Function          Change    Gradient

                  0           0              4    437284.28598       .            1464.908
                  1           0              2    435873.44762    1410.8383566     556.226
                  2           0              2    435535.46069    337.98693408    217.2926
                  3           0              2     435459.2821     76.17858206     53.5417
                  4           0              2    435453.63438      5.64772825    7.078085
                  5           0              2    435453.52929      0.10508585    0.273406
                  6           0              3    435453.52913      0.00015809    0.000324
                                           The SAS System      13:41 Wednesday, October 14, 2015  14

                                       The GLIMMIX Procedure

                           Convergence criterion (GCONV=1E-8) satisfied.


                                           Fit Statistics

                                -2 Res Log Likelihood       435453.5
                                AIC  (smaller is better)    435457.5
                                AICC (smaller is better)    435457.5
                                BIC  (smaller is better)    435474.4
                                CAIC (smaller is better)    435476.4
                                HQIC (smaller is better)    435462.9
                                Generalized Chi-Square      201731.8
                                Gener. Chi-Square / DF          2.13


                                  Covariance Parameter Estimates

                                                               Standard
                            Cov Parm    Subject    Estimate       Error

                            CS          BSISID      18.8263      0.1617
                            Residual                 2.1330     0.01191


                                    Solutions for Fixed Effects

                                                Standard
           Effect         Gender    Estimate       Error       DF    t Value    Pr > |t|

           Intercept                 41.1009      0.3189    30373     128.90      <.0001
           Age                       -0.1564    0.004552    64205     -34.36      <.0001
           Gender         0          -1.9557     0.09617    30373     -20.34      <.0001
           Gender         1                0           .        .        .         .
           Year                      0.02996    0.005437    64205       5.51      <.0001
           Year*Gender    0          0.03131    0.006010    64205       5.21      <.0001
           Year*Gender    1                0           .        .        .         .


                                  Type III Tests of Fixed Effects

                                         Num      Den
                         Effect           DF       DF    F Value    Pr > F

                         Age               1    64205    1180.35    <.0001
                         Gender            1    30373     413.54    <.0001
                         Year              1    64205      83.00    <.0001
                         Year*Gender       1    64205      27.14    <.0001


                                     Gender Least Squares Means

                        Standard
  Gender    Estimate       Error       DF    t Value    Pr > |t|     Alpha       Lower       Upper

  0          27.3344     0.04043    30373     676.12      <.0001      0.05     27.2551     27.4136
  1          28.8832     0.03337    30373     865.45      <.0001      0.05     28.8178     28.9486
                                           The SAS System      13:41 Wednesday, October 14, 2015  15

                                       The GLIMMIX Procedure

                                         Model Information

                    Data Set                      WORK.ZODIAC_45_OVER_75
                    Response Variable             CholHDL
                    Response Distribution         Gaussian
                    Link Function                 Identity
                    Variance Function             Default
                    Variance Matrix Blocked By    BSISID
                    Estimation Technique          Restricted Maximum Likelihood
                    Degrees of Freedom Method     Between-Within


                                      Class Level Information

                                  Class     Levels    Values

                                  BSISID     33987    not printed
                                  Gender         2    0 1


                              Number of Observations Read      107758
                              Number of Observations Used       98458


                                             Dimensions

                                 R-side Cov. Parameters           2
                                 Columns in X                     7
                                 Columns in Z per Subject         0
                                 Subjects (Blocks in V)       33987
                                 Max Obs per Subject             16


                                     Optimization Information

                          Optimization Technique        Dual Quasi-Newton
                          Parameters in Optimization    1
                          Lower Boundaries              0
                          Upper Boundaries              0
                          Fixed Effects                 Profiled
                          Residual Variance             Profiled
                          Starting From                 Data


                                          Iteration History

                                                     Objective                         Max
          Iteration    Restarts    Evaluations        Function          Change    Gradient

                  0           0              4    255578.88489       .            2223.974
                  1           0              3    255103.55427    475.33061605    614.2411
                  2           0              2    255025.18391     78.37036249    222.6772
                  3           0              2     255015.3675      9.81641033    40.73313
                  4           0              2    255015.05631      0.31118963    2.176527
                  5           0              2     255015.0554      0.00090265    0.019964
                                           The SAS System      13:41 Wednesday, October 14, 2015  16

                                       The GLIMMIX Procedure

                           Convergence criterion (GCONV=1E-8) satisfied.


                                           Fit Statistics

                                -2 Res Log Likelihood       255015.1
                                AIC  (smaller is better)    255019.1
                                AICC (smaller is better)    255019.1
                                BIC  (smaller is better)    255035.9
                                CAIC (smaller is better)    255037.9
                                HQIC (smaller is better)    255024.4
                                Generalized Chi-Square      40684.70
                                Gener. Chi-Square / DF          0.41


                                  Covariance Parameter Estimates

                                                               Standard
                            Cov Parm    Subject    Estimate       Error

                            CS          BSISID       0.9882    0.009429
                            Residual                 0.4132    0.002268


                                    Solutions for Fixed Effects

                                                Standard
           Effect         Gender    Estimate       Error       DF    t Value    Pr > |t|

           Intercept                  3.2201     0.08369    32023      38.47      <.0001
           Age                      0.009608    0.001135    66430       8.47      <.0001
           Gender         0           0.2390     0.03412    32023       7.01      <.0001
           Gender         1                0           .        .        .         .
           Year                     -0.03093    0.001646    66430     -18.78      <.0001
           Year*Gender    0         -0.00870    0.002379    66430      -3.66      0.0003
           Year*Gender    1                0           .        .        .         .


                                  Type III Tests of Fixed Effects

                                         Num      Den
                         Effect           DF       DF    F Value    Pr > F

                         Age               1    66430      71.69    <.0001
                         Gender            1    32023      49.07    <.0001
                         Year              1    66430     612.90    <.0001
                         Year*Gender       1    66430      13.39    0.0003


                                     Gender Least Squares Means

                        Standard
  Gender    Estimate       Error       DF    t Value    Pr > |t|     Alpha       Lower       Upper

  0           3.7204    0.009690    32023     383.92      <.0001      0.05      3.7014      3.7394
  1           3.5943    0.007892    32023     455.43      <.0001      0.05      3.5788      3.6098
                                           The SAS System      13:41 Wednesday, October 14, 2015  19
