# Supplementary material for: Sex Differences in the Quality of Diabetes Care in the Netherlands (ZODIAC-45)
Source: PLoS One. 2015 Dec 29;10(12):e0145907. doi: 10.1371/journal.pone.0145907 (PMC4703132; doi:10.1371/journal.pone.0145907)
Supplement: S5 File — (TXT) [file pone.0145907.s007.txt]

S9 File. SAS output Glimmix outcomes men and women under 75 years of age

                                         The SAS System      10:18 Tuesday, October 13, 2015  49

                                     The GLIMMIX Procedure

                                       Model Information

                  Data Set                      WORK.ZODIAC_45_FEMALE_UNDER_75
                  Response Variable             OUT_smoking
                  Response Distribution         Binomial
                  Link Function                 Logit
                  Variance Function             Default
                  Variance Matrix Blocked By    BSISID
                  Estimation Technique          Residual PL
                  Degrees of Freedom Method     Between-Within


                                    Class Level Information

                                Class     Levels    Values

                                BSISID     33288    not printed


                            Number of Observations Read      115521
                            Number of Observations Used      109770


                                           Dimensions

                               R-side Cov. Parameters           2
                               Columns in X                     3
                               Columns in Z per Subject         0
                               Subjects (Blocks in V)       33288
                               Max Obs per Subject             16


                                   Optimization Information

                        Optimization Technique        Dual Quasi-Newton
                        Parameters in Optimization    1
                        Lower Boundaries              0
                        Upper Boundaries              0
                        Fixed Effects                 Profiled
                        Residual Variance             Profiled
                        Starting From                 Data


                                        Iteration History

                                                    Objective                         Max
       Iteration    Restarts    Subiterations        Function          Change    Gradient

               0           0                3    418948.02088      0.53117371    0.000102
               1           0                2    418268.40998      0.02006907    0.000567
               2           0                2    418383.77398      0.00018002    0.021735
               3           0                1    418383.49592      0.00000454    8.298E-6
               4           0                1    418383.49062      0.00000131    0.005294
               5           0                1    418383.48967      0.00000133    0.000127
               6           0                1    418383.49048      0.00000028    0.001009
               7           0                1    418383.49031      0.00000022    0.000109
               8           0                1    418383.49045      0.00000024    0.000864
                                         The SAS System      10:18 Tuesday, October 13, 2015  50

                                     The GLIMMIX Procedure

                                        Iteration History

                                                    Objective                         Max
       Iteration    Restarts    Subiterations        Function          Change    Gradient

               9           0                1    418383.49059      0.00000019    0.000072
              10           0                1    418383.49047      0.00000157    0.006337
              11           0                1    418383.48951      0.00000153    0.000096
              12           0                1    418383.49045      0.00000000    0.000095

                      Convergence criterion (PCONV=1.11022E-8) satisfied.


                                         Fit Statistics

                            -2 Res Log Pseudo-Likelihood    418383.5
                            Generalized Chi-Square          19639.78
                            Gener. Chi-Square / DF              0.18


                                Covariance Parameter Estimates

                                                             Standard
                          Cov Parm    Subject    Estimate       Error

                          CS          BSISID       0.8189    0.007155
                          Residual                 0.1789    0.000906


                                  Solutions for Fixed Effects

                                        Standard
               Effect       Estimate       Error       DF    t Value    Pr > |t|

               Intercept      0.8549     0.06912    31716      12.37      <.0001
               Age          -0.03561    0.001288    78051     -27.66      <.0001
               Year         -0.01309    0.002029    78051      -6.45      <.0001


                                Type III Tests of Fixed Effects

                                      Num      Den
                        Effect         DF       DF    F Value    Pr > F

                        Age             1    78051     764.82    <.0001
                        Year            1    78051      41.61    <.0001
                                         The SAS System      10:18 Tuesday, October 13, 2015  51

                                     The GLIMMIX Procedure

                                       Model Information

                  Data Set                      WORK.ZODIAC_45_FEMALE_UNDER_75
                  Response Variable             PRO_Smoking
                  Response Distribution         Binomial
                  Link Function                 Logit
                  Variance Function             Default
                  Variance Matrix Blocked By    BSISID
                  Estimation Technique          Residual PL
                  Degrees of Freedom Method     Between-Within


                                    Class Level Information

                                Class     Levels    Values

                                BSISID     33288    not printed


                            Number of Observations Read      115521
                            Number of Observations Used      115521


                                           Dimensions

                               R-side Cov. Parameters           2
                               Columns in X                     3
                               Columns in Z per Subject         0
                               Subjects (Blocks in V)       33288
                               Max Obs per Subject             16


                                   Optimization Information

                        Optimization Technique        Dual Quasi-Newton
                        Parameters in Optimization    1
                        Lower Boundaries              0
                        Upper Boundaries              0
                        Fixed Effects                 Profiled
                        Residual Variance             Profiled
                        Starting From                 Data


                                        Iteration History

                                                    Objective                         Max
       Iteration    Restarts    Subiterations        Function          Change    Gradient

               0           0                3    498884.46067      0.91580803    0.012823
               1           0                4     587833.4036      0.40344473    0.000568
               2           0                4    619039.92533      0.11688472    0.004778
               3           0                2    619981.63992      0.01971206    0.028206
               4           0                2    619575.86179      0.00175998    0.010995
               5           0                2    619537.53549      0.00011462    2.089E-8
               6           0                2    619534.95982      0.00000741    0.000105
               7           0                1    619534.79324      0.00000299    0.015822
               8           0                2    619534.73737      0.00000249    0.000375
                                         The SAS System      10:18 Tuesday, October 13, 2015  52

                                     The GLIMMIX Procedure

                                        Iteration History

                                                    Objective                         Max
       Iteration    Restarts    Subiterations        Function          Change    Gradient

               9           0                1    619534.78188      0.00000001    0.000041

                      Convergence criterion (PCONV=1.11022E-8) satisfied.


                                         Fit Statistics

                            -2 Res Log Pseudo-Likelihood    619534.8
                            Generalized Chi-Square          54922.47
                            Gener. Chi-Square / DF              0.48


                                Covariance Parameter Estimates

                                                             Standard
                          Cov Parm    Subject    Estimate       Error

                          CS          BSISID       0.4873    0.007096
                          Residual                 0.4754    0.002622


                                  Solutions for Fixed Effects

                                        Standard
               Effect       Estimate       Error       DF    t Value    Pr > |t|

               Intercept     -0.5139      0.1019    33287      -5.04      <.0001
               Age           0.01267    0.001683    82231       7.53      <.0001
               Year           0.1930    0.003190    82231      60.50      <.0001


                                Type III Tests of Fixed Effects

                                      Num      Den
                        Effect         DF       DF    F Value    Pr > F

                        Age             1    82231      56.66    <.0001
                        Year            1    82231    3660.64    <.0001
                                         The SAS System      10:18 Tuesday, October 13, 2015  53


                                     The GLIMMIX Procedure

                                       Model Information

                  Data Set                      WORK.ZODIAC_45_FEMALE_UNDER_75
                  Response Variable             OUT_macroalbuminuria
                  Response Distribution         Binomial
                  Link Function                 Logit
                  Variance Function             Default
                  Variance Matrix Blocked By    BSISID
                  Estimation Technique          Residual PL
                  Degrees of Freedom Method     Between-Within


                                    Class Level Information

                                Class     Levels    Values

                                BSISID     33288    not printed


                            Number of Observations Read      115521
                            Number of Observations Used       83428


                                           Dimensions

                               R-side Cov. Parameters           2
                               Columns in X                     3
                               Columns in Z per Subject         0
                               Subjects (Blocks in V)       33288
                               Max Obs per Subject             16


                                   Optimization Information

                        Optimization Technique        Dual Quasi-Newton
                        Parameters in Optimization    1
                        Lower Boundaries              0
                        Upper Boundaries              0
                        Fixed Effects                 Profiled
                        Residual Variance             Profiled
                        Starting From                 Data


                                        Iteration History

                                                    Objective                         Max
       Iteration    Restarts    Subiterations        Function          Change    Gradient

               0           0                2    242293.50359      1.08196299    0.000153
               1           0                2    371366.27876      0.78814951     0.00046
               2           0                2    463273.77069      0.46186421    0.000217
               3           0                2     506158.0941      0.11768619    0.000452
               4           0                2    515800.13303      0.00786259    0.000282
               5           0                2    516385.02992      0.00062824    0.000719
               6           0                2     516405.4014      0.00007323    0.000016
               7           0                1    516407.71122      0.00000840    0.000022
               8           0                1    516407.97594      0.00000098    0.000777
                                         The SAS System      10:18 Tuesday, October 13, 2015  56

                                     The GLIMMIX Procedure

                                        Iteration History

                                                    Objective                         Max
       Iteration    Restarts    Subiterations        Function          Change    Gradient

               9           0                1    516408.00705      0.00000023    0.000129
              10           0                1     516408.0101      0.00000003    0.000019
              11           0                1     516408.0102      0.00000005    0.000141
              12           0                1    516408.01003      0.00000004    0.000021
              13           0                1     516408.0101      0.00000000     0.00002

                      Convergence criterion (PCONV=1.11022E-8) satisfied.


                                         Fit Statistics

                            -2 Res Log Pseudo-Likelihood    516408.0
                            Generalized Chi-Square          16309.32
                            Gener. Chi-Square / DF              0.20


                                Covariance Parameter Estimates

                                                             Standard
                          Cov Parm    Subject    Estimate       Error

                          CS          BSISID       0.7549    0.007633
                          Residual                 0.1955    0.001199


                                  Solutions for Fixed Effects

                                        Standard
               Effect       Estimate       Error       DF    t Value    Pr > |t|

               Intercept     -5.6052      0.2951    27745     -18.99      <.0001
               Age           0.03674    0.005049    55680       7.28      <.0001
               Year         -0.06557    0.007485    55680      -8.76      <.0001


                                Type III Tests of Fixed Effects

                                      Num      Den
                        Effect         DF       DF    F Value    Pr > F

                        Age             1    55680      52.95    <.0001
                        Year            1    55680      76.73    <.0001
                                         The SAS System      10:18 Tuesday, October 13, 2015  57

                                     The GLIMMIX Procedure

                                       Model Information

                  Data Set                      WORK.ZODIAC_45_FEMALE_UNDER_75
                  Response Variable             PRO_AlbKreat
                  Response Distribution         Binomial
                  Link Function                 Logit
                  Variance Function             Default
                  Variance Matrix Blocked By    BSISID
                  Estimation Technique          Residual PL
                  Degrees of Freedom Method     Between-Within


                                    Class Level Information

                                Class     Levels    Values

                                BSISID     33288    not printed


                            Number of Observations Read      115521
                            Number of Observations Used      115521


                                           Dimensions

                               R-side Cov. Parameters           2
                               Columns in X                     3
                               Columns in Z per Subject         0
                               Subjects (Blocks in V)       33288
                               Max Obs per Subject             16


                                   Optimization Information

                        Optimization Technique        Dual Quasi-Newton
                        Parameters in Optimization    1
                        Lower Boundaries              0
                        Upper Boundaries              0
                        Fixed Effects                 Profiled
                        Residual Variance             Profiled
                        Starting From                 Data


                                        Iteration History

                                                    Objective                         Max
       Iteration    Restarts    Subiterations        Function          Change    Gradient

               0           0                3    533352.38168      0.35223939     0.14908
               1           0                3    534043.44337      0.02148036    0.000735
               2           0                2    533931.99724      0.00060096    2.172E-6
               3           0                2    533923.51005      0.00000692    2.803E-8
               4           0                1    533923.40351      0.00000052    0.005168
               5           0                1    533923.40875      0.00000180    0.017834
               6           0                1    533923.39286      0.00000200    0.007776
               7           0                1     533923.4105      0.00000271    0.026786
               8           0                1    533923.38665      0.00000206     0.00034
                                         The SAS System      10:18 Tuesday, October 13, 2015  58

                                     The GLIMMIX Procedure

                                        Iteration History

                                                    Objective                         Max
       Iteration    Restarts    Subiterations        Function          Change    Gradient

               9           0                1    533923.40478      0.00000018    0.001781
              10           0                1    533923.40647      0.00000063    0.006227
              11           0                1    533923.40091      0.00000033    0.002011
              12           0                1    533923.40378      0.00000007    0.001117
              13           0                1    533923.40444      0.00000040    0.003948
              14           0                1    533923.40797      0.00000139    0.013776
              15           0                1    533923.39567      0.00000486    0.048068
              16           0                2    533923.43858      0.00000370    0.000681
              17           0                1    533923.40608      0.00000002    0.000935
              18           0                1    533923.40588      0.00000000    0.000879

                      Convergence criterion (PCONV=1.11022E-8) satisfied.


                                         Fit Statistics

                            -2 Res Log Pseudo-Likelihood    533923.4
                            Generalized Chi-Square          86309.92
                            Gener. Chi-Square / DF              0.75


                                Covariance Parameter Estimates

                                                             Standard
                          Cov Parm    Subject    Estimate       Error

                          CS          BSISID       0.2101    0.004428
                          Residual                 0.7472    0.003834


                                  Solutions for Fixed Effects

                                        Standard
               Effect       Estimate       Error       DF    t Value    Pr > |t|

               Intercept     -1.4332     0.06633    33287     -21.61      <.0001
               Age           0.01063    0.000987    82231      10.76      <.0001
               Year           0.1723    0.002434    82231      70.79      <.0001


                                Type III Tests of Fixed Effects

                                      Num      Den
                        Effect         DF       DF    F Value    Pr > F

                        Age             1    82231     115.85    <.0001
                        Year            1    82231    5011.06    <.0001
                                         The SAS System      10:18 Tuesday, October 13, 2015  59

                                     The GLIMMIX Procedure

                                       Model Information

                  Data Set                      WORK.ZODIAC_45_FEMALE_UNDER_75
                  Response Variable             OUT_HbA1c
                  Response Distribution         Binomial
                  Link Function                 Logit
                  Variance Function             Default
                  Variance Matrix Blocked By    BSISID
                  Estimation Technique          Residual PL
                  Degrees of Freedom Method     Between-Within


                                    Class Level Information

                                Class     Levels    Values

                                BSISID     33288    not printed


                            Number of Observations Read      115521
                            Number of Observations Used      110314


                                           Dimensions

                               R-side Cov. Parameters           2
                               Columns in X                     3
                               Columns in Z per Subject         0
                               Subjects (Blocks in V)       33288
                               Max Obs per Subject             16


                                   Optimization Information

                        Optimization Technique        Dual Quasi-Newton
                        Parameters in Optimization    1
                        Lower Boundaries              0
                        Upper Boundaries              0
                        Fixed Effects                 Profiled
                        Residual Variance             Profiled
                        Starting From                 Data


                                        Iteration History

                                                    Objective                         Max
       Iteration    Restarts    Subiterations        Function          Change    Gradient

               0           0                2    482169.56102      0.12799230    0.000296
               1           0                2     468690.5412      0.00671302    0.001974
               2           0                2     469098.5891      0.00039683    0.000147
               3           0                1    469096.33897      0.00002199    0.020756
               4           0                2     469096.4653      0.00000308    5.229E-8
               5           0                1    469096.45656      0.00000043    0.002948
               6           0                1    469096.45773      0.00000007    0.002406
               7           0                1    469096.45755      0.00000043    0.002166
               8           0                1    469096.45715      0.00000042    0.001974
                                         The SAS System      10:18 Tuesday, October 13, 2015  60

                                     The GLIMMIX Procedure

                                        Iteration History

                                                    Objective                         Max
       Iteration    Restarts    Subiterations        Function          Change    Gradient

               9           0                1    469096.45766      0.00000038      0.0018
              10           0                1    469096.45719      0.00000035    0.001641
              11           0                1    469096.45761      0.00000032    0.001496
              12           0                1    469096.45723      0.00000029    0.001364
              13           0                1    469096.45758      0.00000001    0.001352
              14           0                1     469096.4575      0.00000002    0.001094
              15           0                1    469096.45748      0.00000000    0.001072

                      Convergence criterion (PCONV=1.11022E-8) satisfied.


                                         Fit Statistics

                            -2 Res Log Pseudo-Likelihood    469096.5
                            Generalized Chi-Square          65342.28
                            Gener. Chi-Square / DF              0.59


                                Covariance Parameter Estimates

                                                             Standard
                          Cov Parm    Subject    Estimate       Error

                          CS          BSISID       0.4252    0.005256
                          Residual                 0.5923    0.002980


                                  Solutions for Fixed Effects

                                        Standard
               Effect       Estimate       Error       DF    t Value    Pr > |t|

               Intercept      0.9484     0.06697    32113      14.16      <.0001
               Age          0.003882    0.001033    78198       3.76      0.0002
               Year         -0.01834    0.002428    78198      -7.56      <.0001


                                Type III Tests of Fixed Effects

                                      Num      Den
                        Effect         DF       DF    F Value    Pr > F

                        Age             1    78198      14.12    0.0002
                        Year            1    78198      57.09    <.0001
                                         The SAS System      10:18 Tuesday, October 13, 2015  61

                                     The GLIMMIX Procedure

                                       Model Information

                  Data Set                      WORK.ZODIAC_45_FEMALE_UNDER_75
                  Response Variable             PRO_HbA1c
                  Response Distribution         Binomial
                  Link Function                 Logit
                  Variance Function             Default
                  Variance Matrix Blocked By    BSISID
                  Estimation Technique          Residual PL
                  Degrees of Freedom Method     Between-Within


                                    Class Level Information

                                Class     Levels    Values

                                BSISID     33288    not printed


                            Number of Observations Read      115521
                            Number of Observations Used      115521


                                           Dimensions

                               R-side Cov. Parameters           2
                               Columns in X                     3
                               Columns in Z per Subject         0
                               Subjects (Blocks in V)       33288
                               Max Obs per Subject             16


                                   Optimization Information

                        Optimization Technique        Dual Quasi-Newton
                        Parameters in Optimization    1
                        Lower Boundaries              0
                        Upper Boundaries              0
                        Fixed Effects                 Profiled
                        Residual Variance             Profiled
                        Starting From                 Data


                                        Iteration History

                                                    Objective                         Max
       Iteration    Restarts    Subiterations        Function          Change    Gradient

               0           0                4    510958.72068      0.93725466     0.00125
               1           0                4    621230.79403      0.42791648    0.216117
               2           0                4    668405.40305      0.23013623     0.00244
               3           0                3    671298.44285      0.03880810    0.000828
               4           0                2    670457.41526      0.00074819    1.088E-6
               5           1                2    670440.65833      0.00000580    0.001844
               6           0                1    670440.51028      0.00000114    0.003474
               7           0                1    670440.53397      0.00000158    0.004813
               8           0                1    670440.50147      0.00000220    0.006736
                                         The SAS System      10:18 Tuesday, October 13, 2015  62

                                     The GLIMMIX Procedure

                                        Iteration History

                                                    Objective                         Max
       Iteration    Restarts    Subiterations        Function          Change    Gradient

               9           0                1    670440.54698      0.00000308    0.009424
              10           0                1    670440.48331      0.00000012    0.009009
              11           0                1    670440.48583      0.00000071    0.005252
              12           0                1    670440.50049      0.00000000    0.005199

                      Convergence criterion (PCONV=1.11022E-8) satisfied.


                                         Fit Statistics

                            -2 Res Log Pseudo-Likelihood    670440.5
                            Generalized Chi-Square          84156.30
                            Gener. Chi-Square / DF              0.73


                                Covariance Parameter Estimates

                                                             Standard
                          Cov Parm    Subject    Estimate       Error

                          CS          BSISID       0.1629    0.005981
                          Residual                 0.7285    0.004535


                                  Solutions for Fixed Effects

                                        Standard
               Effect       Estimate       Error       DF    t Value    Pr > |t|

               Intercept    -0.01637      0.1049    33287      -0.16      0.8760
               Age           0.01611    0.001603    82231      10.05      <.0001
               Year           0.1607    0.003598    82231      44.67      <.0001


                                Type III Tests of Fixed Effects

                                      Num      Den
                        Effect         DF       DF    F Value    Pr > F

                        Age             1    82231     101.03    <.0001
                        Year            1    82231    1995.20    <.0001
                                         The SAS System      10:18 Tuesday, October 13, 2015  63

                                     The GLIMMIX Procedure

                                       Model Information

                  Data Set                      WORK.ZODIAC_45_FEMALE_UNDER_75
                  Response Variable             OUT_SBP
                  Response Distribution         Binomial
                  Link Function                 Logit
                  Variance Function             Default
                  Variance Matrix Blocked By    BSISID
                  Estimation Technique          Residual PL
                  Degrees of Freedom Method     Between-Within


                                    Class Level Information

                                Class     Levels    Values

                                BSISID     33288    not printed


                            Number of Observations Read      115521
                            Number of Observations Used      112182


                                           Dimensions

                               R-side Cov. Parameters           2
                               Columns in X                     3
                               Columns in Z per Subject         0
                               Subjects (Blocks in V)       33288
                               Max Obs per Subject             16


                                   Optimization Information

                        Optimization Technique        Dual Quasi-Newton
                        Parameters in Optimization    1
                        Lower Boundaries              0
                        Upper Boundaries              0
                        Fixed Effects                 Profiled
                        Residual Variance             Profiled
                        Starting From                 Data


                                        Iteration History

                                                    Objective                         Max
       Iteration    Restarts    Subiterations        Function          Change    Gradient

               0           0                3    472149.93205      0.12627392     0.00102
               1           0                2    468341.04704      0.00557191    0.001314
               2           0                2     468439.2511      0.00013985    2.362E-7
               3           0                1    468439.19437      0.00000101    0.016539
               4           0                2    468439.19487      0.00000141    0.007303
               5           0                1     468439.1943      0.00000166     0.02073
               6           0                2    468439.19497      0.00000128     0.00094
               7           0                1    468439.19445      0.00000022    0.002711
               8           0                1    468439.19454      0.00000062    0.007683
                                         The SAS System      10:18 Tuesday, October 13, 2015  64

                                     The GLIMMIX Procedure

                                        Iteration History

                                                    Objective                         Max
       Iteration    Restarts    Subiterations        Function          Change    Gradient

               9           0                1    468439.19429      0.00000026    0.003243
              10           0                1    468439.19439      0.00000001    0.003116

                      Convergence criterion (PCONV=1.11022E-8) satisfied.


                                         Fit Statistics

                            -2 Res Log Pseudo-Likelihood    468439.2
                            Generalized Chi-Square          77847.91
                            Gener. Chi-Square / DF              0.69


                                Covariance Parameter Estimates

                                                             Standard
                          Cov Parm    Subject    Estimate       Error

                          CS          BSISID       0.3058    0.004421
                          Residual                 0.6940    0.003430


                                  Solutions for Fixed Effects

                                        Standard
               Effect       Estimate       Error       DF    t Value    Pr > |t|

               Intercept      1.8706     0.06307    32608      29.66      <.0001
               Age          -0.04830    0.000968    79571     -49.90      <.0001
               Year           0.1005    0.002303    79571      43.63      <.0001


                                Type III Tests of Fixed Effects

                                      Num      Den
                        Effect         DF       DF    F Value    Pr > F

                        Age             1    79571    2490.19    <.0001
                        Year            1    79571    1903.89    <.0001
                                         The SAS System      10:18 Tuesday, October 13, 2015  65

                                     The GLIMMIX Procedure

                                       Model Information

                  Data Set                      WORK.ZODIAC_45_FEMALE_UNDER_75
                  Response Variable             PRO_SBP
                  Response Distribution         Binomial
                  Link Function                 Logit
                  Variance Function             Default
                  Variance Matrix Blocked By    BSISID
                  Estimation Technique          Residual PL
                  Degrees of Freedom Method     Between-Within


                                    Class Level Information

                                Class     Levels    Values

                                BSISID     33288    not printed


                            Number of Observations Read      115521
                            Number of Observations Used      115521


                                           Dimensions

                               R-side Cov. Parameters           2
                               Columns in X                     3
                               Columns in Z per Subject         0
                               Subjects (Blocks in V)       33288
                               Max Obs per Subject             16


                                   Optimization Information

                        Optimization Technique        Dual Quasi-Newton
                        Parameters in Optimization    1
                        Lower Boundaries              0
                        Upper Boundaries              0
                        Fixed Effects                 Profiled
                        Residual Variance             Profiled
                        Starting From                 Data


                                        Iteration History

                                                    Objective                         Max
       Iteration    Restarts    Subiterations        Function          Change    Gradient

               0           0                4    480585.51037      1.01166562    0.000634
               1           0                4    623722.59376      0.59034229    0.210378
               2           0                4     705185.8496      0.20684553    0.041745
               3           0                3    726591.52964      0.06151359     0.00602
               4           0                2    727291.15019      0.00443875    0.001044
               5           0                2    727250.73743      0.00015115    0.000063
               6           0                1    727249.20305      0.00000446    0.000794
               7           0                1    727249.15722      0.00000116    0.009533
               8           0                1    727249.13846      0.00000000    0.009677
                                         The SAS System      10:18 Tuesday, October 13, 2015  66

                                     The GLIMMIX Procedure

                      Convergence criterion (PCONV=1.11022E-8) satisfied.


                                         Fit Statistics

                            -2 Res Log Pseudo-Likelihood    727249.1
                            Generalized Chi-Square          88278.55
                            Gener. Chi-Square / DF              0.76


                                Covariance Parameter Estimates

                                                             Standard
                          Cov Parm    Subject    Estimate       Error

                          CS          BSISID       0.1798    0.005094
                          Residual                 0.7642    0.004239


                                  Solutions for Fixed Effects

                                        Standard
               Effect       Estimate       Error       DF    t Value    Pr > |t|

               Intercept      0.7213      0.1349    33287       5.35      <.0001
               Age           0.01583    0.002069    82231       7.65      <.0001
               Year           0.1418    0.004622    82231      30.68      <.0001


                                Type III Tests of Fixed Effects

                                      Num      Den
                        Effect         DF       DF    F Value    Pr > F

                        Age             1    82231      58.55    <.0001
                        Year            1    82231     941.05    <.0001
                                         The SAS System      10:18 Tuesday, October 13, 2015  67

                                     The GLIMMIX Procedure

                                       Model Information

                  Data Set                      WORK.ZODIAC_45_FEMALE_UNDER_75
                  Response Variable             Out_Obesity
                  Response Distribution         Binomial
                  Link Function                 Logit
                  Variance Function             Default
                  Variance Matrix Blocked By    BSISID
                  Estimation Technique          Residual PL
                  Degrees of Freedom Method     Between-Within


                                    Class Level Information

                                Class     Levels    Values

                                BSISID     33288    not printed


                            Number of Observations Read      115521
                            Number of Observations Used      106284


                                           Dimensions

                               R-side Cov. Parameters           2
                               Columns in X                     3
                               Columns in Z per Subject         0
                               Subjects (Blocks in V)       33288
                               Max Obs per Subject             16


                                   Optimization Information

                        Optimization Technique        Dual Quasi-Newton
                        Parameters in Optimization    1
                        Lower Boundaries              0
                        Upper Boundaries              0
                        Fixed Effects                 Profiled
                        Residual Variance             Profiled
                        Starting From                 Data


                                        Iteration History

                                                    Objective                         Max
       Iteration    Restarts    Subiterations        Function          Change    Gradient

               0           0                2    359857.38245      0.17559464    0.000912
               1           0                2    358544.45021      0.00413846    0.000158
               2           0                1    358560.58883      0.00001715    8.009E-6
               3           0                0    358560.58803      0.00000001    6.244E-6

                      Convergence criterion (PCONV=1.11022E-8) satisfied.
                                         The SAS System      10:18 Tuesday, October 13, 2015  68

                                     The GLIMMIX Procedure

                                         Fit Statistics

                            -2 Res Log Pseudo-Likelihood    358560.6
                            Generalized Chi-Square          21658.70
                            Gener. Chi-Square / DF              0.20


                                Covariance Parameter Estimates

                                                             Standard
                          Cov Parm    Subject    Estimate       Error

                          CS          BSISID       0.8010    0.007143
                          Residual                 0.2038    0.001051


                                  Solutions for Fixed Effects

                                        Standard
               Effect       Estimate       Error       DF    t Value    Pr > |t|

               Intercept      1.4777     0.06090    31241      24.27      <.0001
               Age          -0.02609    0.001089    75040     -23.96      <.0001
               Year          0.01607    0.001742    75040       9.22      <.0001


                                Type III Tests of Fixed Effects

                                      Num      Den
                        Effect         DF       DF    F Value    Pr > F

                        Age             1    75040     573.97    <.0001
                        Year            1    75040      85.09    <.0001
                                         The SAS System      10:18 Tuesday, October 13, 2015  69

                                     The GLIMMIX Procedure

                                       Model Information

                  Data Set                      WORK.ZODIAC_45_FEMALE_UNDER_75
                  Response Variable             Out_Overweight
                  Response Distribution         Binomial
                  Link Function                 Logit
                  Variance Function             Default
                  Variance Matrix Blocked By    BSISID
                  Estimation Technique          Residual PL
                  Degrees of Freedom Method     Between-Within


                                    Class Level Information

                                Class     Levels    Values

                                BSISID     33288    not printed


                            Number of Observations Read      115521
                            Number of Observations Used      106284


                                           Dimensions

                               R-side Cov. Parameters           2
                               Columns in X                     3
                               Columns in Z per Subject         0
                               Subjects (Blocks in V)       33288
                               Max Obs per Subject             16


                                   Optimization Information

                        Optimization Technique        Dual Quasi-Newton
                        Parameters in Optimization    1
                        Lower Boundaries              0
                        Upper Boundaries              0
                        Fixed Effects                 Profiled
                        Residual Variance             Profiled
                        Starting From                 Data


                                        Iteration History

                                                    Objective                         Max
       Iteration    Restarts    Subiterations        Function          Change    Gradient

               0           0                2    414407.19171      0.15300488    0.002555
               1           0                2    406160.38571      0.00531637    5.033E-6
               2           0                2    406326.10246      0.00002762    0.000045
               3           0                1    406326.21846      0.00000030    0.001772
               4           0                1    406326.21852      0.00000093     0.00548
               5           0                1    406326.21847      0.00000076     0.00051
               6           0                1    406326.21851      0.00000027    0.001567
               7           0                1     406326.2185      0.00000082    0.004842
               8           0                1    406326.21855      0.00000100     0.00301
                                         The SAS System      10:18 Tuesday, October 13, 2015  70

                                     The GLIMMIX Procedure

                                        Iteration History

                                                    Objective                         Max
       Iteration    Restarts    Subiterations        Function          Change    Gradient

               9           0                1    406326.21849      0.00000041    0.000216
              10           0                1    406326.21851      0.00000011    0.000663
              11           0                1    406326.21851      0.00000035    0.002048
              12           0                0    406326.21853       .            0.002047
              13           0                6    406326.21853      2.00000000    0.000025
              14           0                1    406326.21851      0.00000000    0.000023

                      Convergence criterion (PCONV=1.11022E-8) satisfied.


                                         Fit Statistics

                            -2 Res Log Pseudo-Likelihood    406326.2
                            Generalized Chi-Square          36754.05
                            Gener. Chi-Square / DF              0.35


                                Covariance Parameter Estimates

                                                             Standard
                          Cov Parm    Subject    Estimate       Error

                          CS          BSISID       0.6616    0.006484
                          Residual                 0.3458    0.001780


                                  Solutions for Fixed Effects

                                        Standard
               Effect       Estimate       Error       DF    t Value    Pr > |t|

               Intercept     -1.7236     0.06700    31241     -25.72      <.0001
               Age           0.02020    0.001124    75040      17.98      <.0001
               Year         -0.01577    0.002107    75040      -7.49      <.0001


                                Type III Tests of Fixed Effects

                                      Num      Den
                        Effect         DF       DF    F Value    Pr > F

                        Age             1    75040     323.27    <.0001
                        Year            1    75040      56.04    <.0001
                                         The SAS System      10:18 Tuesday, October 13, 2015  71

                                     The GLIMMIX Procedure

                                       Model Information

                  Data Set                      WORK.ZODIAC_45_FEMALE_UNDER_75
                  Response Variable             OUT_BMI
                  Response Distribution         Binomial
                  Link Function                 Logit
                  Variance Function             Default
                  Variance Matrix Blocked By    BSISID
                  Estimation Technique          Residual PL
                  Degrees of Freedom Method     Between-Within


                                    Class Level Information

                                Class     Levels    Values

                                BSISID     33288    not printed


                            Number of Observations Read      115521
                            Number of Observations Used      106284


                                           Dimensions

                               R-side Cov. Parameters           2
                               Columns in X                     3
                               Columns in Z per Subject         0
                               Subjects (Blocks in V)       33288
                               Max Obs per Subject             16


                                   Optimization Information

                        Optimization Technique        Dual Quasi-Newton
                        Parameters in Optimization    1
                        Lower Boundaries              0
                        Upper Boundaries              0
                        Fixed Effects                 Profiled
                        Residual Variance             Profiled
                        Starting From                 Data


                                        Iteration History

                                                    Objective                         Max
       Iteration    Restarts    Subiterations        Function          Change    Gradient

               0           0                2    437990.37063      0.60895435    0.004123
               1           0                2    446316.83786      0.02787386     4.54E-7
               2           0                1    446820.24977      0.00243276    0.005302
               3           0                2    446824.40425      0.00006932    0.000762
               4           0                1    446824.44873      0.00000157     0.00018
               5           0                1    446824.44967      0.00000055    0.002934
               6           0                1    446824.44966      0.00000000    0.002924
                                         The SAS System      10:18 Tuesday, October 13, 2015  72

                                     The GLIMMIX Procedure

                      Convergence criterion (PCONV=1.11022E-8) satisfied.


                                         Fit Statistics

                            -2 Res Log Pseudo-Likelihood    446824.4
                            Generalized Chi-Square          26554.16
                            Gener. Chi-Square / DF              0.25


                                Covariance Parameter Estimates

                                                             Standard
                          Cov Parm    Subject    Estimate       Error

                          CS          BSISID       0.7546    0.006929
                          Residual                 0.2498    0.001288


                                  Solutions for Fixed Effects

                                        Standard
               Effect       Estimate       Error       DF    t Value    Pr > |t|

               Intercept     -2.8374     0.09076    31241     -31.26      <.0001
               Age           0.01746    0.001567    75040      11.14      <.0001
               Year         -0.00249    0.002618    75040      -0.95      0.3413


                                Type III Tests of Fixed Effects

                                      Num      Den
                        Effect         DF       DF    F Value    Pr > F

                        Age             1    75040     124.20    <.0001
                        Year            1    75040       0.91    0.3413
                                         The SAS System      10:18 Tuesday, October 13, 2015  73

                                     The GLIMMIX Procedure

                                       Model Information

                  Data Set                      WORK.ZODIAC_45_FEMALE_UNDER_75
                  Response Variable             PRO_BMI
                  Response Distribution         Binomial
                  Link Function                 Logit
                  Variance Function             Default
                  Variance Matrix Blocked By    BSISID
                  Estimation Technique          Residual PL
                  Degrees of Freedom Method     Between-Within


                                    Class Level Information

                                Class     Levels    Values

                                BSISID     33288    not printed


                            Number of Observations Read      115521
                            Number of Observations Used      115521


                                           Dimensions

                               R-side Cov. Parameters           2
                               Columns in X                     3
                               Columns in Z per Subject         0
                               Subjects (Blocks in V)       33288
                               Max Obs per Subject             16


                                   Optimization Information

                        Optimization Technique        Dual Quasi-Newton
                        Parameters in Optimization    1
                        Lower Boundaries              0
                        Upper Boundaries              0
                        Fixed Effects                 Profiled
                        Residual Variance             Profiled
                        Starting From                 Data


                                        Iteration History

                                                    Objective                         Max
       Iteration    Restarts    Subiterations        Function          Change    Gradient

               0           0                4    515789.87164      0.94899986    0.005372
               1           0                4    576386.27167      0.33904201    0.004715
               2           0                4    589735.91746      0.05164616      0.0002
               3           0                3    588938.33896      0.00398301    0.000279
               4           0                2    588809.90949      0.00006618    1.146E-6
               5           0                2    588806.77681      0.00000659    1.224E-9
               6           0                1    588806.95927      0.00000047     0.00054
               7           0                1    588806.97482      0.00000073    0.005685
               8           0                1    588806.96228      0.00000001    0.005664
                                         The SAS System      10:18 Tuesday, October 13, 2015  74

                                     The GLIMMIX Procedure

                      Convergence criterion (PCONV=1.11022E-8) satisfied.


                                         Fit Statistics

                            -2 Res Log Pseudo-Likelihood    588807.0
                            Generalized Chi-Square          61078.57
                            Gener. Chi-Square / DF              0.53


                                Covariance Parameter Estimates

                                                             Standard
                          Cov Parm    Subject    Estimate       Error

                          CS          BSISID       0.3875    0.005878
                          Residual                 0.5287    0.002826


                                  Solutions for Fixed Effects

                                        Standard
               Effect       Estimate       Error       DF    t Value    Pr > |t|

               Intercept     -0.8533     0.08789    33287      -9.71      <.0001
               Age          0.006688    0.001413    82231       4.73      <.0001
               Year           0.2190    0.002867    82231      76.39      <.0001


                                Type III Tests of Fixed Effects

                                      Num      Den
                        Effect         DF       DF    F Value    Pr > F

                        Age             1    82231      22.39    <.0001
                        Year            1    82231    5835.70    <.0001
                                         The SAS System      10:18 Tuesday, October 13, 2015  75

                                     The GLIMMIX Procedure

                                       Model Information

                  Data Set                      WORK.ZODIAC_45_FEMALE_UNDER_75
                  Response Variable             OUT_CholHDL
                  Response Distribution         Binomial
                  Link Function                 Logit
                  Variance Function             Default
                  Variance Matrix Blocked By    BSISID
                  Estimation Technique          Residual PL
                  Degrees of Freedom Method     Between-Within


                                    Class Level Information

                                Class     Levels    Values

                                BSISID     33288    not printed


                            Number of Observations Read      115521
                            Number of Observations Used      108682


                                           Dimensions

                               R-side Cov. Parameters           2
                               Columns in X                     3
                               Columns in Z per Subject         0
                               Subjects (Blocks in V)       33288
                               Max Obs per Subject             16


                                   Optimization Information

                        Optimization Technique        Dual Quasi-Newton
                        Parameters in Optimization    1
                        Lower Boundaries              0
                        Upper Boundaries              0
                        Fixed Effects                 Profiled
                        Residual Variance             Profiled
                        Starting From                 Data


                                        Iteration History

                                                    Objective                         Max
       Iteration    Restarts    Subiterations        Function          Change    Gradient

               0           0                2    445215.85309      0.15120561    0.082691
               1           0                2    437300.16051      0.00434382    0.021271
               2           0                2    437456.39533      0.00011298    7.013E-9
               3           0                2    437456.36648      0.00000121    1.264E-8
               4           0                1    437456.38492      0.00000013    0.001262
               5           0                1    437456.38488      0.00000118    0.011833
               6           0                2    437456.38622      0.00000111    0.000468
               7           0                1    437456.38495      0.00000044    0.004407
               8           0                1    437456.38546      0.00000041    0.000175
                                         The SAS System      10:18 Tuesday, October 13, 2015  76

                                     The GLIMMIX Procedure

                                        Iteration History

                                                    Objective                         Max
       Iteration    Restarts    Subiterations        Function          Change    Gradient

               9           0                1    437456.38499      0.00000016    0.001643
              10           0                1    437456.38518      0.00000154    0.015437
              11           0                1    437456.38342      0.00000000    0.015438

                      Convergence criterion (PCONV=1.11022E-8) satisfied.


                                         Fit Statistics

                            -2 Res Log Pseudo-Likelihood    437456.4
                            Generalized Chi-Square          52662.05
                            Gener. Chi-Square / DF              0.48


                                Covariance Parameter Estimates

                                                             Standard
                          Cov Parm    Subject    Estimate       Error

                          CS          BSISID       0.5167    0.005742
                          Residual                 0.4846    0.002471


                                  Solutions for Fixed Effects

                                        Standard
               Effect       Estimate       Error       DF    t Value    Pr > |t|

               Intercept     -1.5999     0.06274    31993     -25.50      <.0001
               Age           0.02433    0.001005    76686      24.20      <.0001
               Year          0.05576    0.002165    76686      25.75      <.0001


                                Type III Tests of Fixed Effects

                                      Num      Den
                        Effect         DF       DF    F Value    Pr > F

                        Age             1    76686     585.76    <.0001
                        Year            1    76686     663.30    <.0001
                                         The SAS System      10:18 Tuesday, October 13, 2015  77

                                     The GLIMMIX Procedure

                                       Model Information

                  Data Set                      WORK.ZODIAC_45_FEMALE_UNDER_75
                  Response Variable             PRO_CholHDL
                  Response Distribution         Binomial
                  Link Function                 Logit
                  Variance Function             Default
                  Variance Matrix Blocked By    BSISID
                  Estimation Technique          Residual PL
                  Degrees of Freedom Method     Between-Within


                                    Class Level Information

                                Class     Levels    Values

                                BSISID     33288    not printed


                            Number of Observations Read      115521
                            Number of Observations Used      115521


                                           Dimensions

                               R-side Cov. Parameters           2
                               Columns in X                     3
                               Columns in Z per Subject         0
                               Subjects (Blocks in V)       33288
                               Max Obs per Subject             16


                                   Optimization Information

                        Optimization Technique        Dual Quasi-Newton
                        Parameters in Optimization    1
                        Lower Boundaries              0
                        Upper Boundaries              0
                        Fixed Effects                 Profiled
                        Residual Variance             Profiled
                        Starting From                 Data


                                        Iteration History

                                                    Objective                         Max
       Iteration    Restarts    Subiterations        Function          Change    Gradient

               0           0                2    523007.80241      0.88290508    0.015843
               1           0                3    617730.62801      0.33479821     0.13452
               2           0                3    657555.83593      0.05207408    0.008882
               3           0                2    661864.13066      0.00712135    0.003358
               4           0                2    661819.72178      0.00022681    0.000201
               5           0                1    661816.44355      0.00000433    0.001089
               6           0                1    661816.37802      0.00000048    0.003198
               7           0                1    661816.38429      0.00000253    0.016967
               8           0                1    661816.35036      0.00000205    0.000644
                                         The SAS System      10:18 Tuesday, October 13, 2015  78

                                     The GLIMMIX Procedure

                                        Iteration History

                                                    Objective                         Max
       Iteration    Restarts    Subiterations        Function          Change    Gradient

               9           0                1     661816.3778      0.00000000    0.000638

                      Convergence criterion (PCONV=1.11022E-8) satisfied.


                                         Fit Statistics

                            -2 Res Log Pseudo-Likelihood    661816.4
                            Generalized Chi-Square          95817.04
                            Gener. Chi-Square / DF              0.83


                                Covariance Parameter Estimates

                                                             Standard
                          Cov Parm    Subject    Estimate       Error

                          CS          BSISID       0.1050    0.004325
                          Residual                 0.8295    0.004543


                                  Solutions for Fixed Effects

                                        Standard
               Effect       Estimate       Error       DF    t Value    Pr > |t|

               Intercept     -0.4313     0.09586    33287      -4.50      <.0001
               Age           0.01336    0.001438    82231       9.29      <.0001
               Year           0.1930    0.003300    82231      58.48      <.0001


                                Type III Tests of Fixed Effects

                                      Num      Den
                        Effect         DF       DF    F Value    Pr > F

                        Age             1    82231      86.25    <.0001
                        Year            1    82231    3420.08    <.0001
                                         The SAS System      10:18 Tuesday, October 13, 2015  79


                                     The GLIMMIX Procedure

                                       Model Information

                  Data Set                      WORK.ZODIAC_45_FEMALE_UNDER_75
                  Response Variable             OUT_FeetExamination
                  Response Distribution         Binomial
                  Link Function                 Logit
                  Variance Function             Default
                  Variance Matrix Blocked By    BSISID
                  Estimation Technique          Residual PL
                  Degrees of Freedom Method     Between-Within


                                    Class Level Information

                                Class     Levels    Values

                                BSISID     33288    not printed


                            Number of Observations Read      115521
                            Number of Observations Used       59707


                                           Dimensions

                               R-side Cov. Parameters           2
                               Columns in X                     3
                               Columns in Z per Subject         0
                               Subjects (Blocks in V)       33288
                               Max Obs per Subject             16


                                   Optimization Information

                        Optimization Technique        Dual Quasi-Newton
                        Parameters in Optimization    1
                        Lower Boundaries              0
                        Upper Boundaries              0
                        Fixed Effects                 Profiled
                        Residual Variance             Profiled
                        Starting From                 Data


                                        Iteration History

                                                    Objective                         Max
       Iteration    Restarts    Subiterations        Function          Change    Gradient

               0           0                2    278502.79456      0.69728077     0.00005
               1           0                2    295946.20914      0.12399558    0.000077
               2           0                2    299442.52383      0.00456159    0.000027
               3           0                1    299570.82318      0.00011736    0.000187
               4           0                2    299570.12324      0.00000143    6.56E-10
               5           0                1    299570.11668      0.00000069    0.004848
               6           0                1    299570.11698      0.00000072    0.000209
               7           0                1    299570.11668      0.00000034    0.002141
               8           0                1    299570.11684      0.00000003    0.001975
                                         The SAS System      10:18 Tuesday, October 13, 2015  84

                                     The GLIMMIX Procedure

                                        Iteration History

                                                    Objective                         Max
       Iteration    Restarts    Subiterations        Function          Change    Gradient

               9           0                1    299570.11681      0.00000000    0.001972

                      Convergence criterion (PCONV=1.11022E-8) satisfied.


                                         Fit Statistics

                            -2 Res Log Pseudo-Likelihood    299570.1
                            Generalized Chi-Square          33557.06
                            Gener. Chi-Square / DF              0.56


                                Covariance Parameter Estimates

                                                             Standard
                          Cov Parm    Subject    Estimate       Error

                          CS          BSISID       0.4443    0.006796
                          Residual                 0.5621    0.004199


                                  Solutions for Fixed Effects

                                        Standard
               Effect       Estimate       Error       DF    t Value    Pr > |t|

               Intercept     -4.6421      0.1464    24352     -31.71      <.0001
               Age           0.04330    0.002136    35352      20.27      <.0001
               Year         -0.01163    0.004782    35352      -2.43      0.0150


                                Type III Tests of Fixed Effects

                                      Num      Den
                        Effect         DF       DF    F Value    Pr > F

                        Age             1    35352     410.91    <.0001
                        Year            1    35352       5.92    0.0150
                                         The SAS System      10:18 Tuesday, October 13, 2015  85


                                     The GLIMMIX Procedure

                                       Model Information

                  Data Set                      WORK.ZODIAC_45_FEMALE_UNDER_75
                  Response Variable             OUT_Diet
                  Response Distribution         Binomial
                  Link Function                 Logit
                  Variance Function             Default
                  Variance Matrix Blocked By    BSISID
                  Estimation Technique          Residual PL
                  Degrees of Freedom Method     Between-Within


                                    Class Level Information

                                Class     Levels    Values

                                BSISID     33288    not printed


                            Number of Observations Read      115521
                            Number of Observations Used      115521


                                           Dimensions

                               R-side Cov. Parameters           2
                               Columns in X                     3
                               Columns in Z per Subject         0
                               Subjects (Blocks in V)       33288
                               Max Obs per Subject             16


                                   Optimization Information

                        Optimization Technique        Dual Quasi-Newton
                        Parameters in Optimization    1
                        Lower Boundaries              0
                        Upper Boundaries              0
                        Fixed Effects                 Profiled
                        Residual Variance             Profiled
                        Starting From                 Data


                                        Iteration History

                                                    Objective                         Max
       Iteration    Restarts    Subiterations        Function          Change    Gradient

               0           0                3    466806.79229      0.89772338    0.022721
               1           0                2    454379.06694      0.01806321     0.00296
               2           0                2    454247.92817      0.00111487    0.000058
               3           0                2     454253.8113      0.00003637    0.000025
               4           0                1    454254.19005      0.00000067     0.00111
               5           0                1    454254.20265      0.00000012    0.000421
               6           0                1    454254.20302      0.00000018    0.000527
               7           0                1    454254.20336      0.00000001    0.000505
                                         The SAS System      10:18 Tuesday, October 13, 2015  90

                                     The GLIMMIX Procedure

                      Convergence criterion (PCONV=1.11022E-8) satisfied.


                                         Fit Statistics

                            -2 Res Log Pseudo-Likelihood    454254.2
                            Generalized Chi-Square          31138.15
                            Gener. Chi-Square / DF              0.27


                                Covariance Parameter Estimates

                                                             Standard
                          Cov Parm    Subject    Estimate       Error

                          CS          BSISID       0.7484    0.006816
                          Residual                 0.2696    0.001334


                                  Solutions for Fixed Effects

                                        Standard
               Effect       Estimate       Error       DF    t Value    Pr > |t|

               Intercept     -0.1576     0.06863    33287      -2.30      0.0217
               Age          -0.00202    0.001205    82231      -1.67      0.0943
               Year         -0.07857    0.001977    82231     -39.74      <.0001


                                Type III Tests of Fixed Effects

                                      Num      Den
                        Effect         DF       DF    F Value    Pr > F

                        Age             1    82231       2.80    0.0943
                        Year            1    82231    1579.26    <.0001
                                         The SAS System      10:18 Tuesday, October 13, 2015  91

                                     The GLIMMIX Procedure

                                       Model Information

                  Data Set                      WORK.ZODIAC_45_FEMALE_UNDER_75
                  Response Variable             OUT_DMoralMed
                  Response Distribution         Binomial
                  Link Function                 Logit
                  Variance Function             Default
                  Variance Matrix Blocked By    BSISID
                  Estimation Technique          Residual PL
                  Degrees of Freedom Method     Between-Within


                                    Class Level Information

                                Class     Levels    Values

                                BSISID     33288    not printed


                            Number of Observations Read      115521
                            Number of Observations Used      115521


                                           Dimensions

                               R-side Cov. Parameters           2
                               Columns in X                     3
                               Columns in Z per Subject         0
                               Subjects (Blocks in V)       33288
                               Max Obs per Subject             16


                                   Optimization Information

                        Optimization Technique        Dual Quasi-Newton
                        Parameters in Optimization    1
                        Lower Boundaries              0
                        Upper Boundaries              0
                        Fixed Effects                 Profiled
                        Residual Variance             Profiled
                        Starting From                 Data


                                        Iteration History

                                                    Objective                         Max
       Iteration    Restarts    Subiterations        Function          Change    Gradient

               0           0                2    432025.38439      0.18305405    9.277E-6
               1           0                2     427874.5306      0.00669534    1.435E-6
               2           0                2    427908.94152      0.00001368    5.453E-9
               3           0                1    427908.95293      0.00000127      0.0028
               4           0                1    427908.95339      0.00000082    0.000926
               5           0                1     427908.9531      0.00000151    0.002517
               6           0                1    427908.95257      0.00000005    0.002393
               7           0                1    427908.95258      0.00000389    0.006495
               8           0                1    427908.95396      0.00000345    0.001393
                                         The SAS System      10:18 Tuesday, October 13, 2015  92

                                     The GLIMMIX Procedure

                                        Iteration History

                                                    Objective                         Max
       Iteration    Restarts    Subiterations        Function          Change    Gradient

               9           0                1    427908.95274      0.00000000    0.001389

                      Convergence criterion (PCONV=1.11022E-8) satisfied.


                                         Fit Statistics

                            -2 Res Log Pseudo-Likelihood    427909.0
                            Generalized Chi-Square          37780.24
                            Gener. Chi-Square / DF              0.33


                                Covariance Parameter Estimates

                                                             Standard
                          Cov Parm    Subject    Estimate       Error

                          CS          BSISID       0.6827    0.006438
                          Residual                 0.3271    0.001614


                                  Solutions for Fixed Effects

                                        Standard
               Effect       Estimate       Error       DF    t Value    Pr > |t|

               Intercept      0.5678     0.05923    33287       9.59      <.0001
               Age          -0.00269    0.001008    82231      -2.67      0.0077
               Year         0.000374    0.001832    82231       0.20      0.8383


                                Type III Tests of Fixed Effects

                                      Num      Den
                        Effect         DF       DF    F Value    Pr > F

                        Age             1    82231       7.11    0.0077
                        Year            1    82231       0.04    0.8383
                                         The SAS System      10:18 Tuesday, October 13, 2015  93

                                     The GLIMMIX Procedure

                                       Model Information

                  Data Set                      WORK.ZODIAC_45_FEMALE_UNDER_75
                  Response Variable             OUT_AntihypertensiveMed
                  Response Distribution         Binomial
                  Link Function                 Logit
                  Variance Function             Default
                  Variance Matrix Blocked By    BSISID
                  Estimation Technique          Residual PL
                  Degrees of Freedom Method     Between-Within


                                    Class Level Information

                                Class     Levels    Values

                                BSISID     33288    not printed


                            Number of Observations Read      115521
                            Number of Observations Used      115521


                                           Dimensions

                               R-side Cov. Parameters           2
                               Columns in X                     3
                               Columns in Z per Subject         0
                               Subjects (Blocks in V)       33288
                               Max Obs per Subject             16


                                   Optimization Information

                        Optimization Technique        Dual Quasi-Newton
                        Parameters in Optimization    1
                        Lower Boundaries              0
                        Upper Boundaries              0
                        Fixed Effects                 Profiled
                        Residual Variance             Profiled
                        Starting From                 Data


                                        Iteration History

                                                    Objective                         Max
       Iteration    Restarts    Subiterations        Function          Change    Gradient

               0           0                3    442340.04144      0.13460690    0.013869
               1           0                2    432904.35773      0.01570213    0.002691
               2           0                1    433339.59468      0.00092423    0.008975
               3           0                2    433337.05102      0.00001572    5.651E-7
               4           0                0    433336.78551       .            0.002304
               5           0                6    433336.78551      2.00000000    0.001114
               6           0                1    433336.79311      0.00000044    0.001738
               7           0                1    433336.79375      0.00000067     0.00266
               8           0                1    433336.79282      0.00000032    0.000587
                                         The SAS System      10:18 Tuesday, October 13, 2015  94

                                     The GLIMMIX Procedure

                                        Iteration History

                                                    Objective                         Max
       Iteration    Restarts    Subiterations        Function          Change    Gradient

               9           0                1    433336.79323      0.00000000    0.000591

                      Convergence criterion (PCONV=1.11022E-8) satisfied.


                                         Fit Statistics

                            -2 Res Log Pseudo-Likelihood    433336.8
                            Generalized Chi-Square          33082.25
                            Gener. Chi-Square / DF              0.29


                                Covariance Parameter Estimates

                                                             Standard
                          Cov Parm    Subject    Estimate       Error

                          CS          BSISID       0.7360    0.006795
                          Residual                 0.2864    0.001419


                                  Solutions for Fixed Effects

                                        Standard
               Effect       Estimate       Error       DF    t Value    Pr > |t|

               Intercept     -3.8145     0.06336    33287     -60.20      <.0001
               Age           0.05796    0.001099    82231      52.73      <.0001
               Year          0.06672    0.001814    82231      36.78      <.0001


                                Type III Tests of Fixed Effects

                                      Num      Den
                        Effect         DF       DF    F Value    Pr > F

                        Age             1    82231    2780.59    <.0001
                        Year            1    82231    1352.84    <.0001
                                         The SAS System      10:18 Tuesday, October 13, 2015  95

                                     The GLIMMIX Procedure

                                       Model Information

                  Data Set                      WORK.ZODIAC_45_FEMALE_UNDER_75
                  Response Variable             OUT_LipidLoweringMed
                  Response Distribution         Binomial
                  Link Function                 Logit
                  Variance Function             Default
                  Variance Matrix Blocked By    BSISID
                  Estimation Technique          Residual PL
                  Degrees of Freedom Method     Between-Within


                                    Class Level Information

                                Class     Levels    Values

                                BSISID     33288    not printed


                            Number of Observations Read      115521
                            Number of Observations Used      115521


                                           Dimensions

                               R-side Cov. Parameters           2
                               Columns in X                     3
                               Columns in Z per Subject         0
                               Subjects (Blocks in V)       33288
                               Max Obs per Subject             16


                                   Optimization Information

                        Optimization Technique        Dual Quasi-Newton
                        Parameters in Optimization    1
                        Lower Boundaries              0
                        Upper Boundaries              0
                        Fixed Effects                 Profiled
                        Residual Variance             Profiled
                        Starting From                 Data


                                        Iteration History

                                                    Objective                         Max
       Iteration    Restarts    Subiterations        Function          Change    Gradient

               0           0                4    449704.64042      0.10664399    0.000064
               1           0                2    443846.24579      0.00884382    0.011139
               2           0                2    443754.25721      0.00015555    0.000191
               3           0                2    443751.05174      0.00000399    2.457E-9
               4           0                1    443750.92367      0.00000107    0.006569
               5           0                1    443750.91957      0.00000051    0.002468
               6           0                1    443750.91932      0.00000025    0.000473
               7           0                1     443750.9193      0.00000000     0.00047
                                         The SAS System      10:18 Tuesday, October 13, 2015  96

                                     The GLIMMIX Procedure

                      Convergence criterion (PCONV=1.11022E-8) satisfied.


                                         Fit Statistics

                            -2 Res Log Pseudo-Likelihood    443750.9
                            Generalized Chi-Square          40852.99
                            Gener. Chi-Square / DF              0.35


                                Covariance Parameter Estimates

                                                             Standard
                          Cov Parm    Subject    Estimate       Error

                          CS          BSISID       0.6722    0.006521
                          Residual                 0.3537    0.001752


                                  Solutions for Fixed Effects

                                        Standard
               Effect       Estimate       Error       DF    t Value    Pr > |t|

               Intercept     -3.2070     0.06188    33287     -51.83      <.0001
               Age           0.02827    0.001033    82231      27.37      <.0001
               Year           0.1525    0.001971    82231      77.37      <.0001


                                Type III Tests of Fixed Effects

                                      Num      Den
                        Effect         DF       DF    F Value    Pr > F

                        Age             1    82231     749.34    <.0001
                        Year            1    82231    5986.84    <.0001
                                         The SAS System      10:18 Tuesday, October 13, 2015   1

                                       The GLIMMIX Procedure

                                           Fit Statistics

                              -2 Res Log Pseudo-Likelihood    571299.5
                              Generalized Chi-Square          130366.7
                              Gener. Chi-Square / DF              1.00


                                  Covariance Parameter Estimates

                                                            Standard
                               Cov Parm         Estimate       Error

                               Residual (VC)      1.0018    0.003928


                                    Solutions for Fixed Effects

                                          Standard
                 Effect       Estimate       Error       DF    t Value    Pr > |t|

                 Intercept     -2.9313     0.04915    37765     -59.64      <.0001
                 Age           0.05260    0.000689    92364      76.31      <.0001
                 Year          0.02911    0.002011    92364      14.47      <.0001


                                  Type III Tests of Fixed Effects

                                        Num      Den
                          Effect         DF       DF    F Value    Pr > F

                          Age             1    92364    5823.52    <.0001
                          Year            1    92364     209.48    <.0001
                                           The SAS System       09:52 Thursday, October 15, 2015  39

                                       The GLIMMIX Procedure

                                         Model Information

                    Data Set                      WORK.ZODIAC_45_FEMALE_UNDER_75
                    Response Variable             OUT_microalbuminuria
                    Response Distribution         Binomial
                    Link Function                 Logit
                    Variance Function             Default
                    Variance Matrix Blocked By    BSISID
                    Estimation Technique          Residual PL
                    Degrees of Freedom Method     Between-Within


                                      Class Level Information

                                  Class     Levels    Values

                                  BSISID     33288    not printed


                              Number of Observations Read      115521
                              Number of Observations Used       93292


                                             Dimensions

                                 R-side Cov. Parameters           1
                                 Columns in X                     3
                                 Columns in Z per Subject         0
                                 Subjects (Blocks in V)       33288
                                 Max Obs per Subject             16


                                      Optimization Information

                                 Optimization Technique    None
                                 Parameters                0
                                 Lower Boundaries          0
                                 Upper Boundaries          0
                                 Fixed Effects             Profiled
                                 Residual Variance         Profiled
                                 Starting From             Data


                                          Iteration History

                                                      Objective                         Max
         Iteration    Restarts    Subiterations        Function          Change    Gradient

                 0           0                0    453375.94877      0.64247236           .
                 1           0                0    476892.68277      0.07971855           .
                 2           0                0    479199.65296      0.00118349           .
                 3           0                0    479223.49531      0.00000020           .
                 4           0                0    479223.49858      0.00000000           .

                        Convergence criterion (PCONV=1.11022E-8) satisfied.
                                           The SAS System       09:52 Thursday, October 15, 2015  40

                                       The GLIMMIX Procedure

                                           Fit Statistics

                              -2 Res Log Pseudo-Likelihood    479223.5
                              Generalized Chi-Square          93510.00
                              Gener. Chi-Square / DF              1.00


                                  Covariance Parameter Estimates

                                                            Standard
                               Cov Parm         Estimate       Error

                               Residual (VC)      1.0024    0.004641


                                    Solutions for Fixed Effects

                                          Standard
                 Effect       Estimate       Error       DF    t Value    Pr > |t|

                 Intercept     -2.2691     0.08901    29287     -25.49      <.0001
                 Age           0.01548    0.001216    64002      12.73      <.0001
                 Year         -0.05755    0.003461    64002     -16.63      <.0001


                                  Type III Tests of Fixed Effects

                                        Num      Den
                          Effect         DF       DF    F Value    Pr > F

                          Age             1    64002     161.98    <.0001
                          Year            1    64002     276.51    <.0001
                                           The SAS System       09:52 Thursday, October 15, 2015  41

                                       The GLIMMIX Procedure

                                         Model Information

                    Data Set                      WORK.ZODIAC_45_FEMALE_UNDER_75
                    Response Variable             OUT_EyeExamination
                    Response Distribution         Binomial
                    Link Function                 Logit
                    Variance Function             Default
                    Variance Matrix Blocked By    BSISID
                    Estimation Technique          Residual PL
                    Degrees of Freedom Method     Between-Within


                                      Class Level Information

                                  Class     Levels    Values

                                  BSISID     33288    not printed


                              Number of Observations Read      115521
                              Number of Observations Used       80223


                                             Dimensions

                                 R-side Cov. Parameters           1
                                 Columns in X                     3
                                 Columns in Z per Subject         0
                                 Subjects (Blocks in V)       33288
                                 Max Obs per Subject             14


                                      Optimization Information

                                 Optimization Technique    None
                                 Parameters                0
                                 Lower Boundaries          0
                                 Upper Boundaries          0
                                 Fixed Effects             Profiled
                                 Residual Variance         Profiled
                                 Starting From             Data


                                          Iteration History

                                                      Objective                         Max
         Iteration    Restarts    Subiterations        Function          Change    Gradient

                 0           0                0    370676.94188      0.93058785           .
                 1           0                0    441359.98123      0.41461011           .
                 2           0                0    466383.07122      0.07389941           .
                 3           0                0    469479.26562      0.00174834           .
                 4           0                0    469537.21169      0.00000083           .
                 5           0                0    469537.23731      0.00000000           .

                        Convergence criterion (PCONV=1.11022E-8) satisfied.
                                           The SAS System       09:52 Thursday, October 15, 2015  42

                                       The GLIMMIX Procedure

                                           Fit Statistics

                              -2 Res Log Pseudo-Likelihood    469537.2
                              Generalized Chi-Square          80460.88
                              Gener. Chi-Square / DF              1.00


                                  Covariance Parameter Estimates

                                                            Standard
                               Cov Parm         Estimate       Error

                               Residual (VC)      1.0030    0.005008


                                    Solutions for Fixed Effects

                                          Standard
                 Effect       Estimate       Error       DF    t Value    Pr > |t|

                 Intercept     -4.0141      0.1485    26606     -27.03      <.0001
                 Age           0.03132    0.002005    53614      15.62      <.0001
                 Year         -0.06211    0.005493    53614     -11.31      <.0001


                                  Type III Tests of Fixed Effects

                                        Num      Den
                          Effect         DF       DF    F Value    Pr > F

                          Age             1    53614     244.09    <.0001
                          Year            1    53614     127.86    <.0001
                                           The SAS System       09:52 Thursday, October 15, 2015  43

                                       The GLIMMIX Procedure

                                         Model Information

                    Data Set                      WORK.ZODIAC_45_FEMALE_UNDER_75
                    Response Variable             PRO_EyeExamination
                    Response Distribution         Binomial
                    Link Function                 Logit
                    Variance Function             Default
                    Variance Matrix Blocked By    BSISID
                    Estimation Technique          Residual PL
                    Degrees of Freedom Method     Between-Within


                                      Class Level Information

                                  Class     Levels    Values

                                  BSISID     33288    not printed


                              Number of Observations Read      115521
                              Number of Observations Used      115521


                                             Dimensions

                                 R-side Cov. Parameters           1
                                 Columns in X                     3
                                 Columns in Z per Subject         0
                                 Subjects (Blocks in V)       33288
                                 Max Obs per Subject             16


                                      Optimization Information

                                 Optimization Technique    None
                                 Parameters                0
                                 Lower Boundaries          0
                                 Upper Boundaries          0
                                 Fixed Effects             Profiled
                                 Residual Variance         Profiled
                                 Starting From             Data


                                          Iteration History

                                                      Objective                         Max
         Iteration    Restarts    Subiterations        Function          Change    Gradient

                 0           0                0    538054.52858      0.22057665           .
                 1           0                0    545893.60209      0.00360250           .
                 2           0                0    546190.86715      0.00000299           .
                 3           0                0    546191.18044      0.00000000           .

                        Convergence criterion (PCONV=1.11022E-8) satisfied.
                                           The SAS System       09:52 Thursday, October 15, 2015  44

                                       The GLIMMIX Procedure

                                           Fit Statistics

                              -2 Res Log Pseudo-Likelihood    546191.2
                              Generalized Chi-Square          117862.6
                              Gener. Chi-Square / DF              1.02


                                  Covariance Parameter Estimates

                                                            Standard
                               Cov Parm         Estimate       Error

                               Residual (VC)      1.0203    0.004245


                                    Solutions for Fixed Effects

                                          Standard
                 Effect       Estimate       Error       DF    t Value    Pr > |t|

                 Intercept     -3.2540     0.06000    33287     -54.23      <.0001
                 Age           0.01179    0.000804    82231      14.68      <.0001
                 Year           0.2926    0.002583    82231     113.26      <.0001


                                  Type III Tests of Fixed Effects

                                        Num      Den
                          Effect         DF       DF    F Value    Pr > F

                          Age             1    82231     215.47    <.0001
                          Year            1    82231    12828.2    <.0001
                                           The SAS System       09:52 Thursday, October 15, 2015  45

                                       The GLIMMIX Procedure

                                         Model Information

                    Data Set                      WORK.ZODIAC_45_FEMALE_UNDER_75
                    Response Variable             PRO_FeetExamination
                    Response Distribution         Binomial
                    Link Function                 Logit
                    Variance Function             Default
                    Variance Matrix Blocked By    BSISID
                    Estimation Technique          Residual PL
                    Degrees of Freedom Method     Between-Within


                                      Class Level Information

                                  Class     Levels    Values

                                  BSISID     33288    not printed


                              Number of Observations Read      115521
                              Number of Observations Used      115521


                                             Dimensions

                                 R-side Cov. Parameters           1
                                 Columns in X                     3
                                 Columns in Z per Subject         0
                                 Subjects (Blocks in V)       33288
                                 Max Obs per Subject             16


                                      Optimization Information

                                 Optimization Technique    None
                                 Parameters                0
                                 Lower Boundaries          0
                                 Upper Boundaries          0
                                 Fixed Effects             Profiled
                                 Residual Variance         Profiled
                                 Starting From             Data


                                          Iteration History

                                                      Objective                         Max
         Iteration    Restarts    Subiterations        Function          Change    Gradient

                 0           0                0    557546.07596      0.51959132           .
                 1           0                0    580380.17958      0.03518125           .
                 2           0                0    582623.85507      0.00027188           .
                 3           0                0    582637.13827      0.00000001           .
                 4           0                0    582637.13876      0.00000000           .

                        Convergence criterion (PCONV=1.11022E-8) satisfied.
                                           The SAS System       09:52 Thursday, October 15, 2015  46

                                       The GLIMMIX Procedure

                                           Fit Statistics

                              -2 Res Log Pseudo-Likelihood    582637.1
                              Generalized Chi-Square          116421.3
                              Gener. Chi-Square / DF              1.01


                                  Covariance Parameter Estimates

                                                            Standard
                               Cov Parm         Estimate       Error

                               Residual (VC)      1.0078    0.004193


                                    Solutions for Fixed Effects

                                          Standard
                 Effect       Estimate       Error       DF    t Value    Pr > |t|

                 Intercept     -0.3853     0.06658    33287      -5.79      <.0001
                 Age          0.009746    0.000942    82231      10.34      <.0001
                 Year           0.1324    0.002531    82231      52.31      <.0001


                                  Type III Tests of Fixed Effects

                                        Num      Den
                          Effect         DF       DF    F Value    Pr > F

                          Age             1    82231     106.94    <.0001
                          Year            1    82231    2736.58    <.0001
                                           The SAS System       09:52 Thursday, October 15, 2015  48

                                       The GLIMMIX Procedure

                                         Model Information

                    Data Set                      WORK.ZODIAC_45_FEMALE_UNDER_75
                    Response Variable             OUT_Insulin
                    Response Distribution         Binomial
                    Link Function                 Logit
                    Variance Function             Default
                    Variance Matrix Blocked By    BSISID
                    Estimation Technique          Residual PL
                    Degrees of Freedom Method     Between-Within


                                      Class Level Information

                                  Class     Levels    Values

                                  BSISID     33288    not printed


                              Number of Observations Read      115521
                              Number of Observations Used      115521


                                             Dimensions

                                 R-side Cov. Parameters           1
                                 Columns in X                     3
                                 Columns in Z per Subject         0
                                 Subjects (Blocks in V)       33288
                                 Max Obs per Subject             16


                                      Optimization Information

                                 Optimization Technique    None
                                 Parameters                0
                                 Lower Boundaries          0
                                 Upper Boundaries          0
                                 Fixed Effects             Profiled
                                 Residual Variance         Profiled
                                 Starting From             Data


                                          Iteration History

                                                      Objective                         Max
         Iteration    Restarts    Subiterations        Function          Change    Gradient

                 0           0                0    561873.24768      0.54960194           .
                 1           0                0    575232.50155      0.03409065           .
                 2           0                0    575808.71206      0.00012414           .
                 3           0                0    575810.35628      0.00000000           .

                        Convergence criterion (PCONV=1.11022E-8) satisfied.
                                           The SAS System       09:52 Thursday, October 15, 2015  49


 The GLIMMIX Procedure

                                         Model Information

                    Data Set                      WORK.ZODIAC_45_FEMALE_UNDER_75
                    Response Variable             HbA1c
                    Response Distribution         Gaussian
                    Link Function                 Identity
                    Variance Function             Default
                    Variance Matrix Blocked By    BSISID
                    Estimation Technique          Restricted Maximum Likelihood
                    Degrees of Freedom Method     Between-Within


                                      Class Level Information

                                  Class     Levels    Values

                                  BSISID     33288    not printed
                                  Gender         1    1


                              Number of Observations Read      115521
                              Number of Observations Used      110314


                                             Dimensions

                                 R-side Cov. Parameters           2
                                 Columns in X                     3
                                 Columns in Z per Subject         0
                                 Subjects (Blocks in V)       33288
                                 Max Obs per Subject             16


                                     Optimization Information

                          Optimization Technique        Dual Quasi-Newton
                          Parameters in Optimization    1
                          Lower Boundaries              0
                          Upper Boundaries              0
                          Fixed Effects                 Profiled
                          Residual Variance             Profiled
                          Starting From                 Data


                                          Iteration History

                                                     Objective                         Max
          Iteration    Restarts    Evaluations        Function          Change    Gradient

                  0           0              4     784318.0187       .            5679.288
                  1           0              4     783290.6071    1027.4115928    1400.029
                  2           0              4    783051.64203    238.96507585    171.6098
                  3           0              2     783049.4022      2.23982383    50.15209
                  4           0              2    783049.18242      0.21978022    1.320952
                  5           0              2    783049.18227      0.00015098    0.010505
                                           The SAS System       10:00 Thursday, October 22, 2015  12

                                       The GLIMMIX Procedure

                           Convergence criterion (GCONV=1E-8) satisfied.


                                           Fit Statistics

                                -2 Res Log Likelihood       783049.2
                                AIC  (smaller is better)    783053.2
                                AICC (smaller is better)    783053.2
                                BIC  (smaller is better)    783070.0
                                CAIC (smaller is better)    783072.0
                                HQIC (smaller is better)    783058.6
                                Generalized Chi-Square       4828266
                                Gener. Chi-Square / DF         43.77


                                  Covariance Parameter Estimates

                                                               Standard
                            Cov Parm    Subject    Estimate       Error

                            CS          BSISID      64.9911      0.6879
                            Residual                43.7696      0.2240


                                    Solutions for Fixed Effects

                                          Standard
                 Effect       Estimate       Error       DF    t Value    Pr > |t|

                 Intercept     50.6475      0.3112    32113     162.77      <.0001
                 Age          -0.02989    0.005123    78198      -5.83      <.0001
                 Year           0.1087     0.01020    78198      10.65      <.0001


                                  Type III Tests of Fixed Effects

                                        Num      Den
                          Effect         DF       DF    F Value    Pr > F

                          Age             1    78198      34.03    <.0001
                          Year            1    78198     113.47    <.0001
                                           The SAS System       10:00 Thursday, October 22, 2015  13

                                       The GLIMMIX Procedure

                                         Model Information

                    Data Set                      WORK.ZODIAC_45_FEMALE_UNDER_75
                    Response Variable             HbA1c
                    Response Distribution         Gaussian
                    Link Function                 Identity
                    Variance Function             Default
                    Variance Matrix Blocked By    BSISID
                    Estimation Technique          Restricted Maximum Likelihood
                    Degrees of Freedom Method     Between-Within


                                      Class Level Information

                                  Class     Levels    Values

                                  BSISID     33288    not printed
                                  Gender         1    1


                              Number of Observations Read      115521
                              Number of Observations Used      110314


                                             Dimensions

                                 R-side Cov. Parameters           2
                                 Columns in X                     4
                                 Columns in Z per Subject         0
                                 Subjects (Blocks in V)       33288
                                 Max Obs per Subject             16


                                     Optimization Information

                          Optimization Technique        Dual Quasi-Newton
                          Parameters in Optimization    1
                          Lower Boundaries              0
                          Upper Boundaries              0
                          Fixed Effects                 Profiled
                          Residual Variance             Profiled
                          Starting From                 Data


                                          Iteration History

                                                     Objective                         Max
          Iteration    Restarts    Evaluations        Function          Change    Gradient

                  0           0              4    783499.35074       .             5972.62
                  1           0              4    782449.52099    1049.8297426    1541.485
                  2           0              4    782152.42152    297.09946861     234.326
                  3           0              2    782148.45839      3.96313799    76.75306
                  4           0              2    782147.94736      0.51102660    2.727433
                  5           0              2    782147.94672      0.00063604    0.033185
                                           The SAS System       10:00 Thursday, October 22, 2015  14

                                       The GLIMMIX Procedure

                           Convergence criterion (GCONV=1E-8) satisfied.


                                           Fit Statistics

                                -2 Res Log Likelihood       782147.9
                                AIC  (smaller is better)    782151.9
                                AICC (smaller is better)    782151.9
                                BIC  (smaller is better)    782168.8
                                CAIC (smaller is better)    782170.8
                                HQIC (smaller is better)    782157.3
                                Generalized Chi-Square       4797158
                                Gener. Chi-Square / DF         43.49


                                  Covariance Parameter Estimates

                                                               Standard
                            Cov Parm    Subject    Estimate       Error

                            CS          BSISID      64.0606      0.6793
                            Residual                43.4880      0.2226


                                    Solutions for Fixed Effects

                                          Standard
                 Effect       Estimate       Error       DF    t Value    Pr > |t|

                 Intercept     57.3991      0.3812    32113     150.56      <.0001
                 Age          -0.03503    0.005094    78197      -6.88      <.0001
                 Year          -1.1669     0.04333    78197     -26.93      <.0001
                 YearSQ        0.05709    0.001886    78197      30.27      <.0001


                                  Type III Tests of Fixed Effects

                                        Num      Den
                          Effect         DF       DF    F Value    Pr > F

                          Age             1    78197      47.27    <.0001
                          Year            1    78197     725.33    <.0001
                          YearSQ          1    78197     916.12    <.0001
                                           The SAS System       10:00 Thursday, October 22, 2015  15

                                       The GLIMMIX Procedure

                                         Model Information

                    Data Set                      WORK.ZODIAC_45_FEMALE_UNDER_75
                    Response Variable             SBP
                    Response Distribution         Gaussian
                    Link Function                 Identity
                    Variance Function             Default
                    Variance Matrix Blocked By    BSISID
                    Estimation Technique          Restricted Maximum Likelihood
                    Degrees of Freedom Method     Between-Within


                                      Class Level Information

                                  Class     Levels    Values

                                  BSISID     33288    not printed
                                  Gender         1    1


                              Number of Observations Read      115521
                              Number of Observations Used      112182


                                             Dimensions

                                 R-side Cov. Parameters           2
                                 Columns in X                     3
                                 Columns in Z per Subject         0
                                 Subjects (Blocks in V)       33288
                                 Max Obs per Subject             16


                                     Optimization Information

                          Optimization Technique        Dual Quasi-Newton
                          Parameters in Optimization    1
                          Lower Boundaries              0
                          Upper Boundaries              0
                          Fixed Effects                 Profiled
                          Residual Variance             Profiled
                          Starting From                 Data


                                          Iteration History

                                                     Objective                         Max
          Iteration    Restarts    Evaluations        Function          Change    Gradient

                  0           0              4    920893.46634       .            1698.098
                  1           0              4    920820.43546     73.03088770    157.5789
                  2           0              2    920819.65963      0.77582566    22.05577
                  3           0              2    920819.64441      0.01522123    0.344028
                  4           0              2    920819.64441      0.00000370    0.000737

                           Convergence criterion (GCONV=1E-8) satisfied.
                                           The SAS System       10:00 Thursday, October 22, 2015  16

                                       The GLIMMIX Procedure

                                           Fit Statistics

                                -2 Res Log Likelihood       920819.6
                                AIC  (smaller is better)    920823.6
                                AICC (smaller is better)    920823.6
                                BIC  (smaller is better)    920840.5
                                CAIC (smaller is better)    920842.5
                                HQIC (smaller is better)    920829.0
                                Generalized Chi-Square      16913723
                                Gener. Chi-Square / DF        150.77


                                  Covariance Parameter Estimates

                                                               Standard
                            Cov Parm    Subject    Estimate       Error

                            CS          BSISID       123.25      1.4527
                            Residual                 150.77      0.7527


                                    Solutions for Fixed Effects

                                          Standard
                 Effect       Estimate       Error       DF    t Value    Pr > |t|

                 Intercept      122.08      0.4907    32608     248.77      <.0001
                 Age            0.4478    0.007673    79571      58.36      <.0001
                 Year          -0.9421     0.01722    79571     -54.71      <.0001


                                  Type III Tests of Fixed Effects

                                        Num      Den
                          Effect         DF       DF    F Value    Pr > F

                          Age             1    79571    3405.69    <.0001
                          Year            1    79571    2993.28    <.0001
                                           The SAS System       10:00 Thursday, October 22, 2015  17

                                       The GLIMMIX Procedure

                                         Model Information

                    Data Set                      WORK.ZODIAC_45_FEMALE_UNDER_75
                    Response Variable             BMI
                    Response Distribution         Gaussian
                    Link Function                 Identity
                    Variance Function             Default
                    Variance Matrix Blocked By    BSISID
                    Estimation Technique          Restricted Maximum Likelihood
                    Degrees of Freedom Method     Between-Within


                                      Class Level Information

                                  Class     Levels    Values

                                  BSISID     33288    not printed
                                  Gender         1    1


                              Number of Observations Read      115521
                              Number of Observations Used      106284


                                             Dimensions

                                 R-side Cov. Parameters           2
                                 Columns in X                     3
                                 Columns in Z per Subject         0
                                 Subjects (Blocks in V)       33288
                                 Max Obs per Subject             16


                                     Optimization Information

                          Optimization Technique        Dual Quasi-Newton
                          Parameters in Optimization    1
                          Lower Boundaries              0
                          Upper Boundaries              0
                          Fixed Effects                 Profiled
                          Residual Variance             Profiled
                          Starting From                 Data


                                          Iteration History

                                                     Objective                         Max
          Iteration    Restarts    Evaluations        Function          Change    Gradient

                  0           0              4      518304.452       .            1809.746
                  1           0              4    514686.03256    3618.4194438    293.6135
                  2           0              4    514429.70561    256.32695223    22.29593
                  3           0              2     514427.7722      1.93340571    4.930689
                  4           0              2     514427.6703      0.10190371    0.112194
                  5           0              2    514427.67025      0.00005320    0.000581
                                           The SAS System       10:00 Thursday, October 22, 2015  18

                                       The GLIMMIX Procedure

                           Convergence criterion (GCONV=1E-8) satisfied.


                                           Fit Statistics

                                -2 Res Log Likelihood       514427.7
                                AIC  (smaller is better)    514431.7
                                AICC (smaller is better)    514431.7
                                BIC  (smaller is better)    514448.5
                                CAIC (smaller is better)    514450.5
                                HQIC (smaller is better)    514437.0
                                Generalized Chi-Square      273217.1
                                Gener. Chi-Square / DF          2.57


                                  Covariance Parameter Estimates

                                                               Standard
                            Cov Parm    Subject    Estimate       Error

                            CS          BSISID      33.8374      0.2807
                            Residual                 2.5707     0.01328


                                    Solutions for Fixed Effects

                                          Standard
                 Effect       Estimate       Error       DF    t Value    Pr > |t|

                 Intercept     36.1491      0.1688    31241     214.13      <.0001
                 Age          -0.09950    0.003223    75040     -30.87      <.0001
                 Year          0.07895    0.004062    75040      19.44      <.0001


                                  Type III Tests of Fixed Effects

                                        Num      Den
                          Effect         DF       DF    F Value    Pr > F

                          Age             1    75040     952.84    <.0001
                          Year            1    75040     377.74    <.0001
                                           The SAS System       10:00 Thursday, October 22, 2015  19

                                       The GLIMMIX Procedure

                                         Model Information

                    Data Set                      WORK.ZODIAC_45_FEMALE_UNDER_75
                    Response Variable             CholHDL
                    Response Distribution         Gaussian
                    Link Function                 Identity
                    Variance Function             Default
                    Variance Matrix Blocked By    BSISID
                    Estimation Technique          Restricted Maximum Likelihood
                    Degrees of Freedom Method     Between-Within


                                      Class Level Information

                                  Class     Levels    Values

                                  BSISID     33288    not printed
                                  Gender         1    1


                              Number of Observations Read      115521
                              Number of Observations Used      108682


                                             Dimensions

                                 R-side Cov. Parameters           2
                                 Columns in X                     3
                                 Columns in Z per Subject         0
                                 Subjects (Blocks in V)       33288
                                 Max Obs per Subject             16


                                     Optimization Information

                          Optimization Technique        Dual Quasi-Newton
                          Parameters in Optimization    1
                          Lower Boundaries              0
                          Upper Boundaries              0
                          Fixed Effects                 Profiled
                          Residual Variance             Profiled
                          Starting From                 Data


                                          Iteration History

                                                     Objective                         Max
          Iteration    Restarts    Evaluations        Function          Change    Gradient

                  0           0              4    288958.93772       .            4032.219
                  1           0              4    287899.55533    1059.3823915    387.8939
                  2           0              4    287877.62986     21.92546666    72.17573
                  3           0              2    287876.94252      0.68734241    5.833715
                  4           0              2    287876.93791      0.00461022    0.079817
                  5           0              2    287876.93791      0.00000087     0.00009
                                           The SAS System       10:00 Thursday, October 22, 2015  20

                                       The GLIMMIX Procedure

                           Convergence criterion (GCONV=1E-8) satisfied.


                                           Fit Statistics

                                -2 Res Log Likelihood       287876.9
                                AIC  (smaller is better)    287880.9
                                AICC (smaller is better)    287880.9
                                BIC  (smaller is better)    287897.8
                                CAIC (smaller is better)    287899.8
                                HQIC (smaller is better)    287886.3
                                Generalized Chi-Square      51609.91
                                Gener. Chi-Square / DF          0.47


                                  Covariance Parameter Estimates

                                                               Standard
                            Cov Parm    Subject    Estimate       Error

                            CS          BSISID       0.9538    0.009322
                            Residual                 0.4749    0.002433


                                    Solutions for Fixed Effects

                                          Standard
                 Effect       Estimate       Error       DF    t Value    Pr > |t|

                 Intercept      5.2790     0.03568    31993     147.95      <.0001
                 Age          -0.01721    0.000603    76686     -28.52      <.0001
                 Year         -0.03732    0.001136    76686     -32.84      <.0001


                                  Type III Tests of Fixed Effects

                                        Num      Den
                          Effect         DF       DF    F Value    Pr > F

                          Age             1    76686     813.16    <.0001
                          Year            1    76686    1078.42    <.0001


                                       The GLIMMIX Procedure

                                         Model Information

                    Data Set                      WORK.ZODIAC_45_FEMALE_UNDER_75
                    Response Variable             Age
                    Response Distribution         Gaussian
                    Link Function                 Identity
                    Variance Function             Default
                    Variance Matrix Blocked By    BSISID
                    Estimation Technique          Restricted Maximum Likelihood
                    Degrees of Freedom Method     Between-Within


                                      Class Level Information

                                  Class     Levels    Values

                                  BSISID     33288    not printed


                              Number of Observations Read      115521
                              Number of Observations Used      115521


                                             Dimensions

                                 R-side Cov. Parameters           2
                                 Columns in X                     2
                                 Columns in Z per Subject         0
                                 Subjects (Blocks in V)       33288
                                 Max Obs per Subject             16


                                     Optimization Information

                          Optimization Technique        Dual Quasi-Newton
                          Parameters in Optimization    1
                          Lower Boundaries              0
                          Upper Boundaries              0
                          Fixed Effects                 Profiled
                          Residual Variance             Profiled
                          Starting From                 Data


                                          Iteration History

                                                     Objective                         Max
          Iteration    Restarts    Evaluations        Function          Change    Gradient

                  0           0              4    640220.58102       .            19103.79
                  1           0              2    507193.00241    133027.57862    3162.423
                  2           0              6    418318.04097    88874.961432    630.2859
                  3           0              6    372339.14513    45978.895838    116.1032
                  4           0              4    362167.72665    10171.418486    43.45087
                  5           0              4     357559.9244    4607.8022519     10.7761
                  6           0              3    356898.14231    661.78208670    2.875585
                  7           0              6    356772.01153    126.13078255    0.096646
                  8           0              3    356771.90276      0.10876754    0.019108
                                           The SAS System         12:36 Sunday, October 25, 2015  16

                                       The GLIMMIX Procedure

                                          Iteration History

                                                     Objective                         Max
          Iteration    Restarts    Evaluations        Function          Change    Gradient

                  9           0              3    356771.89837      0.00438597    0.000113
                 10           0              3    356771.89837      0.00000017    1.182E-7

                           Convergence criterion (GCONV=1E-8) satisfied.


                                           Fit Statistics

                                -2 Res Log Likelihood       356771.9
                                AIC  (smaller is better)    356775.9
                                AICC (smaller is better)    356775.9
                                BIC  (smaller is better)    356792.7
                                CAIC (smaller is better)    356794.7
                                HQIC (smaller is better)    356781.3
                                Generalized Chi-Square      16484.18
                                Gener. Chi-Square / DF          0.14


                                  Covariance Parameter Estimates

                                                               Standard
                            Cov Parm    Subject    Estimate       Error

                            CS          BSISID       107.64      0.8351
                            Residual                 0.1427    0.000704


                                    Solutions for Fixed Effects

                                          Standard
                 Effect       Estimate       Error       DF    t Value    Pr > |t|

                 Intercept     49.3243     0.05745    33287     858.60      <.0001
                 Year           0.9855    0.000616    82232    1600.86      <.0001


                                  Type III Tests of Fixed Effects

                                        Num      Den
                          Effect         DF       DF    F Value    Pr > F

                          Year            1    82232    2562750    <.0001
                                           The SAS System         12:36 Sunday, October 25, 2015  17

                                       The GLIMMIX Procedure

                                         Model Information

                    Data Set                      WORK.ZODIAC_45_FEMALE_UNDER_75
                    Response Variable             Age
                    Response Distribution         Gaussian
                    Link Function                 Identity
                    Variance Function             Default
                    Variance Matrix Blocked By    BSISID
                    Estimation Technique          Restricted Maximum Likelihood
                    Degrees of Freedom Method     Between-Within


                                      Class Level Information

                                  Class     Levels    Values

                                  BSISID     33288    not printed


                              Number of Observations Read      115521
                              Number of Observations Used      115521


                                             Dimensions

                                 R-side Cov. Parameters           2
                                 Columns in X                     3
                                 Columns in Z per Subject         0
                                 Subjects (Blocks in V)       33288
                                 Max Obs per Subject             16


                                     Optimization Information

                          Optimization Technique        Dual Quasi-Newton
                          Parameters in Optimization    1
                          Lower Boundaries              0
                          Upper Boundaries              0
                          Fixed Effects                 Profiled
                          Residual Variance             Profiled
                          Starting From                 Data


                                          Iteration History

                                                     Objective                         Max
          Iteration    Restarts    Evaluations        Function          Change    Gradient

                  0           0              4    639923.93413       .            19042.27
                  1           0              2    507302.73723    132621.19689    3169.979
                  2           0              6    418294.66687    89008.070366     631.448
                  3           0              6    372216.94976    46077.717107    116.3231
                  4           0              4    362002.76695    10214.182812    43.46927
                  5           0              4    357383.33938    4619.4275673    10.78777
                  6           0              3     356718.1935    665.14588327    2.873888
                  7           0              6    356591.66936    126.52414162    0.096623
                  8           0              3    356591.56023      0.10913034    0.019137
                                           The SAS System         12:36 Sunday, October 25, 2015  18

                                       The GLIMMIX Procedure

                                          Iteration History

                                                     Objective                         Max
          Iteration    Restarts    Evaluations        Function          Change    Gradient

                  9           0              3    356591.55581      0.00441655    0.000114
                 10           0             70    356591.55581      0.00000190    0.000114

                           Convergence criterion (GCONV=1E-8) satisfied.


                                           Fit Statistics

                                -2 Res Log Likelihood       356591.6
                                AIC  (smaller is better)    356595.6
                                AICC (smaller is better)    356595.6
                                BIC  (smaller is better)    356612.4
                                CAIC (smaller is better)    356614.4
                                HQIC (smaller is better)    356600.9
                                Generalized Chi-Square      16446.86
                                Gener. Chi-Square / DF          0.14


                                  Covariance Parameter Estimates

                                                               Standard
                            Cov Parm    Subject    Estimate       Error

                            CS          BSISID       107.60      0.8348
                            Residual                 0.1424    0.000702


                                    Solutions for Fixed Effects

                                          Standard
                 Effect       Estimate       Error       DF    t Value    Pr > |t|

                 Intercept     49.5085     0.05892    33287     840.27      <.0001
                 Year           0.9494    0.002651    82231     358.08      <.0001
                 YearSQ       0.001605    0.000114    82231      14.03      <.0001


                                  Type III Tests of Fixed Effects

                                        Num      Den
                          Effect         DF       DF    F Value    Pr > F

                          Year            1    82231     128225    <.0001
                          YearSQ          1    82231     196.87    <.0001
                                           The SAS System         12:36 Sunday, October 25, 2015  19

                                       The GLIMMIX Procedure

                                         Model Information

                    Data Set                      WORK.ZODIAC_45_FEMALE_UNDER_75
                    Response Variable             Diabetesduration
                    Response Distribution         Gaussian
                    Link Function                 Identity
                    Variance Function             Default
                    Variance Matrix Blocked By    BSISID
                    Estimation Technique          Restricted Maximum Likelihood
                    Degrees of Freedom Method     Between-Within


                                      Class Level Information

                                  Class     Levels    Values

                                  BSISID     33288    not printed


                              Number of Observations Read      115521
                              Number of Observations Used      111986


                                             Dimensions

                                 R-side Cov. Parameters           2
                                 Columns in X                     3
                                 Columns in Z per Subject         0
                                 Subjects (Blocks in V)       33288
                                 Max Obs per Subject             16


                                     Optimization Information

                          Optimization Technique        Dual Quasi-Newton
                          Parameters in Optimization    1
                          Lower Boundaries              0
                          Upper Boundaries              0
                          Fixed Effects                 Profiled
                          Residual Variance             Profiled
                          Starting From                 Data


                                          Iteration History

                                                     Objective                         Max
          Iteration    Restarts    Evaluations        Function          Change    Gradient

                  0           0              4    489363.85706       .            6474.905
                  1           0              2    466679.25073    22684.606326    1794.573
                  2           0              4     458556.9534    8122.2973306    463.2536
                  3           0              4    456738.54178    1818.4116246    76.60501
                  4           0              4    456634.85872    103.68305704    3.120915
                  5           0              2    456634.64749      0.21122807    0.468726
                  6           0              3    456634.64266      0.00483228    0.003511
                  7           0              3    456634.64266      0.00000032     7.81E-6
                                           The SAS System         12:36 Sunday, October 25, 2015  20

                                       The GLIMMIX Procedure

                           Convergence criterion (GCONV=1E-8) satisfied.


                                           Fit Statistics

                                -2 Res Log Likelihood       456634.6
                                AIC  (smaller is better)    456638.6
                                AICC (smaller is better)    456638.6
                                BIC  (smaller is better)    456655.5
                                CAIC (smaller is better)    456657.5
                                HQIC (smaller is better)    456644.0
                                Generalized Chi-Square      107230.1
                                Gener. Chi-Square / DF          0.96


                                  Covariance Parameter Estimates

                                                               Standard
                            Cov Parm    Subject    Estimate       Error

                            CS          BSISID      29.6730      0.2388
                            Residual                 0.9576    0.004811


                                    Solutions for Fixed Effects

                                          Standard
                 Effect       Estimate       Error       DF    t Value    Pr > |t|

                 Intercept    -18.0065      0.1451    32299    -124.10      <.0001
                 Age            0.2140    0.002820    79684      75.88      <.0001
                 Year           0.7806    0.003137    79684     248.81      <.0001


                                  Type III Tests of Fixed Effects

                                        Num      Den
                          Effect         DF       DF    F Value    Pr > F

                          Age             1    79684    5757.04    <.0001
                          Year            1    79684    61907.5    <.0001
                                           The SAS System         12:36 Sunday, October 25, 2015  21

                                       The GLIMMIX Procedure

                                         Model Information

                    Data Set                      WORK.ZODIAC_45_FEMALE_UNDER_75
                    Response Variable             Diabetesduration
                    Response Distribution         Gaussian
                    Link Function                 Identity
                    Variance Function             Default
                    Variance Matrix Blocked By    BSISID
                    Estimation Technique          Restricted Maximum Likelihood
                    Degrees of Freedom Method     Between-Within


                                      Class Level Information

                                  Class     Levels    Values

                                  BSISID     33288    not printed


                              Number of Observations Read      115521
                              Number of Observations Used      111986


                                             Dimensions

                                 R-side Cov. Parameters           2
                                 Columns in X                     4
                                 Columns in Z per Subject         0
                                 Subjects (Blocks in V)       33288
                                 Max Obs per Subject             16


                                     Optimization Information

                          Optimization Technique        Dual Quasi-Newton
                          Parameters in Optimization    1
                          Lower Boundaries              0
                          Upper Boundaries              0
                          Fixed Effects                 Profiled
                          Residual Variance             Profiled
                          Starting From                 Data


                                          Iteration History

                                                     Objective                         Max
          Iteration    Restarts    Evaluations        Function          Change    Gradient

                  0           0              4    490036.28397       .            6775.944
                  1           0              2    465906.45875    24129.825216    1764.121
                  2           0              4    457931.10913    7975.3496273    462.6741
                  3           0              4    456105.48512    1825.6240078    76.08935
                  4           0              4    456002.37339    103.11172687    3.034729
                  5           0              2    456002.17224      0.20115294    0.454438
                  6           0              3    456002.16766      0.00457507    0.003321
                  7           0              3    456002.16766      0.00000023    3.601E-6
                                           The SAS System         12:36 Sunday, October 25, 2015  22

                                       The GLIMMIX Procedure

                           Convergence criterion (GCONV=1E-8) satisfied.


                                           Fit Statistics

                                -2 Res Log Likelihood       456002.2
                                AIC  (smaller is better)    456006.2
                                AICC (smaller is better)    456006.2
                                BIC  (smaller is better)    456023.0
                                CAIC (smaller is better)    456025.0
                                HQIC (smaller is better)    456011.5
                                Generalized Chi-Square      106498.1
                                Gener. Chi-Square / DF          0.95


                                  Covariance Parameter Estimates

                                                               Standard
                            Cov Parm    Subject    Estimate       Error

                            CS          BSISID      29.5822      0.2380
                            Residual                 0.9510    0.004778


                                    Solutions for Fixed Effects

                                          Standard
                 Effect       Estimate       Error       DF    t Value    Pr > |t|

                 Intercept    -17.0557      0.1496    32299    -114.00      <.0001
                 Age            0.2124    0.002816    79683      75.43      <.0001
                 Year           0.6107    0.007370    79683      82.86      <.0001
                 YearSQ       0.007607    0.000299    79683      25.47      <.0001


                                  Type III Tests of Fixed Effects

                                        Num      Den
                          Effect         DF       DF    F Value    Pr > F

                          Age             1    79683    5689.53    <.0001
                          Year            1    79683    6865.54    <.0001
                          YearSQ          1    79683     648.89    <.0001
                                           The SAS System         12:36 Sunday, October 25, 2015  23

                                     The GLIMMIX Procedure

                                       Model Information

                   Data Set                      WORK.ZODIAC_45_MALE_UNDER_75
                   Response Variable             OUT_smoking
                   Response Distribution         Binomial
                   Link Function                 Logit
                   Variance Function             Default
                   Variance Matrix Blocked By    BSISID
                   Estimation Technique          Residual PL
                   Degrees of Freedom Method     Between-Within


                                    Class Level Information

                                Class     Levels    Values

                                BSISID     37766    not printed


                            Number of Observations Read      130132
                            Number of Observations Used      123556


                                           Dimensions

                               R-side Cov. Parameters           2
                               Columns in X                     3
                               Columns in Z per Subject         0
                               Subjects (Blocks in V)       37766
                               Max Obs per Subject             16


                                   Optimization Information

                        Optimization Technique        Dual Quasi-Newton
                        Parameters in Optimization    1
                        Lower Boundaries              0
                        Upper Boundaries              0
                        Fixed Effects                 Profiled
                        Residual Variance             Profiled
                        Starting From                 Data


                                        Iteration History

                                                    Objective                         Max
       Iteration    Restarts    Subiterations        Function          Change    Gradient

               0           0                3    470463.70743      0.20337199    0.000981
               1           0                2    459035.48988      0.00288280    0.000324
               2           0                1    459250.45752      0.00008665    9.955E-6
               3           0                1    459251.50697      0.00000187    0.001925
               4           0                1    459251.51824      0.00000048    0.000709
               5           0                1     459251.5178      0.00000000    0.000702

                      Convergence criterion (PCONV=1.11022E-8) satisfied.
                                         The SAS System      10:18 Tuesday, October 13, 2015   2

                                     The GLIMMIX Procedure

                                         Fit Statistics

                            -2 Res Log Pseudo-Likelihood    459251.5
                            Generalized Chi-Square          25575.49
                            Gener. Chi-Square / DF              0.21


                                Covariance Parameter Estimates

                                                             Standard
                          Cov Parm    Subject    Estimate       Error

                          CS          BSISID       0.7934    0.006630
                          Residual                 0.2070    0.000989


                                  Solutions for Fixed Effects

                                        Standard
               Effect       Estimate       Error       DF    t Value    Pr > |t|

               Intercept      1.0668     0.06273    35933      17.01      <.0001
               Age          -0.03097    0.001171    87620     -26.45      <.0001
               Year         -0.02772    0.001836    87620     -15.10      <.0001


                                Type III Tests of Fixed Effects

                                      Num      Den
                        Effect         DF       DF    F Value    Pr > F

                        Age             1    87620     699.68    <.0001
                        Year            1    87620     227.91    <.0001
                                         The SAS System      10:18 Tuesday, October 13, 2015   3

                                     The GLIMMIX Procedure

                                       Model Information

                   Data Set                      WORK.ZODIAC_45_MALE_UNDER_75
                   Response Variable             PRO_Smoking
                   Response Distribution         Binomial
                   Link Function                 Logit
                   Variance Function             Default
                   Variance Matrix Blocked By    BSISID
                   Estimation Technique          Residual PL
                   Degrees of Freedom Method     Between-Within


                                    Class Level Information

                                Class     Levels    Values

                                BSISID     37766    not printed


                            Number of Observations Read      130132
                            Number of Observations Used      130132


                                           Dimensions

                               R-side Cov. Parameters           2
                               Columns in X                     3
                               Columns in Z per Subject         0
                               Subjects (Blocks in V)       37766
                               Max Obs per Subject             16


                                   Optimization Information

                        Optimization Technique        Dual Quasi-Newton
                        Parameters in Optimization    1
                        Lower Boundaries              0
                        Upper Boundaries              0
                        Fixed Effects                 Profiled
                        Residual Variance             Profiled
                        Starting From                 Data


                                        Iteration History

                                                    Objective                         Max
       Iteration    Restarts    Subiterations        Function          Change    Gradient

               0           0                3    563641.42337      0.86780857    0.017544
               1           0                4    656850.29057      0.31396290    0.000535
               2           0                4    684207.07266      0.10432669    0.003701
               3           0                2    683730.50095      0.01691122     0.02775
               4           0                2    683241.49987      0.00154816    0.000026
               5           0                2    683195.04618      0.00011796     3.06E-8
               6           0                2    683191.42089      0.00000888    0.000038
               7           0                1    683191.14759      0.00000059    0.000467
               8           0                1    683191.12879      0.00000008    0.000261
                                         The SAS System      10:18 Tuesday, October 13, 2015   4

                                     The GLIMMIX Procedure

                                        Iteration History

                                                    Objective                         Max
       Iteration    Restarts    Subiterations        Function          Change    Gradient

               9           0                1    683191.12668      0.00000027    0.001682
              10           0                1    683191.12064      0.00000155    0.009583
              11           0                1     683191.1548      0.00000129    0.000079
              12           0                1    683191.12655      0.00000000    0.000213

                      Convergence criterion (PCONV=1.11022E-8) satisfied.


                                         Fit Statistics

                            -2 Res Log Pseudo-Likelihood    683191.1
                            Generalized Chi-Square          58826.43
                            Gener. Chi-Square / DF              0.45


                                Covariance Parameter Estimates

                                                             Standard
                          Cov Parm    Subject    Estimate       Error

                          CS          BSISID       0.4811    0.006417
                          Residual                 0.4521    0.002337


                                  Solutions for Fixed Effects

                                        Standard
               Effect       Estimate       Error       DF    t Value    Pr > |t|

               Intercept     -0.4734     0.09358    37765      -5.06      <.0001
               Age           0.01543    0.001598    92364       9.66      <.0001
               Year           0.1693    0.002935    92364      57.69      <.0001


                                Type III Tests of Fixed Effects

                                      Num      Den
                        Effect         DF       DF    F Value    Pr > F

                        Age             1    92364      93.29    <.0001
                        Year            1    92364    3327.69    <.0001
                                         The SAS System      10:18 Tuesday, October 13, 2015   5

                                     The GLIMMIX Procedure

                                       Model Information

                   Data Set                      WORK.ZODIAC_45_MALE_UNDER_75
                   Response Variable             OUT_microalbuminuria
                   Response Distribution         Binomial
                   Link Function                 Logit
                   Variance Function             Default
                   Variance Matrix Blocked By    BSISID
                   Estimation Technique          Residual PL
                   Degrees of Freedom Method     Between-Within


                                    Class Level Information

                                Class     Levels    Values

                                BSISID     37766    not printed


                            Number of Observations Read      130132
                            Number of Observations Used      105466


                                           Dimensions

                               R-side Cov. Parameters           2
                               Columns in X                     3
                               Columns in Z per Subject         0
                               Subjects (Blocks in V)       37766
                               Max Obs per Subject             16


                                   Optimization Information

                        Optimization Technique        Dual Quasi-Newton
                        Parameters in Optimization    1
                        Lower Boundaries              0
                        Upper Boundaries              0
                        Fixed Effects                 Profiled
                        Residual Variance             Profiled
                        Starting From                 Data


                                        Iteration History

                                                    Objective                         Max
       Iteration    Restarts    Subiterations        Function          Change    Gradient

               0           0                2     471064.8269      0.39623062    0.015893
               1           0                2     468354.8797      0.00619694    0.016168
               2           0                2    468717.30311      0.00004768    2.276E-8
               3           0                1      468716.426      0.00000039    0.000032
               4           0                1    468716.42207      0.00000019    0.001989
               5           0                1    468716.42198      0.00000019    0.000085
               6           0                1    468716.42199      0.00000006    0.000587
               7           0                1    468716.42204      0.00000056    0.005076
               8           0                1    468716.42191      0.00000049    0.000216
                                         The SAS System      10:18 Tuesday, October 13, 2015   6

                                     The GLIMMIX Procedure

                                        Iteration History

                                                    Objective                         Max
       Iteration    Restarts    Subiterations        Function          Change    Gradient

               9           0                1    468716.42193      0.00000016    0.001498
              10           0                1    468716.42206      0.00000142    0.012966
              11           0                2    468716.42174      0.00000129    0.000098
              12           0                0    468716.42178       .            0.000013
              13           0                6    468716.42178      2.00000000    0.000014
              14           0                1    468716.42203      0.00000121     0.01231
              15           0                2    468716.42173      0.00000125    0.000157
              16           0                1     468716.4218      0.00000026    0.002259
              17           0                1    468716.42198      0.00000000    0.002259

                      Convergence criterion (PCONV=1.11022E-8) satisfied.


                                         Fit Statistics

                            -2 Res Log Pseudo-Likelihood    468716.4
                            Generalized Chi-Square          50611.75
                            Gener. Chi-Square / DF              0.48


                                Covariance Parameter Estimates

                                                             Standard
                          Cov Parm    Subject    Estimate       Error

                          CS          BSISID       0.5291    0.005848
                          Residual                 0.4799    0.002524


                                  Solutions for Fixed Effects

                                        Standard
               Effect       Estimate       Error       DF    t Value    Pr > |t|

               Intercept     -3.3844     0.08803    33190     -38.45      <.0001
               Age           0.03375    0.001418    72273      23.79      <.0001
               Year         -0.01438    0.002938    72273      -4.89      <.0001


                                Type III Tests of Fixed Effects

                                      Num      Den
                        Effect         DF       DF    F Value    Pr > F

                        Age             1    72273     566.18    <.0001
                        Year            1    72273      23.94    <.0001
                                         The SAS System      10:18 Tuesday, October 13, 2015   7

                                     The GLIMMIX Procedure

                                       Model Information

                   Data Set                      WORK.ZODIAC_45_MALE_UNDER_75
                   Response Variable             OUT_macroalbuminuria
                   Response Distribution         Binomial
                   Link Function                 Logit
                   Variance Function             Default
                   Variance Matrix Blocked By    BSISID
                   Estimation Technique          Residual PL
                   Degrees of Freedom Method     Between-Within


                                    Class Level Information

                                Class     Levels    Values

                                BSISID     37766    not printed


                            Number of Observations Read      130132
                            Number of Observations Used       88530


                                           Dimensions

                               R-side Cov. Parameters           2
                               Columns in X                     3
                               Columns in Z per Subject         0
                               Subjects (Blocks in V)       37766
                               Max Obs per Subject             16


                                   Optimization Information

                        Optimization Technique        Dual Quasi-Newton
                        Parameters in Optimization    1
                        Lower Boundaries              0
                        Upper Boundaries              0
                        Fixed Effects                 Profiled
                        Residual Variance             Profiled
                        Starting From                 Data


                                        Iteration History

                                                    Objective                         Max
       Iteration    Restarts    Subiterations        Function          Change    Gradient

               0           0                3    286523.00466      0.99903830    0.000138
               1           0                3    384741.56283      0.56420887    0.000159
               2           0                3    434378.11792      0.17735993    0.000026
               3           0                3    448522.22431      0.01477451    9.589E-6
               4           0                2    449630.14617      0.00229603    0.000159
               5           0                2    449611.53569      0.00049651    6.93E-10
               6           0                2    449606.16759      0.00010169     8.9E-10
               7           0                1    449605.06752      0.00002097    0.001633
               8           0                1    449604.84027      0.00000415    0.000231
                                         The SAS System      10:18 Tuesday, October 13, 2015   8

                                     The GLIMMIX Procedure

                                        Iteration History

                                                    Objective                         Max
       Iteration    Restarts    Subiterations        Function          Change    Gradient

               9           0                1    449604.79559      0.00000077    0.000584
              10           0                1    449604.78741      0.00000016    0.000556
              11           0                1    449604.78567      0.00000074    0.001055
              12           0                1    449604.78329      0.00000142     0.00202
              13           0                1    449604.78673      0.00000116    0.000484
              14           0                1    449604.78416      0.00000004    0.000448
              15           0                1    449604.78379      0.00000002    0.000399
              16           0                1    449604.78377      0.00000001    0.000387

                      Convergence criterion (PCONV=1.11022E-8) satisfied.


                                         Fit Statistics

                            -2 Res Log Pseudo-Likelihood    449604.8
                            Generalized Chi-Square          10353.33
                            Gener. Chi-Square / DF              0.12


                                Covariance Parameter Estimates

                                                             Standard
                          Cov Parm    Subject    Estimate       Error

                          CS          BSISID       0.8721    0.007795
                          Residual                 0.1170    0.000694


                                  Solutions for Fixed Effects

                                        Standard
               Effect       Estimate       Error       DF    t Value    Pr > |t|

               Intercept     -6.0803      0.1979    30252     -30.73      <.0001
               Age           0.05550    0.003529    58275      15.73      <.0001
               Year         -0.04868    0.004609    58275     -10.56      <.0001


                                Type III Tests of Fixed Effects

                                      Num      Den
                        Effect         DF       DF    F Value    Pr > F

                        Age             1    58275     247.34    <.0001
                        Year            1    58275     111.55    <.0001
                                         The SAS System      10:18 Tuesday, October 13, 2015   9

                                     The GLIMMIX Procedure

                                       Model Information

                   Data Set                      WORK.ZODIAC_45_MALE_UNDER_75
                   Response Variable             PRO_AlbKreat
                   Response Distribution         Binomial
                   Link Function                 Logit
                   Variance Function             Default
                   Variance Matrix Blocked By    BSISID
                   Estimation Technique          Residual PL
                   Degrees of Freedom Method     Between-Within


                                    Class Level Information

                                Class     Levels    Values

                                BSISID     37766    not printed


                            Number of Observations Read      130132
                            Number of Observations Used      130132


                                           Dimensions

                               R-side Cov. Parameters           2
                               Columns in X                     3
                               Columns in Z per Subject         0
                               Subjects (Blocks in V)       37766
                               Max Obs per Subject             16


                                   Optimization Information

                        Optimization Technique        Dual Quasi-Newton
                        Parameters in Optimization    1
                        Lower Boundaries              0
                        Upper Boundaries              0
                        Fixed Effects                 Profiled
                        Residual Variance             Profiled
                        Starting From                 Data


                                        Iteration History

                                                    Objective                         Max
       Iteration    Restarts    Subiterations        Function          Change    Gradient

               0           0                4    601057.10417      0.36248477    0.022038
               1           0                3    606547.16957      0.03915227    0.002301
               2           0                2    606407.46461      0.00171101    0.000267
               3           0                2    606378.21338      0.00001760    0.000061
               4           0                2    606377.80025      0.00000100    7.806E-9
               5           0                1    606377.81672      0.00000001    0.000394

                      Convergence criterion (PCONV=1.11022E-8) satisfied.
                                         The SAS System      10:18 Tuesday, October 13, 2015  10

                                     The GLIMMIX Procedure

                                         Fit Statistics

                            -2 Res Log Pseudo-Likelihood    606377.8
                            Generalized Chi-Square          93722.71
                            Gener. Chi-Square / DF              0.72


                                Covariance Parameter Estimates

                                                             Standard
                          Cov Parm    Subject    Estimate       Error

                          CS          BSISID       0.2350    0.004472
                          Residual                 0.7202    0.003534


                                  Solutions for Fixed Effects

                                        Standard
               Effect       Estimate       Error       DF    t Value    Pr > |t|

               Intercept     -1.7720     0.06460    37765     -27.43      <.0001
               Age           0.01411    0.000995    92364      14.17      <.0001
               Year           0.1870    0.002379    92364      78.61      <.0001


                                Type III Tests of Fixed Effects

                                      Num      Den
                        Effect         DF       DF    F Value    Pr > F

                        Age             1    92364     200.87    <.0001
                        Year            1    92364    6180.14    <.0001
                                         The SAS System      10:18 Tuesday, October 13, 2015  11

                                     The GLIMMIX Procedure

                                       Model Information

                   Data Set                      WORK.ZODIAC_45_MALE_UNDER_75
                   Response Variable             OUT_HbA1c
                   Response Distribution         Binomial
                   Link Function                 Logit
                   Variance Function             Default
                   Variance Matrix Blocked By    BSISID
                   Estimation Technique          Residual PL
                   Degrees of Freedom Method     Between-Within


                                    Class Level Information

                                Class     Levels    Values

                                BSISID     37766    not printed


                            Number of Observations Read      130132
                            Number of Observations Used      123896


                                           Dimensions

                               R-side Cov. Parameters           2
                               Columns in X                     3
                               Columns in Z per Subject         0
                               Subjects (Blocks in V)       37766
                               Max Obs per Subject             16


                                   Optimization Information

                        Optimization Technique        Dual Quasi-Newton
                        Parameters in Optimization    1
                        Lower Boundaries              0
                        Upper Boundaries              0
                        Fixed Effects                 Profiled
                        Residual Variance             Profiled
                        Starting From                 Data


                                        Iteration History

                                                    Objective                         Max
       Iteration    Restarts    Subiterations        Function          Change    Gradient

               0           0                2    540696.42412      0.13332629    0.004705
               1           0                2    526381.34164      0.00678661    0.000091
               2           0                2    526797.16912      0.00028908     0.00001
               3           0                2    526794.78471      0.00001240    5.671E-9
               4           0                1    526794.89963      0.00000065    0.002137
               5           0                0    526794.89456       .            0.002212
               6           0                5    526794.89456      1.99999947    0.001424
               7           0                1    526794.89506      0.00000003    0.001092
               8           0                1    526794.89496      0.00000002    0.000822
                                         The SAS System      10:18 Tuesday, October 13, 2015  12

                                     The GLIMMIX Procedure

                                        Iteration History

                                                    Objective                         Max
       Iteration    Restarts    Subiterations        Function          Change    Gradient

               9           0                1    526794.89495      0.00000127    0.019311
              10           0                1    526794.89359      0.00000300    0.028234
              11           0                1    526794.89718      0.00000135    0.006981
              12           0                1    526794.89484      0.00000024    0.003037
              13           0                1    526794.89501      0.00000005    0.002279
              14           0                1    526794.89501      0.00000000     0.00227

                      Convergence criterion (PCONV=1.11022E-8) satisfied.


                                         Fit Statistics

                            -2 Res Log Pseudo-Likelihood    526794.9
                            Generalized Chi-Square          76239.72
                            Gener. Chi-Square / DF              0.62


                                Covariance Parameter Estimates

                                                             Standard
                          Cov Parm    Subject    Estimate       Error

                          CS          BSISID       0.3989    0.004817
                          Residual                 0.6154    0.002925


                                  Solutions for Fixed Effects

                                        Standard
               Effect       Estimate       Error       DF    t Value    Pr > |t|

               Intercept      0.6485     0.06242    36369      10.39      <.0001
               Age          0.009562    0.000981    87524       9.75      <.0001
               Year         -0.02590    0.002342    87524     -11.06      <.0001


                                Type III Tests of Fixed Effects

                                      Num      Den
                        Effect         DF       DF    F Value    Pr > F

                        Age             1    87524      95.09    <.0001
                        Year            1    87524     122.30    <.0001
                                         The SAS System      10:18 Tuesday, October 13, 2015  13

                                     The GLIMMIX Procedure

                                       Model Information

                   Data Set                      WORK.ZODIAC_45_MALE_UNDER_75
                   Response Variable             PRO_HbA1c
                   Response Distribution         Binomial
                   Link Function                 Logit
                   Variance Function             Default
                   Variance Matrix Blocked By    BSISID
                   Estimation Technique          Residual PL
                   Degrees of Freedom Method     Between-Within


                                    Class Level Information

                                Class     Levels    Values

                                BSISID     37766    not printed


                            Number of Observations Read      130132
                            Number of Observations Used      130132


                                           Dimensions

                               R-side Cov. Parameters           2
                               Columns in X                     3
                               Columns in Z per Subject         0
                               Subjects (Blocks in V)       37766
                               Max Obs per Subject             16


                                   Optimization Information

                        Optimization Technique        Dual Quasi-Newton
                        Parameters in Optimization    1
                        Lower Boundaries              0
                        Upper Boundaries              0
                        Fixed Effects                 Profiled
                        Residual Variance             Profiled
                        Starting From                 Data


                                        Iteration History

                                                    Objective                         Max
       Iteration    Restarts    Subiterations        Function          Change    Gradient

               0           0                4    579221.39551      0.91244895    0.005369
               1           0                5    697856.80911      0.38242081    0.002751
               2           0                4    745270.02567      0.24166291    0.002531
               3           0                2    746219.37424      0.03327232    0.272271
               4           0                2      745341.251      0.00050702    5.706E-7
               5           0                1    745327.32885      0.00000784    0.025773
               6           0                2    745327.51276      0.00000421    0.000538
               7           0                1    745327.41355      0.00000001    0.001115
                                         The SAS System      10:18 Tuesday, October 13, 2015  14

                                     The GLIMMIX Procedure

                      Convergence criterion (PCONV=1.11022E-8) satisfied.


                                         Fit Statistics

                            -2 Res Log Pseudo-Likelihood    745327.4
                            Generalized Chi-Square          92555.92
                            Gener. Chi-Square / DF              0.71


                                Covariance Parameter Estimates

                                                             Standard
                          Cov Parm    Subject    Estimate       Error

                          CS          BSISID       0.1781    0.005863
                          Residual                 0.7113    0.004221


                                  Solutions for Fixed Effects

                                        Standard
               Effect       Estimate       Error       DF    t Value    Pr > |t|

               Intercept     -0.4255     0.09577    37765      -4.44      <.0001
               Age           0.02111    0.001516    92364      13.93      <.0001
               Year           0.1620    0.003342    92364      48.47      <.0001


                                Type III Tests of Fixed Effects

                                      Num      Den
                        Effect         DF       DF    F Value    Pr > F

                        Age             1    92364     193.93    <.0001
                        Year            1    92364    2349.60    <.0001
                                         The SAS System      10:18 Tuesday, October 13, 2015  15

                                     The GLIMMIX Procedure

                                       Model Information

                   Data Set                      WORK.ZODIAC_45_MALE_UNDER_75
                   Response Variable             OUT_SBP
                   Response Distribution         Binomial
                   Link Function                 Logit
                   Variance Function             Default
                   Variance Matrix Blocked By    BSISID
                   Estimation Technique          Residual PL
                   Degrees of Freedom Method     Between-Within


                                    Class Level Information

                                Class     Levels    Values

                                BSISID     37766    not printed


                            Number of Observations Read      130132
                            Number of Observations Used      126342


                                           Dimensions

                               R-side Cov. Parameters           2
                               Columns in X                     3
                               Columns in Z per Subject         0
                               Subjects (Blocks in V)       37766
                               Max Obs per Subject             16


                                   Optimization Information

                        Optimization Technique        Dual Quasi-Newton
                        Parameters in Optimization    1
                        Lower Boundaries              0
                        Upper Boundaries              0
                        Fixed Effects                 Profiled
                        Residual Variance             Profiled
                        Starting From                 Data


                                        Iteration History

                                                    Objective                         Max
       Iteration    Restarts    Subiterations        Function          Change    Gradient

               0           0                3    524032.36799      0.16318067    0.000278
               1           0                2    520967.14882      0.00413643    0.001091
               2           0                2     521024.1441      0.00007462    0.000042
               3           0                1    521024.13547      0.00000147     0.02632
               4           0                2    521024.13535      0.00000122    0.003973
               5           0                1     521024.1356      0.00000022    0.000166
               6           0                1    521024.13565      0.00000034    0.006102
               7           0                1    521024.13558      0.00000124    0.016614
               8           0                1    521024.13583      0.00000096    0.000949
                                         The SAS System      10:18 Tuesday, October 13, 2015  16

                                     The GLIMMIX Procedure

                                        Iteration History

                                                    Objective                         Max
       Iteration    Restarts    Subiterations        Function          Change    Gradient

               9           0                1    521024.13563      0.00000019    0.002606
              10           0                1    521024.13567      0.00000000    0.002598

                      Convergence criterion (PCONV=1.11022E-8) satisfied.


                                         Fit Statistics

                            -2 Res Log Pseudo-Likelihood    521024.1
                            Generalized Chi-Square          84881.46
                            Gener. Chi-Square / DF              0.67


                                Covariance Parameter Estimates

                                                             Standard
                          Cov Parm    Subject    Estimate       Error

                          CS          BSISID       0.3313    0.004322
                          Residual                 0.6719    0.003136


                                  Solutions for Fixed Effects

                                        Standard
               Effect       Estimate       Error       DF    t Value    Pr > |t|

               Intercept      0.9765     0.05757    36892      16.96      <.0001
               Age          -0.03106    0.000901    89447     -34.48      <.0001
               Year          0.08163    0.002148    89447      38.00      <.0001


                                Type III Tests of Fixed Effects

                                      Num      Den
                        Effect         DF       DF    F Value    Pr > F

                        Age             1    89447    1188.58    <.0001
                        Year            1    89447    1443.83    <.0001
                                         The SAS System      10:18 Tuesday, October 13, 2015  17


                                     The GLIMMIX Procedure

                                       Model Information

                   Data Set                      WORK.ZODIAC_45_MALE_UNDER_75
                   Response Variable             Out_Obesity
                   Response Distribution         Binomial
                   Link Function                 Logit
                   Variance Function             Default
                   Variance Matrix Blocked By    BSISID
                   Estimation Technique          Residual PL
                   Degrees of Freedom Method     Between-Within


                                    Class Level Information

                                Class     Levels    Values

                                BSISID     37766    not printed


                            Number of Observations Read      130132
                            Number of Observations Used      120003


                                           Dimensions

                               R-side Cov. Parameters           2
                               Columns in X                     3
                               Columns in Z per Subject         0
                               Subjects (Blocks in V)       37766
                               Max Obs per Subject             16


                                   Optimization Information

                        Optimization Technique        Dual Quasi-Newton
                        Parameters in Optimization    1
                        Lower Boundaries              0
                        Upper Boundaries              0
                        Fixed Effects                 Profiled
                        Residual Variance             Profiled
                        Starting From                 Data


                                        Iteration History

                                                    Objective                         Max
       Iteration    Restarts    Subiterations        Function          Change    Gradient

               0           0                2    420634.75842      0.16518294    0.000041
               1           0                2    414726.23373      0.00491821    0.000042
               2           0                2    414831.87524      0.00000418    6.618E-8
               3           0                1    414831.95014      0.00000028    0.001393
               4           0                1    414831.95001      0.00000038    0.000642
               5           0                1    414831.95007      0.00000000    0.000641

                      Convergence criterion (PCONV=1.11022E-8) satisfied.
                                         The SAS System      10:18 Tuesday, October 13, 2015  20

                                     The GLIMMIX Procedure

                                         Fit Statistics

                            -2 Res Log Pseudo-Likelihood    414832.0
                            Generalized Chi-Square          25589.38
                            Gener. Chi-Square / DF              0.21


                                Covariance Parameter Estimates

                                                             Standard
                          Cov Parm    Subject    Estimate       Error

                          CS          BSISID       0.7883    0.006644
                          Residual                 0.2132    0.001036


                                  Solutions for Fixed Effects

                                        Standard
               Effect       Estimate       Error       DF    t Value    Pr > |t|

               Intercept      1.1246     0.05800    35492      19.39      <.0001
               Age          -0.03052    0.001068    84508     -28.58      <.0001
               Year          0.02421    0.001738    84508      13.94      <.0001


                                Type III Tests of Fixed Effects

                                      Num      Den
                        Effect         DF       DF    F Value    Pr > F

                        Age             1    84508     816.97    <.0001
                        Year            1    84508     194.22    <.0001
                                         The SAS System      10:18 Tuesday, October 13, 2015  21

                                     The GLIMMIX Procedure

                                       Model Information

                   Data Set                      WORK.ZODIAC_45_MALE_UNDER_75
                   Response Variable             Out_Overweight
                   Response Distribution         Binomial
                   Link Function                 Logit
                   Variance Function             Default
                   Variance Matrix Blocked By    BSISID
                   Estimation Technique          Residual PL
                   Degrees of Freedom Method     Between-Within


                                    Class Level Information

                                Class     Levels    Values

                                BSISID     37766    not printed


                            Number of Observations Read      130132
                            Number of Observations Used      120003


                                           Dimensions

                               R-side Cov. Parameters           2
                               Columns in X                     3
                               Columns in Z per Subject         0
                               Subjects (Blocks in V)       37766
                               Max Obs per Subject             16


                                   Optimization Information

                        Optimization Technique        Dual Quasi-Newton
                        Parameters in Optimization    1
                        Lower Boundaries              0
                        Upper Boundaries              0
                        Fixed Effects                 Profiled
                        Residual Variance             Profiled
                        Starting From                 Data


                                        Iteration History

                                                    Objective                         Max
       Iteration    Restarts    Subiterations        Function          Change    Gradient

               0           0                2    444860.97405      0.18394245    0.004357
               1           0                2    443428.42773      0.00255749    0.004717
               2           0                2    443442.15453      0.00001317    8.139E-9
               3           0                1    443442.15611      0.00000019    0.001543
               4           0                1    443442.15611      0.00000021    0.000272
               5           0                1    443442.15611      0.00000000     0.00026

                      Convergence criterion (PCONV=1.11022E-8) satisfied.
                                         The SAS System      10:18 Tuesday, October 13, 2015  22

                                     The GLIMMIX Procedure

                                         Fit Statistics

                            -2 Res Log Pseudo-Likelihood    443442.2
                            Generalized Chi-Square          39889.54
                            Gener. Chi-Square / DF              0.33


                                Covariance Parameter Estimates

                                                             Standard
                          Cov Parm    Subject    Estimate       Error

                          CS          BSISID       0.6727    0.006139
                          Residual                 0.3324    0.001613


                                  Solutions for Fixed Effects

                                        Standard
               Effect       Estimate       Error       DF    t Value    Pr > |t|

               Intercept     -1.0919     0.05900    35492     -18.51      <.0001
               Age           0.01941    0.001025    84508      18.94      <.0001
               Year         -0.02039    0.001907    84508     -10.69      <.0001


                                Type III Tests of Fixed Effects

                                      Num      Den
                        Effect         DF       DF    F Value    Pr > F

                        Age             1    84508     358.80    <.0001
                        Year            1    84508     114.35    <.0001
                                         The SAS System      10:18 Tuesday, October 13, 2015  23

                                     The GLIMMIX Procedure

                                       Model Information

                   Data Set                      WORK.ZODIAC_45_MALE_UNDER_75
                   Response Variable             OUT_BMI
                   Response Distribution         Binomial
                   Link Function                 Logit
                   Variance Function             Default
                   Variance Matrix Blocked By    BSISID
                   Estimation Technique          Residual PL
                   Degrees of Freedom Method     Between-Within


                                    Class Level Information

                                Class     Levels    Values

                                BSISID     37766    not printed


                            Number of Observations Read      130132
                            Number of Observations Used      120003


                                           Dimensions

                               R-side Cov. Parameters           2
                               Columns in X                     3
                               Columns in Z per Subject         0
                               Subjects (Blocks in V)       37766
                               Max Obs per Subject             16


                                   Optimization Information

                        Optimization Technique        Dual Quasi-Newton
                        Parameters in Optimization    1
                        Lower Boundaries              0
                        Upper Boundaries              0
                        Fixed Effects                 Profiled
                        Residual Variance             Profiled
                        Starting From                 Data


                                        Iteration History

                                                    Objective                         Max
       Iteration    Restarts    Subiterations        Function          Change    Gradient

               0           0                2     501608.0618      0.59740259    0.000815
               1           0                2    510959.32465      0.04927920    0.001313
               2           0                2    511638.51503      0.00042242    1.481E-6
               3           0                2    511641.63986      0.00000301    1.824E-9
               4           0                1    511641.63833      0.00000002    0.000113
               5           0                1    511641.63831      0.00000000    0.000113

                      Convergence criterion (PCONV=1.11022E-8) satisfied.
                                         The SAS System      10:18 Tuesday, October 13, 2015  24

                                     The GLIMMIX Procedure

                                         Fit Statistics

                            -2 Res Log Pseudo-Likelihood    511641.6
                            Generalized Chi-Square          32921.18
                            Gener. Chi-Square / DF              0.27


                                Covariance Parameter Estimates

                                                             Standard
                          Cov Parm    Subject    Estimate       Error

                          CS          BSISID       0.7330    0.006437
                          Residual                 0.2743    0.001334


                                  Solutions for Fixed Effects

                                        Standard
               Effect       Estimate       Error       DF    t Value    Pr > |t|

               Intercept     -3.0569     0.08732    35492     -35.01      <.0001
               Age           0.02206    0.001527    84508      14.45      <.0001
               Year         -0.00595    0.002577    84508      -2.31      0.0209


                                Type III Tests of Fixed Effects

                                      Num      Den
                        Effect         DF       DF    F Value    Pr > F

                        Age             1    84508     208.74    <.0001
                        Year            1    84508       5.33    0.0209
                                         The SAS System      10:18 Tuesday, October 13, 2015  25

                                     The GLIMMIX Procedure

                                       Model Information

                   Data Set                      WORK.ZODIAC_45_MALE_UNDER_75
                   Response Variable             PRO_BMI
                   Response Distribution         Binomial
                   Link Function                 Logit
                   Variance Function             Default
                   Variance Matrix Blocked By    BSISID
                   Estimation Technique          Residual PL
                   Degrees of Freedom Method     Between-Within


                                    Class Level Information

                                Class     Levels    Values

                                BSISID     37766    not printed


                            Number of Observations Read      130132
                            Number of Observations Used      130132


                                           Dimensions

                               R-side Cov. Parameters           2
                               Columns in X                     3
                               Columns in Z per Subject         0
                               Subjects (Blocks in V)       37766
                               Max Obs per Subject             16


                                   Optimization Information

                        Optimization Technique        Dual Quasi-Newton
                        Parameters in Optimization    1
                        Lower Boundaries              0
                        Upper Boundaries              0
                        Fixed Effects                 Profiled
                        Residual Variance             Profiled
                        Starting From                 Data


                                        Iteration History

                                                    Objective                         Max
       Iteration    Restarts    Subiterations        Function          Change    Gradient

               0           0                4    581229.80237      0.82513109    0.034981
               1           0                4    650814.93035      0.24906967    0.026753
               2           0                4    665675.71318      0.06183727    0.000497
               3           0                3    664570.69894      0.00475278    0.000171
               4           0                2    664408.83078      0.00005460    8.234E-6
               5           0                2    664405.83342      0.00001155    6.904E-6
               6           0                1    664406.19208      0.00000008    0.005047
               7           0                1    664406.20243      0.00000000    0.004954
                                         The SAS System      10:18 Tuesday, October 13, 2015  26

                                     The GLIMMIX Procedure

                      Convergence criterion (PCONV=1.11022E-8) satisfied.


                                         Fit Statistics

                            -2 Res Log Pseudo-Likelihood    664406.2
                            Generalized Chi-Square          68919.70
                            Gener. Chi-Square / DF              0.53


                                Covariance Parameter Estimates

                                                             Standard
                          Cov Parm    Subject    Estimate       Error

                          CS          BSISID       0.3869    0.005728
                          Residual                 0.5296    0.002713


                                  Solutions for Fixed Effects

                                        Standard
               Effect       Estimate       Error       DF    t Value    Pr > |t|

               Intercept     -1.0666     0.08333    37765     -12.80      <.0001
               Age          0.009350    0.001380    92364       6.78      <.0001
               Year           0.2218    0.002740    92364      80.94      <.0001


                                Type III Tests of Fixed Effects

                                      Num      Den
                        Effect         DF       DF    F Value    Pr > F

                        Age             1    92364      45.92    <.0001
                        Year            1    92364    6552.02    <.0001
                                         The SAS System      10:18 Tuesday, October 13, 2015  27

                                     The GLIMMIX Procedure

                                       Model Information

                   Data Set                      WORK.ZODIAC_45_MALE_UNDER_75
                   Response Variable             OUT_CholHDL
                   Response Distribution         Binomial
                   Link Function                 Logit
                   Variance Function             Default
                   Variance Matrix Blocked By    BSISID
                   Estimation Technique          Residual PL
                   Degrees of Freedom Method     Between-Within


                                    Class Level Information

                                Class     Levels    Values

                                BSISID     37766    not printed


                            Number of Observations Read      130132
                            Number of Observations Used      122348


                                           Dimensions

                               R-side Cov. Parameters           2
                               Columns in X                     3
                               Columns in Z per Subject         0
                               Subjects (Blocks in V)       37766
                               Max Obs per Subject             16


                                   Optimization Information

                        Optimization Technique        Dual Quasi-Newton
                        Parameters in Optimization    1
                        Lower Boundaries              0
                        Upper Boundaries              0
                        Fixed Effects                 Profiled
                        Residual Variance             Profiled
                        Starting From                 Data


                                        Iteration History

                                                    Objective                         Max
       Iteration    Restarts    Subiterations        Function          Change    Gradient

               0           0                2    491571.82718      0.17019870    0.041207
               1           0                2    487695.10877      0.00350798    0.000139
               2           0                2    487741.65304      0.00003754    2.072E-9
               3           0                1    487741.80425      0.00000073    0.001434
               4           0                1    487741.80349      0.00000153    0.019089
               5           0                1    487741.80374      0.00000198    0.007533
               6           0                1    487741.80345      0.00000078    0.002976
               7           0                1    487741.80357      0.00000031    0.001176
               8           0                1    487741.80352      0.00000012    0.000464
                                         The SAS System      10:18 Tuesday, October 13, 2015  28

                                     The GLIMMIX Procedure

                                        Iteration History

                                                    Objective                         Max
       Iteration    Restarts    Subiterations        Function          Change    Gradient

               9           0                1    487741.80354      0.00000005    0.000184
              10           0                1    487741.80353      0.00000000    0.000158

                      Convergence criterion (PCONV=1.11022E-8) satisfied.


                                         Fit Statistics

                            -2 Res Log Pseudo-Likelihood    487741.8
                            Generalized Chi-Square          62585.95
                            Gener. Chi-Square / DF              0.51


                                Covariance Parameter Estimates

                                                             Standard
                          Cov Parm    Subject    Estimate       Error

                          CS          BSISID       0.4946    0.005250
                          Residual                 0.5116    0.002452


                                  Solutions for Fixed Effects

                                        Standard
               Effect       Estimate       Error       DF    t Value    Pr > |t|

               Intercept     -2.7026     0.05994    36335     -45.09      <.0001
               Age           0.03900    0.000972    86010      40.13      <.0001
               Year          0.03774    0.002068    86010      18.25      <.0001


                                Type III Tests of Fixed Effects

                                      Num      Den
                        Effect         DF       DF    F Value    Pr > F

                        Age             1    86010    1610.52    <.0001
                        Year            1    86010     333.06    <.0001
                                         The SAS System      10:18 Tuesday, October 13, 2015  29

                                     The GLIMMIX Procedure

                                       Model Information

                   Data Set                      WORK.ZODIAC_45_MALE_UNDER_75
                   Response Variable             PRO_CholHDL
                   Response Distribution         Binomial
                   Link Function                 Logit
                   Variance Function             Default
                   Variance Matrix Blocked By    BSISID
                   Estimation Technique          Residual PL
                   Degrees of Freedom Method     Between-Within


                                    Class Level Information

                                Class     Levels    Values

                                BSISID     37766    not printed


                            Number of Observations Read      130132
                            Number of Observations Used      130132


                                           Dimensions

                               R-side Cov. Parameters           2
                               Columns in X                     3
                               Columns in Z per Subject         0
                               Subjects (Blocks in V)       37766
                               Max Obs per Subject             16


                                   Optimization Information

                        Optimization Technique        Dual Quasi-Newton
                        Parameters in Optimization    1
                        Lower Boundaries              0
                        Upper Boundaries              0
                        Fixed Effects                 Profiled
                        Residual Variance             Profiled
                        Starting From                 Data


                                        Iteration History

                                                    Objective                         Max
       Iteration    Restarts    Subiterations        Function          Change    Gradient

               0           0                3    591230.49064      0.86587510    0.268367
               1           0                4    695997.05455      0.31064692    0.017606
               2           0                3    736817.13041      0.08851699    0.068831
               3           0                2    740015.89664      0.01098572    0.005142
               4           0                2    739857.64578      0.00035188    9.246E-7
               5           0                2    739851.35708      0.00000701    0.001487
               6           0                1     739851.2274      0.00000014    0.000432
               7           0                1     739851.2294      0.00000000    0.000415
                                         The SAS System      10:18 Tuesday, October 13, 2015  30

                                     The GLIMMIX Procedure

                      Convergence criterion (PCONV=1.11022E-8) satisfied.


                                         Fit Statistics

                            -2 Res Log Pseudo-Likelihood    739851.2
                            Generalized Chi-Square          105666.1
                            Gener. Chi-Square / DF              0.81


                                Covariance Parameter Estimates

                                                             Standard
                          Cov Parm    Subject    Estimate       Error

                          CS          BSISID       0.1227    0.004435
                          Residual                 0.8120    0.004290


                                  Solutions for Fixed Effects

                                        Standard
               Effect       Estimate       Error       DF    t Value    Pr > |t|

               Intercept     -0.4799     0.09054    37765      -5.30      <.0001
               Age           0.01446    0.001405    92364      10.29      <.0001
               Year           0.1871    0.003158    92364      59.23      <.0001


                                Type III Tests of Fixed Effects

                                      Num      Den
                        Effect         DF       DF    F Value    Pr > F

                        Age             1    92364     105.97    <.0001
                        Year            1    92364    3508.33    <.0001
                                         The SAS System      10:18 Tuesday, October 13, 2015  31

                                     The GLIMMIX Procedure

                                       Model Information

                   Data Set                      WORK.ZODIAC_45_MALE_UNDER_75
                   Response Variable             OUT_EyeExamination
                   Response Distribution         Binomial
                   Link Function                 Logit
                   Variance Function             Default
                   Variance Matrix Blocked By    BSISID
                   Estimation Technique          Residual PL
                   Degrees of Freedom Method     Between-Within


                                    Class Level Information

                                Class     Levels    Values

                                BSISID     37766    not printed


                            Number of Observations Read      130132
                            Number of Observations Used       91398


                                           Dimensions

                               R-side Cov. Parameters           2
                               Columns in X                     3
                               Columns in Z per Subject         0
                               Subjects (Blocks in V)       37766
                               Max Obs per Subject             15


                                   Optimization Information

                        Optimization Technique        Dual Quasi-Newton
                        Parameters in Optimization    1
                        Lower Boundaries              0
                        Upper Boundaries              0
                        Fixed Effects                 Profiled
                        Residual Variance             Profiled
                        Starting From                 Data


                                        Iteration History

                                                    Objective                         Max
       Iteration    Restarts    Subiterations        Function          Change    Gradient

               0           0                2    404140.71559      0.89056200    0.000015
               1           0                2    478275.52365      0.33062221    0.000255
               2           0                2    499198.56191      0.03544392    0.000037
               3           0                2    500170.05168      0.00137099    0.303655
               4           0                2    500189.84572      0.00020631    6.106E-6
               5           0                1    500187.79887      0.00003298     0.00013
               6           0                1    500188.09465      0.00000471     0.00423
               7           0                1     500188.0495      0.00000044    0.000191
               8           0                1    500188.05443      0.00000018    0.001575
                                         The SAS System      10:18 Tuesday, October 13, 2015  32

                                     The GLIMMIX Procedure

                                        Iteration History

                                                    Objective                         Max
       Iteration    Restarts    Subiterations        Function          Change    Gradient

               9           0                1     500188.0548      0.00000004    0.001425
              10           0                1    500188.05451      0.00000001    0.001294
              11           0                0    500188.05452       .            0.001294
              12           0                5    500188.05452      2.00000000    0.033295
              13           0                2    500188.04043      0.00000462    8.905E-9
              14           0                1    500188.05965      0.00000061    0.006098
              15           0                1     500188.0558      0.00000068     0.00043
              16           0                1     500188.0535      0.00000006    0.000034
              17           0                1    500188.05426      0.00000001    0.000034

                      Convergence criterion (PCONV=1.11022E-8) satisfied.


                                         Fit Statistics

                            -2 Res Log Pseudo-Likelihood    500188.1
                            Generalized Chi-Square          45172.04
                            Gener. Chi-Square / DF              0.49


                                Covariance Parameter Estimates

                                                             Standard
                          Cov Parm    Subject    Estimate       Error

                          CS          BSISID       0.5400    0.006089
                          Residual                 0.4943    0.002807


                                  Solutions for Fixed Effects

                                        Standard
               Effect       Estimate       Error       DF    t Value    Pr > |t|

               Intercept     -4.2849      0.1597    30711     -26.83      <.0001
               Age           0.01900    0.002421    60684       7.85      <.0001
               Year          0.02529    0.006177    60684       4.09      <.0001


                                Type III Tests of Fixed Effects

                                      Num      Den
                        Effect         DF       DF    F Value    Pr > F

                        Age             1    60684      61.63    <.0001
                        Year            1    60684      16.76    <.0001
                                         The SAS System      10:18 Tuesday, October 13, 2015  33


                                     The GLIMMIX Procedure

                                       Model Information

                   Data Set                      WORK.ZODIAC_45_MALE_UNDER_75
                   Response Variable             PRO_FeetExamination
                   Response Distribution         Binomial
                   Link Function                 Logit
                   Variance Function             Default
                   Variance Matrix Blocked By    BSISID
                   Estimation Technique          Residual PL
                   Degrees of Freedom Method     Between-Within


                                    Class Level Information

                                Class     Levels    Values

                                BSISID     37766    not printed


                            Number of Observations Read      130132
                            Number of Observations Used      130132


                                           Dimensions

                               R-side Cov. Parameters           2
                               Columns in X                     3
                               Columns in Z per Subject         0
                               Subjects (Blocks in V)       37766
                               Max Obs per Subject             16


                                   Optimization Information

                        Optimization Technique        Dual Quasi-Newton
                        Parameters in Optimization    1
                        Lower Boundaries              0
                        Upper Boundaries              0
                        Fixed Effects                 Profiled
                        Residual Variance             Profiled
                        Starting From                 Data


                                        Iteration History

                                                    Objective                         Max
       Iteration    Restarts    Subiterations        Function          Change    Gradient

               0           0                3    603713.09857      0.43898134    0.000732
               1           0                3    616343.88168      0.02433023    0.000518
               2           0                2    616907.99541      0.00172921    0.000235
               3           0                2      616873.393      0.00008578    0.000033
               4           0                1    616871.71003      0.00000141    0.020765
               5           0                1    616871.67164      0.00000508    0.043706
               6           0                2    616871.60872      0.00000336    1.454E-8
               7           0                1    616871.64991      0.00000031    0.003819
               8           0                1    616871.65365      0.00000088    0.007582
                                         The SAS System      10:18 Tuesday, October 13, 2015  38

                                     The GLIMMIX Procedure

                                        Iteration History

                                                    Objective                         Max
       Iteration    Restarts    Subiterations        Function          Change    Gradient

               9           0                1    616871.64285      0.00000175    0.015022
              10           0                2    616871.66425      0.00000122    0.000768
              11           0                1    616871.64934      0.00000000    0.000717

                      Convergence criterion (PCONV=1.11022E-8) satisfied.


                                         Fit Statistics

                            -2 Res Log Pseudo-Likelihood    616871.6
                            Generalized Chi-Square          86594.62
                            Gener. Chi-Square / DF              0.67


                                Covariance Parameter Estimates

                                                             Standard
                          Cov Parm    Subject    Estimate       Error

                          CS          BSISID       0.2875    0.004735
                          Residual                 0.6655    0.003258


                                  Solutions for Fixed Effects

                                        Standard
               Effect       Estimate       Error       DF    t Value    Pr > |t|

               Intercept     -1.0319     0.06847    37765     -15.07      <.0001
               Age           0.01698    0.001082    92364      15.69      <.0001
               Year           0.1327    0.002433    92364      54.55      <.0001


                                Type III Tests of Fixed Effects

                                      Num      Den
                        Effect         DF       DF    F Value    Pr > F

                        Age             1    92364     246.29    <.0001
                        Year            1    92364    2975.16    <.0001
                                         The SAS System      10:18 Tuesday, October 13, 2015  39


                                     The GLIMMIX Procedure

                                       Model Information

                   Data Set                      WORK.ZODIAC_45_MALE_UNDER_75
                   Response Variable             OUT_Diet
                   Response Distribution         Binomial
                   Link Function                 Logit
                   Variance Function             Default
                   Variance Matrix Blocked By    BSISID
                   Estimation Technique          Residual PL
                   Degrees of Freedom Method     Between-Within


                                    Class Level Information

                                Class     Levels    Values

                                BSISID     37766    not printed


                            Number of Observations Read      130132
                            Number of Observations Used      130132


                                           Dimensions

                               R-side Cov. Parameters           2
                               Columns in X                     3
                               Columns in Z per Subject         0
                               Subjects (Blocks in V)       37766
                               Max Obs per Subject             16


                                   Optimization Information

                        Optimization Technique        Dual Quasi-Newton
                        Parameters in Optimization    1
                        Lower Boundaries              0
                        Upper Boundaries              0
                        Fixed Effects                 Profiled
                        Residual Variance             Profiled
                        Starting From                 Data


                                        Iteration History

                                                    Objective                         Max
       Iteration    Restarts    Subiterations        Function          Change    Gradient

               0           0                3    533929.61146      0.27348344    0.029547
               1           0                3    524032.32433      0.07525468    0.003978
               2           0                2    523580.03239      0.00015851     0.00005
               3           0                2    523572.39732      0.00001657    0.000053
               4           0                1    523572.16976      0.00000077    0.001771
               5           0                1    523572.16179      0.00000064    0.002957
               6           0                1      523572.163      0.00000003    0.002912
               7           0                1    523572.16329      0.00000000    0.002892
                                         The SAS System      10:18 Tuesday, October 13, 2015  42

                                     The GLIMMIX Procedure

                      Convergence criterion (PCONV=1.11022E-8) satisfied.


                                         Fit Statistics

                            -2 Res Log Pseudo-Likelihood    523572.2
                            Generalized Chi-Square          35890.94
                            Gener. Chi-Square / DF              0.28


                                Covariance Parameter Estimates

                                                             Standard
                          Cov Parm    Subject    Estimate       Error

                          CS          BSISID       0.7342    0.006310
                          Residual                 0.2758    0.001287


                                  Solutions for Fixed Effects

                                        Standard
               Effect       Estimate       Error       DF    t Value    Pr > |t|

               Intercept     -0.5317     0.06843    37765      -7.77      <.0001
               Age          0.001977    0.001227    92364       1.61      0.1073
               Year         -0.07826    0.001969    92364     -39.75      <.0001


                                Type III Tests of Fixed Effects

                                      Num      Den
                        Effect         DF       DF    F Value    Pr > F

                        Age             1    92364       2.59    0.1073
                        Year            1    92364    1579.83    <.0001
                                         The SAS System      10:18 Tuesday, October 13, 2015  43

                                     The GLIMMIX Procedure

                                       Model Information

                   Data Set                      WORK.ZODIAC_45_MALE_UNDER_75
                   Response Variable             OUT_DMoralMed
                   Response Distribution         Binomial
                   Link Function                 Logit
                   Variance Function             Default
                   Variance Matrix Blocked By    BSISID
                   Estimation Technique          Residual PL
                   Degrees of Freedom Method     Between-Within


                                    Class Level Information

                                Class     Levels    Values

                                BSISID     37766    not printed


                            Number of Observations Read      130132
                            Number of Observations Used      130132


                                           Dimensions

                               R-side Cov. Parameters           2
                               Columns in X                     3
                               Columns in Z per Subject         0
                               Subjects (Blocks in V)       37766
                               Max Obs per Subject             16


                                   Optimization Information

                        Optimization Technique        Dual Quasi-Newton
                        Parameters in Optimization    1
                        Lower Boundaries              0
                        Upper Boundaries              0
                        Fixed Effects                 Profiled
                        Residual Variance             Profiled
                        Starting From                 Data


                                        Iteration History

                                                    Objective                         Max
       Iteration    Restarts    Subiterations        Function          Change    Gradient

               0           0                2    493616.06926      0.17588439    0.000012
               1           0                2    486588.85471      0.01106857    1.764E-6
               2           0                2    486676.23445      0.00006638    1.741E-9
               3           0                1     486676.2711      0.00000502    0.013768
               4           0                2    486676.27399      0.00000462    0.000454
               5           0                1    486676.27117      0.00000061    0.001486
               6           0                1    486676.27155      0.00000000    0.001484
                                         The SAS System      10:18 Tuesday, October 13, 2015  44

                                     The GLIMMIX Procedure

                      Convergence criterion (PCONV=1.11022E-8) satisfied.


                                         Fit Statistics

                            -2 Res Log Pseudo-Likelihood    486676.3
                            Generalized Chi-Square          43238.26
                            Gener. Chi-Square / DF              0.33


                                Covariance Parameter Estimates

                                                             Standard
                          Cov Parm    Subject    Estimate       Error

                          CS          BSISID       0.6759    0.006031
                          Residual                 0.3323    0.001548


                                  Solutions for Fixed Effects

                                        Standard
               Effect       Estimate       Error       DF    t Value    Pr > |t|

               Intercept      0.6924     0.05707    37765      12.13      <.0001
               Age          -0.00305    0.000994    92364      -3.07      0.0022
               Year         0.000588    0.001786    92364       0.33      0.7420


                                Type III Tests of Fixed Effects

                                      Num      Den
                        Effect         DF       DF    F Value    Pr > F

                        Age             1    92364       9.39    0.0022
                        Year            1    92364       0.11    0.7420
                                         The SAS System      10:18 Tuesday, October 13, 2015  45


                                     The GLIMMIX Procedure

                                       Model Information

                   Data Set                      WORK.ZODIAC_45_MALE_UNDER_75
                   Response Variable             OUT_LipidLoweringMed
                   Response Distribution         Binomial
                   Link Function                 Logit
                   Variance Function             Default
                   Variance Matrix Blocked By    BSISID
                   Estimation Technique          Residual PL
                   Degrees of Freedom Method     Between-Within


                                    Class Level Information

                                Class     Levels    Values

                                BSISID     37766    not printed


                            Number of Observations Read      130132
                            Number of Observations Used      130132


                                           Dimensions

                               R-side Cov. Parameters           2
                               Columns in X                     3
                               Columns in Z per Subject         0
                               Subjects (Blocks in V)       37766
                               Max Obs per Subject             16


                                   Optimization Information

                        Optimization Technique        Dual Quasi-Newton
                        Parameters in Optimization    1
                        Lower Boundaries              0
                        Upper Boundaries              0
                        Fixed Effects                 Profiled
                        Residual Variance             Profiled
                        Starting From                 Data


                                        Iteration History

                                                    Objective                         Max
       Iteration    Restarts    Subiterations        Function          Change    Gradient

               0           0                4    510217.00146      0.11537516    0.002108
               1           0                4    502099.50521      0.01384436    0.000839
               2           0                2    502117.42901      0.00023322    0.000048
               3           0                2    502110.24019      0.00001319    0.000048
               4           0                1    502110.46071      0.00000066    0.003223
               5           0                1    502110.44225      0.00000004    0.002959
               6           0                1    502110.44303      0.00000147    0.009508
               7           0                2    502110.44187      0.00000112    8.366E-9
               8           0                1    502110.44282      0.00000001    0.000065
                                         The SAS System      10:18 Tuesday, October 13, 2015  48

                                     The GLIMMIX Procedure

                      Convergence criterion (PCONV=1.11022E-8) satisfied.


                                         Fit Statistics

                            -2 Res Log Pseudo-Likelihood    502110.4
                            Generalized Chi-Square          44203.21
                            Gener. Chi-Square / DF              0.34


                                Covariance Parameter Estimates

                                                             Standard
                          Cov Parm    Subject    Estimate       Error

                          CS          BSISID       0.6880    0.006253
                          Residual                 0.3397    0.001593


                                  Solutions for Fixed Effects

                                        Standard
               Effect       Estimate       Error       DF    t Value    Pr > |t|

               Intercept     -2.7060     0.05931    37765     -45.63      <.0001
               Age           0.02306    0.001029    92364      22.42      <.0001
               Year           0.1522    0.001875    92364      81.15      <.0001


                                Type III Tests of Fixed Effects

                                      Num      Den
                        Effect         DF       DF    F Value    Pr > F

                        Age             1    92364     502.48    <.0001
                        Year            1    92364    6585.23    <.0001

                                           The SAS System       09:52 Thursday, October 15, 2015  29

                                       The GLIMMIX Procedure

                                         Model Information

                     Data Set                      WORK.ZODIAC_45_MALE_UNDER_75
                     Response Variable             PRO_SBP
                     Response Distribution         Binomial
                     Link Function                 Logit
                     Variance Function             Default
                     Variance Matrix Blocked By    BSISID
                     Estimation Technique          Residual PL
                     Degrees of Freedom Method     Between-Within


                                      Class Level Information

                                  Class     Levels    Values

                                  BSISID     37766    not printed


                              Number of Observations Read      130132
                              Number of Observations Used      130132


                                             Dimensions

                                 R-side Cov. Parameters           1
                                 Columns in X                     3
                                 Columns in Z per Subject         0
                                 Subjects (Blocks in V)       37766
                                 Max Obs per Subject             16


                                      Optimization Information

                                 Optimization Technique    None
                                 Parameters                0
                                 Lower Boundaries          0
                                 Upper Boundaries          0
                                 Fixed Effects             Profiled
                                 Residual Variance         Profiled
                                 Starting From             Data


                                          Iteration History

                                                      Objective                         Max
         Iteration    Restarts    Subiterations        Function          Change    Gradient

                 0           0                0    546798.41397      1.00921002           .
                 1           0                0    714855.57138      0.58669545           .
                 2           0                0    816810.69819      0.19513989           .
                 3           0                0    849349.73925      0.01704682           .
                 4           0                0    851963.52322      0.00011173           .
                 5           0                0     851978.6443      0.00000000           .

                        Convergence criterion (PCONV=1.11022E-8) satisfied.
                                           The SAS System       09:52 Thursday, October 15, 2015  30

                                       The GLIMMIX Procedure

                                           Fit Statistics

                              -2 Res Log Pseudo-Likelihood    851978.6
                              Generalized Chi-Square          134566.6
                              Gener. Chi-Square / DF              1.03


                                  Covariance Parameter Estimates

                                                            Standard
                               Cov Parm         Estimate       Error

                               Residual (VC)      1.0341    0.004054


                                    Solutions for Fixed Effects

                                          Standard
                 Effect       Estimate       Error       DF    t Value    Pr > |t|

                 Intercept      0.5812      0.1200    37765       4.84      <.0001
                 Age           0.02045    0.001806    92364      11.32      <.0001
                 Year           0.1389    0.004514    92364      30.78      <.0001


                                  Type III Tests of Fixed Effects

                                        Num      Den
                          Effect         DF       DF    F Value    Pr > F

                          Age             1    92364     128.20    <.0001
                          Year            1    92364     947.28    <.0001
                                           The SAS System       09:52 Thursday, October 15, 2015  31

                                       The GLIMMIX Procedure

                                         Model Information

                     Data Set                      WORK.ZODIAC_45_MALE_UNDER_75
                     Response Variable             PRO_EyeExamination
                     Response Distribution         Binomial
                     Link Function                 Logit
                     Variance Function             Default
                     Variance Matrix Blocked By    BSISID
                     Estimation Technique          Residual PL
                     Degrees of Freedom Method     Between-Within


                                      Class Level Information

                                  Class     Levels    Values

                                  BSISID     37766    not printed


                              Number of Observations Read      130132
                              Number of Observations Used      130132


                                             Dimensions

                                 R-side Cov. Parameters           1
                                 Columns in X                     3
                                 Columns in Z per Subject         0
                                 Subjects (Blocks in V)       37766
                                 Max Obs per Subject             16


                                      Optimization Information

                                 Optimization Technique    None
                                 Parameters                0
                                 Lower Boundaries          0
                                 Upper Boundaries          0
                                 Fixed Effects             Profiled
                                 Residual Variance         Profiled
                                 Starting From             Data


                                          Iteration History

                                                      Objective                         Max
         Iteration    Restarts    Subiterations        Function          Change    Gradient

                 0           0                0    607311.37394      0.22176020           .
                 1           0                0    617466.56856      0.00452696           .
                 2           0                0    617890.24409      0.00000483           .
                 3           0                0     617890.7884      0.00000000           .

                        Convergence criterion (PCONV=1.11022E-8) satisfied.
                                           The SAS System       09:52 Thursday, October 15, 2015  32

                                       The GLIMMIX Procedure

                                           Fit Statistics

                              -2 Res Log Pseudo-Likelihood    617890.8
                              Generalized Chi-Square          133644.5
                              Gener. Chi-Square / DF              1.03


                                  Covariance Parameter Estimates

                                                            Standard
                               Cov Parm         Estimate       Error

                               Residual (VC)      1.0270    0.004026


                                    Solutions for Fixed Effects

                                          Standard
                 Effect       Estimate       Error       DF    t Value    Pr > |t|

                 Intercept     -3.4894     0.05757    37765     -60.61      <.0001
                 Age           0.01466    0.000786    92364      18.65      <.0001
                 Year           0.2971    0.002505    92364     118.64      <.0001


                                  Type III Tests of Fixed Effects

                                        Num      Den
                          Effect         DF       DF    F Value    Pr > F

                          Age             1    92364     347.97    <.0001
                          Year            1    92364    14074.9    <.0001
                                           The SAS System       09:52 Thursday, October 15, 2015  33

                                       The GLIMMIX Procedure

                                         Model Information

                     Data Set                      WORK.ZODIAC_45_MALE_UNDER_75
                     Response Variable             OUT_FeetExamination
                     Response Distribution         Binomial
                     Link Function                 Logit
                     Variance Function             Default
                     Variance Matrix Blocked By    BSISID
                     Estimation Technique          Residual PL
                     Degrees of Freedom Method     Between-Within


                                      Class Level Information

                                  Class     Levels    Values

                                  BSISID     37766    not printed


                              Number of Observations Read      130132
                              Number of Observations Used       68145


                                             Dimensions

                                 R-side Cov. Parameters           1
                                 Columns in X                     3
                                 Columns in Z per Subject         0
                                 Subjects (Blocks in V)       37766
                                 Max Obs per Subject             16


                                      Optimization Information

                                 Optimization Technique    None
                                 Parameters                0
                                 Lower Boundaries          0
                                 Upper Boundaries          0
                                 Fixed Effects             Profiled
                                 Residual Variance         Profiled
                                 Starting From             Data


                                          Iteration History

                                                      Objective                         Max
         Iteration    Restarts    Subiterations        Function          Change    Gradient

                 0           0                0    329398.91077      0.59505372           .
                 1           0                0    340165.07415      0.06315681           .
                 2           0                0    342027.12827      0.00113477           .
                 3           0                0    342063.05256      0.00000039           .
                 4           0                0    342063.06493      0.00000000           .

                        Convergence criterion (PCONV=1.11022E-8) satisfied.
                                           The SAS System       09:52 Thursday, October 15, 2015  34

                                       The GLIMMIX Procedure

                                           Fit Statistics

                              -2 Res Log Pseudo-Likelihood    342063.1
                              Generalized Chi-Square          67965.07
                              Gener. Chi-Square / DF              1.00


                                  Covariance Parameter Estimates

                                                            Standard
                               Cov Parm         Estimate       Error

                               Residual (VC)      0.9974    0.005404


                                    Solutions for Fixed Effects

                                          Standard
                 Effect       Estimate       Error       DF    t Value    Pr > |t|

                 Intercept     -4.2962      0.1055    27925     -40.70      <.0001
                 Age           0.04339    0.001480    40217      29.32      <.0001
                 Year         -0.02014    0.003581    40217      -5.62      <.0001


                                  Type III Tests of Fixed Effects

                                        Num      Den
                          Effect         DF       DF    F Value    Pr > F

                          Age             1    40217     859.62    <.0001
                          Year            1    40217      31.63    <.0001
                                           The SAS System       09:52 Thursday, October 15, 2015  35

                                       The GLIMMIX Procedure

                                         Model Information

                     Data Set                      WORK.ZODIAC_45_MALE_UNDER_75
                     Response Variable             OUT_Insulin
                     Response Distribution         Binomial
                     Link Function                 Logit
                     Variance Function             Default
                     Variance Matrix Blocked By    BSISID
                     Estimation Technique          Residual PL
                     Degrees of Freedom Method     Between-Within


                                      Class Level Information

                                  Class     Levels    Values

                                  BSISID     37766    not printed


                              Number of Observations Read      130132
                              Number of Observations Used      130132


                                             Dimensions

                                 R-side Cov. Parameters           1
                                 Columns in X                     3
                                 Columns in Z per Subject         0
                                 Subjects (Blocks in V)       37766
                                 Max Obs per Subject             16


                                      Optimization Information

                                 Optimization Technique    None
                                 Parameters                0
                                 Lower Boundaries          0
                                 Upper Boundaries          0
                                 Fixed Effects             Profiled
                                 Residual Variance         Profiled
                                 Starting From             Data


                                          Iteration History

                                                      Objective                         Max
         Iteration    Restarts    Subiterations        Function          Change    Gradient

                 0           0                0     633282.0715      0.60693219           .
                 1           0                0    658231.36219      0.05874963           .
                 2           0                0    659979.00588      0.00050477           .
                 3           0                0     659990.6805      0.00000003           .
                 4           0                0    659990.68119      0.00000000           .

                        Convergence criterion (PCONV=1.11022E-8) satisfied.
                                           The SAS System       09:52 Thursday, October 15, 2015  36

                                       The GLIMMIX Procedure

                                           Fit Statistics

                              -2 Res Log Pseudo-Likelihood    659990.7
                              Generalized Chi-Square          130150.4
                              Gener. Chi-Square / DF              1.00


                                  Covariance Parameter Estimates

                                                            Standard
                               Cov Parm         Estimate       Error

                               Residual (VC)      1.0002    0.003921


                                    Solutions for Fixed Effects

                                          Standard
                 Effect       Estimate       Error       DF    t Value    Pr > |t|

                 Intercept     -3.1651     0.07340    37765     -43.12      <.0001
                 Age           0.01485    0.001010    92364      14.71      <.0001
                 Year          0.02194    0.002967    92364       7.39      <.0001


                                  Type III Tests of Fixed Effects

                                        Num      Den
                          Effect         DF       DF    F Value    Pr > F

                          Age             1    92364     216.28    <.0001
                          Year            1    92364      54.67    <.0001
                                           The SAS System       09:52 Thursday, October 15, 2015  37

                                       The GLIMMIX Procedure

                                         Model Information

                     Data Set                      WORK.ZODIAC_45_MALE_UNDER_75
                     Response Variable             OUT_AntihypertensiveMed
                     Response Distribution         Binomial
                     Link Function                 Logit
                     Variance Function             Default
                     Variance Matrix Blocked By    BSISID
                     Estimation Technique          Residual PL
                     Degrees of Freedom Method     Between-Within


                                      Class Level Information

                                  Class     Levels    Values

                                  BSISID     37766    not printed


                              Number of Observations Read      130132
                              Number of Observations Used      130132


                                             Dimensions

                                 R-side Cov. Parameters           1
                                 Columns in X                     3
                                 Columns in Z per Subject         0
                                 Subjects (Blocks in V)       37766
                                 Max Obs per Subject             16


                                      Optimization Information

                                 Optimization Technique    None
                                 Parameters                0
                                 Lower Boundaries          0
                                 Upper Boundaries          0
                                 Fixed Effects             Profiled
                                 Residual Variance         Profiled
                                 Starting From             Data


                                          Iteration History

                                                      Objective                         Max
         Iteration    Restarts    Subiterations        Function          Change    Gradient

                 0           0                0    581288.26112      0.12089492           .
                 1           0                0    571023.46129      0.00375901           .
                 2           0                0     571299.2963      0.00000433           .
                 3           0                0      571299.528      0.00000000           .

                        Convergence criterion (PCONV=1.11022E-8) satisfied.
                                           The SAS System       09:52 Thursday, October 15, 2015  38


                                       The GLIMMIX Procedure

                                           Fit Statistics

                              -2 Res Log Pseudo-Likelihood    575810.4
                              Generalized Chi-Square          115528.5
                              Gener. Chi-Square / DF              1.00


                                  Covariance Parameter Estimates

                                                            Standard
                               Cov Parm         Estimate       Error

                               Residual (VC)      1.0001    0.004161


                                    Solutions for Fixed Effects

                                          Standard
                 Effect       Estimate       Error       DF    t Value    Pr > |t|

                 Intercept     -2.5890     0.07289    33287     -35.52      <.0001
                 Age           0.01219    0.000995    82231      12.25      <.0001
                 Year         -0.00185    0.002838    82231      -0.65      0.5134


                                  Type III Tests of Fixed Effects

                                        Num      Den
                          Effect         DF       DF    F Value    Pr > F

                          Age             1    82231     149.99    <.0001
                          Year            1    82231       0.43    0.5134

                                          The SAS System       10:00 Thursday, October 22, 2015   1

                                       The GLIMMIX Procedure

                                         Model Information

                    Data Set                      WORK.ZODIAC_45_MALE_UNDER_75
                    Response Variable             HbA1c
                    Response Distribution         Gaussian
                    Link Function                 Identity
                    Variance Function             Default
                    Variance Matrix Blocked By    BSISID
                    Estimation Technique          Restricted Maximum Likelihood
                    Degrees of Freedom Method     Between-Within


                                      Class Level Information

                                  Class     Levels    Values

                                  BSISID     37766    not printed
                                  Gender         1    0


                              Number of Observations Read      130132
                              Number of Observations Used      123896


                                             Dimensions

                                 R-side Cov. Parameters           2
                                 Columns in X                     3
                                 Columns in Z per Subject         0
                                 Subjects (Blocks in V)       37766
                                 Max Obs per Subject             16


                                     Optimization Information

                          Optimization Technique        Dual Quasi-Newton
                          Parameters in Optimization    1
                          Lower Boundaries              0
                          Upper Boundaries              0
                          Fixed Effects                 Profiled
                          Residual Variance             Profiled
                          Starting From                 Data


                                          Iteration History

                                                     Objective                         Max
          Iteration    Restarts    Evaluations        Function          Change    Gradient

                  0           0              4    900541.14152       .            7432.178
                  1           0              4     899745.6325    795.50901742    2546.011
                  2           0              4    898999.92071    745.71179364    899.1843
                  3           0              2    898966.79932     33.12139145    430.8915
                  4           0              2    898953.61842     13.18089222    47.21969
                  5           0              2    898953.46967      0.14874971    2.870118
                  6           0              3    898953.46913      0.00054675    0.017789
                                           The SAS System       10:00 Thursday, October 22, 2015   2

                                       The GLIMMIX Procedure

                           Convergence criterion (GCONV=1E-8) satisfied.


                                           Fit Statistics

                                -2 Res Log Likelihood       898953.5
                                AIC  (smaller is better)    898957.5
                                AICC (smaller is better)    898957.5
                                BIC  (smaller is better)    898974.5
                                CAIC (smaller is better)    898976.5
                                HQIC (smaller is better)    898962.9
                                Generalized Chi-Square       6479593
                                Gener. Chi-Square / DF         52.30


                                  Covariance Parameter Estimates

                                                               Standard
                            Cov Parm    Subject    Estimate       Error

                            CS          BSISID      70.2585      0.7197
                            Residual                52.2999      0.2534


                                    Solutions for Fixed Effects

                                          Standard
                 Effect       Estimate       Error       DF    t Value    Pr > |t|

                 Intercept     52.5306      0.3152    36369     166.67      <.0001
                 Age          -0.07112    0.005280    87524     -13.47      <.0001
                 Year           0.1737     0.01058    87524      16.41      <.0001


                                  Type III Tests of Fixed Effects

                                        Num      Den
                          Effect         DF       DF    F Value    Pr > F

                          Age             1    87524     181.47    <.0001
                          Year            1    87524     269.21    <.0001
                                           The SAS System       10:00 Thursday, October 22, 2015   3

                                       The GLIMMIX Procedure

                                         Model Information

                    Data Set                      WORK.ZODIAC_45_MALE_UNDER_75
                    Response Variable             HbA1c
                    Response Distribution         Gaussian
                    Link Function                 Identity
                    Variance Function             Default
                    Variance Matrix Blocked By    BSISID
                    Estimation Technique          Restricted Maximum Likelihood
                    Degrees of Freedom Method     Between-Within


                                      Class Level Information

                                  Class     Levels    Values

                                  BSISID     37766    not printed
                                  Gender         1    0


                              Number of Observations Read      130132
                              Number of Observations Used      123896


                                             Dimensions

                                 R-side Cov. Parameters           2
                                 Columns in X                     4
                                 Columns in Z per Subject         0
                                 Subjects (Blocks in V)       37766
                                 Max Obs per Subject             16


                                     Optimization Information

                          Optimization Technique        Dual Quasi-Newton
                          Parameters in Optimization    1
                          Lower Boundaries              0
                          Upper Boundaries              0
                          Fixed Effects                 Profiled
                          Residual Variance             Profiled
                          Starting From                 Data


                                          Iteration History

                                                     Objective                         Max
          Iteration    Restarts    Evaluations        Function          Change    Gradient

                  0           0              4    900138.47817       .            7553.692
                  1           0              5    898537.80428    1600.6738932    479.4391
                  2           0              4    898521.31277     16.49151082    30.80959
                  3           0              2    898521.25072      0.06205060    2.068153
                  4           0              2    898521.25043      0.00028244    0.008246

                           Convergence criterion (GCONV=1E-8) satisfied.
                                           The SAS System       10:00 Thursday, October 22, 2015   4

                                       The GLIMMIX Procedure

                                           Fit Statistics

                                -2 Res Log Likelihood       898521.3
                                AIC  (smaller is better)    898525.3
                                AICC (smaller is better)    898525.3
                                BIC  (smaller is better)    898542.3
                                CAIC (smaller is better)    898544.3
                                HQIC (smaller is better)    898530.7
                                Generalized Chi-Square       6462372
                                Gener. Chi-Square / DF         52.16


                                  Covariance Parameter Estimates

                                                               Standard
                            Cov Parm    Subject    Estimate       Error

                            CS          BSISID      69.7863      0.7157
                            Residual                52.1613      0.2528


                                    Solutions for Fixed Effects

                                          Standard
                 Effect       Estimate       Error       DF    t Value    Pr > |t|

                 Intercept     57.4653      0.3919    36369     146.64      <.0001
                 Age          -0.07326    0.005266    87523     -13.91      <.0001
                 Year          -0.7670     0.04587    87523     -16.72      <.0001
                 YearSQ        0.04178    0.001983    87523      21.06      <.0001


                                  Type III Tests of Fixed Effects

                                        Num      Den
                          Effect         DF       DF    F Value    Pr > F

                          Age             1    87523     193.55    <.0001
                          Year            1    87523     279.57    <.0001
                          YearSQ          1    87523     443.73    <.0001
                                           The SAS System       10:00 Thursday, October 22, 2015   5

                                       The GLIMMIX Procedure

                                         Model Information

                    Data Set                      WORK.ZODIAC_45_MALE_UNDER_75
                    Response Variable             SBP
                    Response Distribution         Gaussian
                    Link Function                 Identity
                    Variance Function             Default
                    Variance Matrix Blocked By    BSISID
                    Estimation Technique          Restricted Maximum Likelihood
                    Degrees of Freedom Method     Between-Within


                                      Class Level Information

                                  Class     Levels    Values

                                  BSISID     37766    not printed
                                  Gender         1    0


                              Number of Observations Read      130132
                              Number of Observations Used      126342


                                             Dimensions

                                 R-side Cov. Parameters           2
                                 Columns in X                     3
                                 Columns in Z per Subject         0
                                 Subjects (Blocks in V)       37766
                                 Max Obs per Subject             16


                                     Optimization Information

                          Optimization Technique        Dual Quasi-Newton
                          Parameters in Optimization    1
                          Lower Boundaries              0
                          Upper Boundaries              0
                          Fixed Effects                 Profiled
                          Residual Variance             Profiled
                          Starting From                 Data


                                          Iteration History

                                                     Objective                         Max
          Iteration    Restarts    Evaluations        Function          Change    Gradient

                  0           0              4    1028381.6561       .            2590.417
                  1           0              4     1028215.438    166.21806747    453.0199
                  2           0              2     1028208.249      7.18901077    89.93031
                  3           0              2    1028207.9689      0.28013841    4.106232
                  4           0              2    1028207.9683      0.00057830    0.035248

                           Convergence criterion (GCONV=1E-8) satisfied.
                                           The SAS System       10:00 Thursday, October 22, 2015   6

                                       The GLIMMIX Procedure

                                           Fit Statistics

                                -2 Res Log Likelihood        1028208
                                AIC  (smaller is better)     1028212
                                AICC (smaller is better)     1028212
                                BIC  (smaller is better)     1028229
                                CAIC (smaller is better)     1028231
                                HQIC (smaller is better)     1028217
                                Generalized Chi-Square      17281010
                                Gener. Chi-Square / DF        136.78


                                  Covariance Parameter Estimates

                                                               Standard
                            Cov Parm    Subject    Estimate       Error

                            CS          BSISID       128.06      1.3749
                            Residual                 136.78      0.6458


                                    Solutions for Fixed Effects

                                          Standard
                 Effect       Estimate       Error       DF    t Value    Pr > |t|

                 Intercept      129.88      0.4586    36892     283.20      <.0001
                 Age            0.2784    0.007452    89447      37.35      <.0001
                 Year          -0.6999     0.01606    89447     -43.59      <.0001


                                  Type III Tests of Fixed Effects

                                        Num      Den
                          Effect         DF       DF    F Value    Pr > F

                          Age             1    89447    1395.16    <.0001
                          Year            1    89447    1900.37    <.0001
                                           The SAS System       10:00 Thursday, October 22, 2015   7

                                       The GLIMMIX Procedure

                                         Model Information

                    Data Set                      WORK.ZODIAC_45_MALE_UNDER_75
                    Response Variable             BMI
                    Response Distribution         Gaussian
                    Link Function                 Identity
                    Variance Function             Default
                    Variance Matrix Blocked By    BSISID
                    Estimation Technique          Restricted Maximum Likelihood
                    Degrees of Freedom Method     Between-Within


                                      Class Level Information

                                  Class     Levels    Values

                                  BSISID     37766    not printed
                                  Gender         1    0


                              Number of Observations Read      130132
                              Number of Observations Used      120003


                                             Dimensions

                                 R-side Cov. Parameters           2
                                 Columns in X                     3
                                 Columns in Z per Subject         0
                                 Subjects (Blocks in V)       37766
                                 Max Obs per Subject             16


                                     Optimization Information

                          Optimization Technique        Dual Quasi-Newton
                          Parameters in Optimization    1
                          Lower Boundaries              0
                          Upper Boundaries              0
                          Fixed Effects                 Profiled
                          Residual Variance             Profiled
                          Starting From                 Data


                                          Iteration History

                                                     Objective                         Max
          Iteration    Restarts    Evaluations        Function          Change    Gradient

                  0           0              4    534175.16414       .            2398.678
                  1           0              2    530608.74646    3566.4176739    806.4725
                  2           0              4    529617.85252    990.89394298    83.17306
                  3           0              2    529601.86953     15.98298398    29.51903
                  4           0              2    529599.42487      2.44466847    1.813237
                  5           0              2    529599.41533      0.00953549    0.042706
                  6           0              3    529599.41533      0.00000533    0.000046
                                           The SAS System       10:00 Thursday, October 22, 2015   8

                                       The GLIMMIX Procedure

                           Convergence criterion (GCONV=1E-8) satisfied.


                                           Fit Statistics

                                -2 Res Log Likelihood       529599.4
                                AIC  (smaller is better)    529603.4
                                AICC (smaller is better)    529603.4
                                BIC  (smaller is better)    529620.5
                                CAIC (smaller is better)    529622.5
                                HQIC (smaller is better)    529608.8
                                Generalized Chi-Square      207965.3
                                Gener. Chi-Square / DF          1.73


                                  Covariance Parameter Estimates

                                                               Standard
                            Cov Parm    Subject    Estimate       Error

                            CS          BSISID      20.0317      0.1568
                            Residual                 1.7330    0.008437


                                    Solutions for Fixed Effects

                                          Standard
                 Effect       Estimate       Error       DF    t Value    Pr > |t|

                 Intercept     33.9003      0.1258    35492     269.52      <.0001
                 Age          -0.08639    0.002442    84508     -35.37      <.0001
                 Year          0.06820    0.003111    84508      21.92      <.0001


                                  Type III Tests of Fixed Effects

                                        Num      Den
                          Effect         DF       DF    F Value    Pr > F

                          Age             1    84508    1251.25    <.0001
                          Year            1    84508     480.62    <.0001
                                           The SAS System       10:00 Thursday, October 22, 2015   9

                                       The GLIMMIX Procedure

                                         Model Information

                    Data Set                      WORK.ZODIAC_45_MALE_UNDER_75
                    Response Variable             CholHDL
                    Response Distribution         Gaussian
                    Link Function                 Identity
                    Variance Function             Default
                    Variance Matrix Blocked By    BSISID
                    Estimation Technique          Restricted Maximum Likelihood
                    Degrees of Freedom Method     Between-Within


                                      Class Level Information

                                  Class     Levels    Values

                                  BSISID     37766    not printed
                                  Gender         1    0


                              Number of Observations Read      130132
                              Number of Observations Used      122348


                                             Dimensions

                                 R-side Cov. Parameters           2
                                 Columns in X                     3
                                 Columns in Z per Subject         0
                                 Subjects (Blocks in V)       37766
                                 Max Obs per Subject             16


                                     Optimization Information

                          Optimization Technique        Dual Quasi-Newton
                          Parameters in Optimization    1
                          Lower Boundaries              0
                          Upper Boundaries              0
                          Fixed Effects                 Profiled
                          Residual Variance             Profiled
                          Starting From                 Data


                                          Iteration History

                                                     Objective                         Max
          Iteration    Restarts    Evaluations        Function          Change    Gradient

                  0           0              4    346358.70008       .            5562.606
                  1           0              4    345002.04894    1356.6511309    1026.712
                  2           0              4    344858.69001    143.35893439    112.7345
                  3           0              2     344857.4232      1.26680691    22.94712
                  4           0              2    344857.36679      0.05641222    0.409571
                  5           0              2    344857.36677      0.00001785    0.001521
                                           The SAS System       10:00 Thursday, October 22, 2015  10

                                       The GLIMMIX Procedure

                           Convergence criterion (GCONV=1E-8) satisfied.


                                           Fit Statistics

                                -2 Res Log Likelihood       344857.4
                                AIC  (smaller is better)    344861.4
                                AICC (smaller is better)    344861.4
                                BIC  (smaller is better)    344878.4
                                CAIC (smaller is better)    344880.4
                                HQIC (smaller is better)    344866.8
                                Generalized Chi-Square      69997.83
                                Gener. Chi-Square / DF          0.57


                                  Covariance Parameter Estimates

                                                               Standard
                            Cov Parm    Subject    Estimate       Error

                            CS          BSISID       1.0633    0.009953
                            Residual                 0.5721    0.002772


                                    Solutions for Fixed Effects

                                          Standard
                 Effect       Estimate       Error       DF    t Value    Pr > |t|

                 Intercept      6.2763     0.03637    36335     172.56      <.0001
                 Age          -0.03133    0.000626    86010     -50.03      <.0001
                 Year         -0.02364    0.001182    86010     -20.00      <.0001


                                  Type III Tests of Fixed Effects

                                        Num      Den
                          Effect         DF       DF    F Value    Pr > F

                          Age             1    86010    2502.55    <.0001
                          Year            1    86010     400.07    <.0001
                                           The SAS System       10:00 Thursday, October 22, 2015  11

                                         Model Information

                    Data Set                      WORK.ZODIAC_45_MALE_UNDER_75
                    Response Variable             Age
                    Response Distribution         Gaussian
                    Link Function                 Identity
                    Variance Function             Default
                    Variance Matrix Blocked By    BSISID
                    Estimation Technique          Restricted Maximum Likelihood
                    Degrees of Freedom Method     Between-Within


                                      Class Level Information

                                  Class     Levels    Values

                                  BSISID     37766    not printed


                              Number of Observations Read      130132
                              Number of Observations Used      130132


                                             Dimensions

                                 R-side Cov. Parameters           2
                                 Columns in X                     2
                                 Columns in Z per Subject         0
                                 Subjects (Blocks in V)       37766
                                 Max Obs per Subject             16


                                     Optimization Information

                          Optimization Technique        Dual Quasi-Newton
                          Parameters in Optimization    1
                          Lower Boundaries              0
                          Upper Boundaries              0
                          Fixed Effects                 Profiled
                          Residual Variance             Profiled
                          Starting From                 Data


                                          Iteration History

                                                     Objective                         Max
          Iteration    Restarts    Evaluations        Function          Change    Gradient

                  0           0              4    707819.12185       .            20552.22
                  1           0              2    557124.04922    150695.07263    3265.842
                  2           0              6    462093.35901    95030.690208    645.5925
                  3           0              4    431037.56512    31055.793897    257.5794
                  4           0              4    411057.51229    19980.052828    82.10189
                  5           0              4    402789.27944    8268.2328453    19.48232
                  6           0              3    401361.31359    1427.9658472    3.560433
                  7           0              5    401274.80848     86.50511837    2.673624
                  8           0              3    401220.58312     54.22535860    0.065299
                                           The SAS System         12:36 Sunday, October 25, 2015  24

                                       The GLIMMIX Procedure

                                          Iteration History

                                                     Objective                         Max
          Iteration    Restarts    Evaluations        Function          Change    Gradient

                  9           0              3     401220.5456      0.03751875    0.000934
                 10           0              3    401220.54559      0.00000750    2.676E-6

                           Convergence criterion (GCONV=1E-8) satisfied.


                                           Fit Statistics

                                -2 Res Log Likelihood       401220.5
                                AIC  (smaller is better)    401224.5
                                AICC (smaller is better)    401224.5
                                BIC  (smaller is better)    401241.6
                                CAIC (smaller is better)    401243.6
                                HQIC (smaller is better)    401230.0
                                Generalized Chi-Square      18745.65
                                Gener. Chi-Square / DF          0.14


                                  Covariance Parameter Estimates

                                                               Standard
                            Cov Parm    Subject    Estimate       Error

                            CS          BSISID      98.6594      0.7186
                            Residual                 0.1441    0.000670


                                    Solutions for Fixed Effects

                                          Standard
                 Effect       Estimate       Error       DF    t Value    Pr > |t|

                 Intercept     48.4125     0.05170    37765     936.36      <.0001
                 Year           0.9870    0.000579    92365    1704.94      <.0001


                                  Type III Tests of Fixed Effects

                                        Num      Den
                          Effect         DF       DF    F Value    Pr > F

                          Year            1    92365    2906827    <.0001
                                           The SAS System         12:36 Sunday, October 25, 2015  25

                                       The GLIMMIX Procedure

                                         Model Information

                    Data Set                      WORK.ZODIAC_45_MALE_UNDER_75
                    Response Variable             Age
                    Response Distribution         Gaussian
                    Link Function                 Identity
                    Variance Function             Default
                    Variance Matrix Blocked By    BSISID
                    Estimation Technique          Restricted Maximum Likelihood
                    Degrees of Freedom Method     Between-Within


                                      Class Level Information

                                  Class     Levels    Values

                                  BSISID     37766    not printed


                              Number of Observations Read      130132
                              Number of Observations Used      130132


                                             Dimensions

                                 R-side Cov. Parameters           2
                                 Columns in X                     3
                                 Columns in Z per Subject         0
                                 Subjects (Blocks in V)       37766
                                 Max Obs per Subject             16


                                     Optimization Information

                          Optimization Technique        Dual Quasi-Newton
                          Parameters in Optimization    1
                          Lower Boundaries              0
                          Upper Boundaries              0
                          Fixed Effects                 Profiled
                          Residual Variance             Profiled
                          Starting From                 Data


                                          Iteration History

                                                     Objective                         Max
          Iteration    Restarts    Evaluations        Function          Change    Gradient

                  0           0              4    707705.14832       .            20526.77
                  1           0              2    557182.73674    150522.41158    3268.985
                  2           0              6    462093.48299    95089.253744    646.0852
                  3           0              4    431011.47402    31082.008974     257.766
                  4           0              4     411008.7942    20002.679817    82.15083
                  5           0              4    402730.31416    8278.4800468    19.50098
                  6           0              3    401298.56413    1431.7500257    3.558663
                  7           0              5    401211.80486     86.75927051    2.666841
                  8           0              3    401157.76618     54.03867854    0.067024
                                           The SAS System         12:36 Sunday, October 25, 2015  26

                                       The GLIMMIX Procedure

                                          Iteration History

                                                     Objective                         Max
          Iteration    Restarts    Evaluations        Function          Change    Gradient

                  9           0              3     401157.7266      0.03958654    0.000985
                 10           0              3    401157.72659      0.00000864      2.9E-6

                           Convergence criterion (GCONV=1E-8) satisfied.


                                           Fit Statistics

                                -2 Res Log Likelihood       401157.7
                                AIC  (smaller is better)    401161.7
                                AICC (smaller is better)    401161.7
                                BIC  (smaller is better)    401178.8
                                CAIC (smaller is better)    401180.8
                                HQIC (smaller is better)    401167.1
                                Generalized Chi-Square      18730.37
                                Gener. Chi-Square / DF          0.14


                                  Covariance Parameter Estimates

                                                               Standard
                            Cov Parm    Subject    Estimate       Error

                            CS          BSISID      98.6500      0.7186
                            Residual                 0.1439    0.000670


                                    Solutions for Fixed Effects

                                          Standard
                 Effect       Estimate       Error       DF    t Value    Pr > |t|

                 Intercept     48.5246     0.05321    37765     911.94      <.0001
                 Year           0.9650    0.002532    92364     381.08      <.0001
                 YearSQ       0.000972    0.000109    92364       8.90      <.0001


                                  Type III Tests of Fixed Effects

                                        Num      Den
                          Effect         DF       DF    F Value    Pr > F

                          Year            1    92364     145223    <.0001
                          YearSQ          1    92364      79.26    <.0001
                                           The SAS System         12:36 Sunday, October 25, 2015  27

                                       The GLIMMIX Procedure

                                         Model Information

                    Data Set                      WORK.ZODIAC_45_MALE_UNDER_75
                    Response Variable             Diabetesduration
                    Response Distribution         Gaussian
                    Link Function                 Identity
                    Variance Function             Default
                    Variance Matrix Blocked By    BSISID
                    Estimation Technique          Restricted Maximum Likelihood
                    Degrees of Freedom Method     Between-Within


                                      Class Level Information

                                  Class     Levels    Values

                                  BSISID     37766    not printed


                              Number of Observations Read      130132
                              Number of Observations Used      126158


                                             Dimensions

                                 R-side Cov. Parameters           2
                                 Columns in X                     3
                                 Columns in Z per Subject         0
                                 Subjects (Blocks in V)       37766
                                 Max Obs per Subject             16


                                     Optimization Information

                          Optimization Technique        Dual Quasi-Newton
                          Parameters in Optimization    1
                          Lower Boundaries              0
                          Upper Boundaries              0
                          Fixed Effects                 Profiled
                          Residual Variance             Profiled
                          Starting From                 Data


                                          Iteration History

                                                     Objective                         Max
          Iteration    Restarts    Evaluations        Function          Change    Gradient

                  0           0              4    512396.61897       .            3360.138
                  1           0              4    495320.59355    17076.025415    840.0998
                  2           0              4     490815.8176    4504.7759557     185.831
                  3           0              4    490231.20476    584.61283857     17.7678
                  4           0              2    490223.67165      7.53310898    5.130721
                  5           0              2    490222.95658      0.71507339    0.213202
                  6           0              3    490222.95532      0.00125720    0.000635
                                           The SAS System         12:36 Sunday, October 25, 2015  28

                                       The GLIMMIX Procedure

                           Convergence criterion (GCONV=1E-8) satisfied.


                                           Fit Statistics

                                -2 Res Log Likelihood       490223.0
                                AIC  (smaller is better)    490227.0
                                AICC (smaller is better)    490227.0
                                BIC  (smaller is better)    490244.0
                                CAIC (smaller is better)    490246.0
                                HQIC (smaller is better)    490232.4
                                Generalized Chi-Square      93763.53
                                Gener. Chi-Square / DF          0.74


                                  Covariance Parameter Estimates

                                                               Standard
                            Cov Parm    Subject    Estimate       Error

                            CS          BSISID      27.6075      0.2076
                            Residual                 0.7432    0.003525


                                    Solutions for Fixed Effects

                                          Standard
                 Effect       Estimate       Error       DF    t Value    Pr > |t|

                 Intercept    -18.3596      0.1316    36754    -139.56      <.0001
                 Age            0.2169    0.002616    89401      82.91      <.0001
                 Year           0.7757    0.002856    89401     271.66      <.0001


                                  Type III Tests of Fixed Effects

                                        Num      Den
                          Effect         DF       DF    F Value    Pr > F

                          Age             1    89401    6874.87    <.0001
                          Year            1    89401    73797.9    <.0001
                                           The SAS System         12:36 Sunday, October 25, 2015  29

                                       The GLIMMIX Procedure

                                         Model Information

                    Data Set                      WORK.ZODIAC_45_MALE_UNDER_75
                    Response Variable             Diabetesduration
                    Response Distribution         Gaussian
                    Link Function                 Identity
                    Variance Function             Default
                    Variance Matrix Blocked By    BSISID
                    Estimation Technique          Restricted Maximum Likelihood
                    Degrees of Freedom Method     Between-Within


                                      Class Level Information

                                  Class     Levels    Values

                                  BSISID     37766    not printed


                              Number of Observations Read      130132
                              Number of Observations Used      126158


                                             Dimensions

                                 R-side Cov. Parameters           2
                                 Columns in X                     4
                                 Columns in Z per Subject         0
                                 Subjects (Blocks in V)       37766
                                 Max Obs per Subject             16


                                     Optimization Information

                          Optimization Technique        Dual Quasi-Newton
                          Parameters in Optimization    1
                          Lower Boundaries              0
                          Upper Boundaries              0
                          Fixed Effects                 Profiled
                          Residual Variance             Profiled
                          Starting From                 Data


                                          Iteration History

                                                     Objective                         Max
          Iteration    Restarts    Evaluations        Function          Change    Gradient

                  0           0              4    514078.44377       .            3720.356
                  1           0              4    495106.59292    18971.850846    881.0707
                  2           0              4    490355.78164    4750.8112825    201.7542
                  3           0              4    489684.93744    670.84419693    20.46968
                  4           0              2    489675.04427      9.89316831    6.221733
                  5           0              2    489673.98772      1.05655903    0.295797
                  6           0              3    489673.98527      0.00244114    0.001223
                                           The SAS System         12:36 Sunday, October 25, 2015  30

                                       The GLIMMIX Procedure

                           Convergence criterion (GCONV=1E-8) satisfied.


                                           Fit Statistics

                                -2 Res Log Likelihood       489674.0
                                AIC  (smaller is better)    489678.0
                                AICC (smaller is better)    489678.0
                                BIC  (smaller is better)    489695.1
                                CAIC (smaller is better)    489697.1
                                HQIC (smaller is better)    489683.4
                                Generalized Chi-Square      93220.00
                                Gener. Chi-Square / DF          0.74


                                  Covariance Parameter Estimates

                                                               Standard
                            Cov Parm    Subject    Estimate       Error

                            CS          BSISID      27.5764      0.2074
                            Residual                 0.7389    0.003505


                                    Solutions for Fixed Effects

                                          Standard
                 Effect       Estimate       Error       DF    t Value    Pr > |t|

                 Intercept    -17.6359      0.1350    36754    -130.66      <.0001
                 Age            0.2162    0.002614    89400      82.70      <.0001
                 Year           0.6417    0.006316    89400     101.59      <.0001
                 YearSQ       0.005964    0.000251    89400      23.77      <.0001


                                  Type III Tests of Fixed Effects

                                        Num      Den
                          Effect         DF       DF    F Value    Pr > F

                          Age             1    89400    6839.34    <.0001
                          Year            1    89400    10320.3    <.0001
                          YearSQ          1    89400     565.24    <.0001
                                           The SAS System         12:36 Sunday, October 25, 2015  37
