# Supplementary material for: Sex Differences in the Quality of Diabetes Care in the Netherlands (ZODIAC-45)
Source: PLoS One. 2015 Dec 29;10(12):e0145907. doi: 10.1371/journal.pone.0145907 (PMC4703132; doi:10.1371/journal.pone.0145907)
Supplement: S6 File — (TXT) [file pone.0145907.s008.txt]

S10 File. SAS output Glimmix outcomes above 75 years of age (quadratic analyses)

                                         The SAS System       16:24 Monday, October 19, 2015   1

                                     The GLIMMIX Procedure

                                       Model Information

                      Data Set                      SYS.ZODIAC_45_OVER_75
                      Response Variable             OUT_smoking
                      Response Distribution         Binomial
                      Link Function                 Logit
                      Variance Function             Default
                      Variance Matrix Blocked By    BSISID
                      Estimation Technique          Residual PL
                      Degrees of Freedom Method     Between-Within


                                    Class Level Information

                                Class     Levels    Values

                                BSISID     33987    not printed
                                Gender         2    0 1


                            Number of Observations Read      107758
                            Number of Observations Used      101689


                                           Dimensions

                               R-side Cov. Parameters           1
                               Columns in X                    10
                               Columns in Z per Subject         0
                               Subjects (Blocks in V)       33987
                               Max Obs per Subject             16


                                    Optimization Information

                               Optimization Technique    None
                               Parameters                0
                               Lower Boundaries          0
                               Upper Boundaries          0
                               Fixed Effects             Profiled
                               Residual Variance         Profiled
                               Starting From             Data


                                        Iteration History

                                                    Objective                         Max
       Iteration    Restarts    Subiterations        Function          Change    Gradient

               0           0                0    482451.94631      0.98499881           .
               1           0                0    543259.71938      0.48221803           .
               2           0                0    562485.79049      0.09082568           .
               3           0                0    564440.34092      0.00193679           .
               4           0                0    564459.92406      0.00000051           .
               5           0                0    564459.92619      0.00000000           .
                                         The SAS System       16:24 Monday, October 19, 2015   2

                                     The GLIMMIX Procedure

                      Convergence criterion (PCONV=1.11022E-8) satisfied.


                                         Fit Statistics

                            -2 Res Log Pseudo-Likelihood    564459.9
                            Generalized Chi-Square          100960.8
                            Gener. Chi-Square / DF              0.99


                                Covariance Parameter Estimates

                                                          Standard
                             Cov Parm         Estimate       Error

                             Residual (VC)      0.9929    0.004404


                                  Solutions for Fixed Effects

                                               Standard
        Effect           Gender    Estimate       Error       DF    t Value    Pr > |t|

        Intercept                    2.6820      0.3023    32186       8.87      <.0001
        Age                        -0.07459    0.002968    69496     -25.14      <.0001
        Gender           0           2.1559      0.2340    32186       9.21      <.0001
        Gender           1                0           .        .        .         .
        Year                        0.06484     0.03371    69496       1.92      0.0545
        YearSQ                     -0.00160    0.001468    69496      -1.09      0.2750
        Year*Gender      0          -0.1790     0.04218    69496      -4.24      <.0001
        Year*Gender      1                0           .        .        .         .
        YearSQ*Gender    0         0.004406    0.001868    69496       2.36      0.0183
        YearSQ*Gender    1                0           .        .        .         .


                                Type III Tests of Fixed Effects

                                        Num      Den
                      Effect             DF       DF    F Value    Pr > F

                      Age                 1    69496     631.78    <.0001
                      Gender              1    32186      84.87    <.0001
                      Year                1    69496       1.37    0.2423
                      YearSQ              1    69496       0.41    0.5201
                      Year*Gender         1    69496      18.01    <.0001
                      YearSQ*Gender       1    69496       5.56    0.0183


                                   Gender Least Squares Means

                      Standard
Gender    Estimate       Error       DF    t Value    Pr > |t|     Alpha       Lower       Upper

0          -2.1717     0.01678    32186    -129.41      <.0001      0.05     -2.2046     -2.1388
1          -2.7895     0.01724    32186    -161.82      <.0001      0.05     -2.8233     -2.7557
                                         The SAS System       16:24 Monday, October 19, 2015   3

                                     The GLIMMIX Procedure

                                       Model Information

                      Data Set                      SYS.ZODIAC_45_OVER_75
                      Response Variable             OUT_microalbuminuria
                      Response Distribution         Binomial
                      Link Function                 Logit
                      Variance Function             Default
                      Variance Matrix Blocked By    BSISID
                      Estimation Technique          Residual PL
                      Degrees of Freedom Method     Between-Within


                                    Class Level Information

                                Class     Levels    Values

                                BSISID     33987    not printed
                                Gender         2    0 1


                            Number of Observations Read      107758
                            Number of Observations Used       81083


                                           Dimensions

                               R-side Cov. Parameters           1
                               Columns in X                    10
                               Columns in Z per Subject         0
                               Subjects (Blocks in V)       33987
                               Max Obs per Subject             16


                                    Optimization Information

                               Optimization Technique    None
                               Parameters                0
                               Lower Boundaries          0
                               Upper Boundaries          0
                               Fixed Effects             Profiled
                               Residual Variance         Profiled
                               Starting From             Data


                                        Iteration History

                                                    Objective                         Max
       Iteration    Restarts    Subiterations        Function          Change    Gradient

               0           0                0    370287.89225      2.00000000           .
               1           0                0    364393.16552      0.00846855           .
               2           0                0    364506.63388      0.00000671           .
               3           0                0    364506.68418      0.00000000           .

                      Convergence criterion (PCONV=1.11022E-8) satisfied.
                                         The SAS System       16:24 Monday, October 19, 2015   4

                                     The GLIMMIX Procedure

                                         Fit Statistics

                            -2 Res Log Pseudo-Likelihood    364506.7
                            Generalized Chi-Square          80969.31
                            Gener. Chi-Square / DF              1.00


                                Covariance Parameter Estimates

                                                          Standard
                             Cov Parm         Estimate       Error

                             Residual (VC)      0.9987    0.004960


                                  Solutions for Fixed Effects

                                               Standard
        Effect           Gender    Estimate       Error       DF    t Value    Pr > |t|

        Intercept                   -5.4567      0.1727    28471     -31.60      <.0001
        Age                         0.06726    0.001788    52605      37.62      <.0001
        Gender           0           0.6622      0.1615    28471       4.10      <.0001
        Gender           1                0           .        .        .         .
        Year                        -0.1843     0.01793    52605     -10.28      <.0001
        YearSQ                     0.006612    0.000812    52605       8.14      <.0001
        Year*Gender      0          0.02379     0.02890    52605       0.82      0.4104
        Year*Gender      1                0           .        .        .         .
        YearSQ*Gender    0         -0.00126    0.001278    52605      -0.99      0.3236
        YearSQ*Gender    1                0           .        .        .         .


                                Type III Tests of Fixed Effects

                                        Num      Den
                      Effect             DF       DF    F Value    Pr > F

                      Age                 1    52605    1415.29    <.0001
                      Gender              1    28471      16.82    <.0001
                      Year                1    52605     142.41    <.0001
                      YearSQ              1    52605      87.59    <.0001
                      Year*Gender         1    52605       0.68    0.4104
                      YearSQ*Gender       1    52605       0.97    0.3236


                                   Gender Least Squares Means

                      Standard
Gender    Estimate       Error       DF    t Value    Pr > |t|     Alpha       Lower       Upper

0          -0.5249     0.01174    28471     -44.72      <.0001      0.05     -0.5479     -0.5019
1          -1.2727     0.01107    28471    -114.94      <.0001      0.05     -1.2944     -1.2510
                                         The SAS System       16:24 Monday, October 19, 2015   5

                                     The GLIMMIX Procedure

                                       Model Information

                      Data Set                      SYS.ZODIAC_45_OVER_75
                      Response Variable             OUT_macroalbuminuria
                      Response Distribution         Binomial
                      Link Function                 Logit
                      Variance Function             Default
                      Variance Matrix Blocked By    BSISID
                      Estimation Technique          Residual PL
                      Degrees of Freedom Method     Between-Within


                                    Class Level Information

                                Class     Levels    Values

                                BSISID     33987    not printed
                                Gender         2    0 1


                            Number of Observations Read      107758
                            Number of Observations Used       61347


                                           Dimensions

                               R-side Cov. Parameters           1
                               Columns in X                    10
                               Columns in Z per Subject         0
                               Subjects (Blocks in V)       33987
                               Max Obs per Subject             15


                                    Optimization Information

                               Optimization Technique    None
                               Parameters                0
                               Lower Boundaries          0
                               Upper Boundaries          0
                               Fixed Effects             Profiled
                               Residual Variance         Profiled
                               Starting From             Data


                                        Iteration History

                                                    Objective                         Max
       Iteration    Restarts    Subiterations        Function          Change    Gradient

               0           0                0    277136.93279      0.89257476           .
               1           0                0    334323.56688      0.50477681           .
               2           0                0    363641.43872      0.37697800           .
               3           0                0    370763.57231      0.06326179           .
               4           0                0    371114.35117      0.00030690           .
               5           0                0    371115.26009      0.00000000           .
                                         The SAS System       16:24 Monday, October 19, 2015   6

                                     The GLIMMIX Procedure

                      Convergence criterion (PCONV=1.11022E-8) satisfied.


                                         Fit Statistics

                            -2 Res Log Pseudo-Likelihood    371115.3
                            Generalized Chi-Square          60631.52
                            Gener. Chi-Square / DF              0.99


                                Covariance Parameter Estimates

                                                          Standard
                             Cov Parm         Estimate       Error

                             Residual (VC)      0.9884    0.005644


                                  Solutions for Fixed Effects

                                               Standard
        Effect           Gender    Estimate       Error       DF    t Value    Pr > |t|

        Intercept                   -9.0267      0.3872    24401     -23.31      <.0001
        Age                         0.08461    0.003943    36939      21.46      <.0001
        Gender           0           1.4397      0.2994    24401       4.81      <.0001
        Gender           1                0           .        .        .         .
        Year                        -0.1138     0.04211    36939      -2.70      0.0069
        YearSQ                     0.001140    0.001972    36939       0.58      0.5630
        Year*Gender      0         -0.05629     0.05658    36939      -0.99      0.3197
        Year*Gender      1                0           .        .        .         .
        YearSQ*Gender    0         0.002373    0.002624    36939       0.90      0.3659
        YearSQ*Gender    1                0           .        .        .         .


                                Type III Tests of Fixed Effects

                                        Num      Den
                      Effect             DF       DF    F Value    Pr > F

                      Age                 1    36939     460.37    <.0001
                      Gender              1    24401      23.12    <.0001
                      Year                1    36939      25.17    <.0001
                      YearSQ              1    36939       3.14    0.0763
                      Year*Gender         1    36939       0.99    0.3197
                      YearSQ*Gender       1    36939       0.82    0.3659


                                   Gender Least Squares Means

                      Standard
Gender    Estimate       Error       DF    t Value    Pr > |t|     Alpha       Lower       Upper

0          -2.3983     0.02451    24401     -97.86      <.0001      0.05     -2.4464     -2.3503
1          -3.5249     0.03032    24401    -116.26      <.0001      0.05     -3.5843     -3.4654
                                         The SAS System       16:24 Monday, October 19, 2015   7

                                     The GLIMMIX Procedure

                                       Model Information

                      Data Set                      SYS.ZODIAC_45_OVER_75
                      Response Variable             PRO_AlbKreat
                      Response Distribution         Binomial
                      Link Function                 Logit
                      Variance Function             Default
                      Variance Matrix Blocked By    BSISID
                      Estimation Technique          Residual PL
                      Degrees of Freedom Method     Between-Within


                                    Class Level Information

                                Class     Levels    Values

                                BSISID     33987    not printed
                                Gender         2    0 1


                            Number of Observations Read      107758
                            Number of Observations Used      107758


                                           Dimensions

                               R-side Cov. Parameters           1
                               Columns in X                    10
                               Columns in Z per Subject         0
                               Subjects (Blocks in V)       33987
                               Max Obs per Subject             16


                                    Optimization Information

                               Optimization Technique    None
                               Parameters                0
                               Lower Boundaries          0
                               Upper Boundaries          0
                               Fixed Effects             Profiled
                               Residual Variance         Profiled
                               Starting From             Data


                                        Iteration History

                                                    Objective                         Max
       Iteration    Restarts    Subiterations        Function          Change    Gradient

               0           0                0     506461.9685      2.00000000           .
               1           0                0    508096.40818      2.00000000           .
               2           0                0    508488.58512      0.00871922           .
               3           0                0    508489.33986      0.00000006           .
               4           0                0    508489.33986      0.00000000           .

                      Convergence criterion (PCONV=1.11022E-8) satisfied.
                                         The SAS System       16:24 Monday, October 19, 2015   8

                                     The GLIMMIX Procedure

                                         Fit Statistics

                            -2 Res Log Pseudo-Likelihood    508489.3
                            Generalized Chi-Square          108106.2
                            Gener. Chi-Square / DF              1.00


                                Covariance Parameter Estimates

                                                          Standard
                             Cov Parm         Estimate       Error

                             Residual (VC)      1.0033    0.004322


                                  Solutions for Fixed Effects

                                               Standard
        Effect           Gender    Estimate       Error       DF    t Value    Pr > |t|

        Intercept                    4.7276      0.1451    33985      32.58      <.0001
        Age                        -0.06598    0.001611    73766     -40.95      <.0001
        Gender           0          0.05150      0.1148    33985       0.45      0.6537
        Gender           1                0           .        .        .         .
        Year                         0.1348     0.01281    73766      10.53      <.0001
        YearSQ                     0.000997    0.000612    73766       1.63      0.1032
        Year*Gender      0          0.01103     0.02223    73766       0.50      0.6196
        Year*Gender      1                0           .        .        .         .
        YearSQ*Gender    0         0.000044    0.001053    73766       0.04      0.9663
        YearSQ*Gender    1                0           .        .        .         .


                                Type III Tests of Fixed Effects

                                        Num      Den
                      Effect             DF       DF    F Value    Pr > F

                      Age                 1    73766    1677.26    <.0001
                      Gender              1    33985       0.20    0.6537
                      Year                1    73766     159.45    <.0001
                      YearSQ              1    73766       3.75    0.0529
                      Year*Gender         1    73766       0.25    0.6196
                      YearSQ*Gender       1    73766       0.00    0.9663


                                   Gender Least Squares Means

                      Standard
Gender    Estimate       Error       DF    t Value    Pr > |t|     Alpha       Lower       Upper

0           1.4839     0.01318    33985     112.58      <.0001      0.05      1.4580      1.5097
1           1.2840    0.009904    33985     129.64      <.0001      0.05      1.2646      1.3034
                                         The SAS System       16:24 Monday, October 19, 2015   9

                                     The GLIMMIX Procedure

                                       Model Information

                      Data Set                      SYS.ZODIAC_45_OVER_75
                      Response Variable             OUT_HbA1c
                      Response Distribution         Binomial
                      Link Function                 Logit
                      Variance Function             Default
                      Variance Matrix Blocked By    BSISID
                      Estimation Technique          Residual PL
                      Degrees of Freedom Method     Between-Within


                                    Class Level Information

                                Class     Levels    Values

                                BSISID     33987    not printed
                                Gender         2    0 1


                            Number of Observations Read      107758
                            Number of Observations Used      102681


                                           Dimensions

                               R-side Cov. Parameters           1
                               Columns in X                    10
                               Columns in Z per Subject         0
                               Subjects (Blocks in V)       33987
                               Max Obs per Subject             16


                                    Optimization Information

                               Optimization Technique    None
                               Parameters                0
                               Lower Boundaries          0
                               Upper Boundaries          0
                               Fixed Effects             Profiled
                               Residual Variance         Profiled
                               Starting From             Data


                                        Iteration History

                                                    Objective                         Max
       Iteration    Restarts    Subiterations        Function          Change    Gradient

               0           0                0    461087.69567      0.14194998           .
               1           0                0    450513.44541      0.00793610           .
               2           0                0    450777.80305      0.00001159           .
               3           0                0    450777.98849      0.00000000           .

                      Convergence criterion (PCONV=1.11022E-8) satisfied.
                                         The SAS System       16:24 Monday, October 19, 2015  10

                                     The GLIMMIX Procedure

                                         Fit Statistics

                            -2 Res Log Pseudo-Likelihood    450778.0
                            Generalized Chi-Square          102658.0
                            Gener. Chi-Square / DF              1.00


                                Covariance Parameter Estimates

                                                          Standard
                             Cov Parm         Estimate       Error

                             Residual (VC)      0.9998    0.004413


                                  Solutions for Fixed Effects

                                               Standard
        Effect           Gender    Estimate       Error       DF    t Value    Pr > |t|

        Intercept                    0.7891      0.1377    32865       5.73      <.0001
        Age                        -0.01673    0.001478    69809     -11.32      <.0001
        Gender           0         -0.04646      0.1216    32865      -0.38      0.7023
        Gender           1                0           .        .        .         .
        Year                         0.2483     0.01314    69809      18.90      <.0001
        YearSQ                     -0.01049    0.000605    69809     -17.34      <.0001
        Year*Gender      0         -0.00729     0.02240    69809      -0.33      0.7448
        Year*Gender      1                0           .        .        .         .
        YearSQ*Gender    0         0.000843    0.001015    69809       0.83      0.4063
        YearSQ*Gender    1                0           .        .        .         .


                                Type III Tests of Fixed Effects

                                        Num      Den
                      Effect             DF       DF    F Value    Pr > F

                      Age                 1    69809     128.11    <.0001
                      Gender              1    32865       0.15    0.7023
                      Year                1    69809     477.29    <.0001
                      YearSQ              1    69809     393.82    <.0001
                      Year*Gender         1    69809       0.11    0.7448
                      YearSQ*Gender       1    69809       0.69    0.4063


                                   Gender Least Squares Means

                      Standard
Gender    Estimate       Error       DF    t Value    Pr > |t|     Alpha       Lower       Upper

0           0.8107     0.01093    32865      74.15      <.0001      0.05      0.7893      0.8322
1           0.8041    0.008703    32865      92.40      <.0001      0.05      0.7871      0.8212
                                         The SAS System       16:24 Monday, October 19, 2015  11

                                     The GLIMMIX Procedure

                                       Model Information

                      Data Set                      SYS.ZODIAC_45_OVER_75
                      Response Variable             PRO_HbA1c
                      Response Distribution         Binomial
                      Link Function                 Logit
                      Variance Function             Default
                      Variance Matrix Blocked By    BSISID
                      Estimation Technique          Residual PL
                      Degrees of Freedom Method     Between-Within


                                    Class Level Information

                                Class     Levels    Values

                                BSISID     33987    not printed
                                Gender         2    0 1


                            Number of Observations Read      107758
                            Number of Observations Used      107758


                                           Dimensions

                               R-side Cov. Parameters           1
                               Columns in X                    10
                               Columns in Z per Subject         0
                               Subjects (Blocks in V)       33987
                               Max Obs per Subject             16


                                    Optimization Information

                               Optimization Technique    None
                               Parameters                0
                               Lower Boundaries          0
                               Upper Boundaries          0
                               Fixed Effects             Profiled
                               Residual Variance         Profiled
                               Starting From             Data


                                        Iteration History

                                                    Objective                         Max
       Iteration    Restarts    Subiterations        Function          Change    Gradient

               0           0                0    478847.86826      2.00000000           .
               1           0                0    588036.63406      2.00000000           .
               2           0                0    651349.68492      0.51672521           .
               3           0                0     671476.6513      0.07992179           .
               4           0                0    673067.99536      0.00082873           .
               5           0                0    673076.78602      0.00000005           .
               6           0                0    673076.78629      0.00000000           .
                                         The SAS System       16:24 Monday, October 19, 2015  12

                                     The GLIMMIX Procedure

                      Convergence criterion (PCONV=1.11022E-8) satisfied.


                                         Fit Statistics

                            -2 Res Log Pseudo-Likelihood    673076.8
                            Generalized Chi-Square          113505.9
                            Gener. Chi-Square / DF              1.05


                                Covariance Parameter Estimates

                                                          Standard
                             Cov Parm         Estimate       Error

                             Residual (VC)      1.0534    0.004538


                                  Solutions for Fixed Effects

                                               Standard
        Effect           Gender    Estimate       Error       DF    t Value    Pr > |t|

        Intercept                    4.0813      0.2710    33985      15.06      <.0001
        Age                        -0.03548    0.003163    73766     -11.21      <.0001
        Gender           0         -0.01907      0.1525    33985      -0.12      0.9005
        Gender           1                0           .        .        .         .
        Year                        0.04336     0.01960    73766       2.21      0.0269
        YearSQ                     0.008717    0.001057    73766       8.25      <.0001
        Year*Gender      0         0.006330     0.03358    73766       0.19      0.8505
        Year*Gender      1                0           .        .        .         .
        YearSQ*Gender    0         -0.00047    0.001772    73766      -0.26      0.7929
        YearSQ*Gender    1                0           .        .        .         .


                                Type III Tests of Fixed Effects

                                        Num      Den
                      Effect             DF       DF    F Value    Pr > F

                      Age                 1    73766     125.76    <.0001
                      Gender              1    33985       0.02    0.9005
                      Year                1    73766       7.68    0.0056
                      YearSQ              1    73766      91.62    <.0001
                      Year*Gender         1    73766       0.04    0.8505
                      YearSQ*Gender       1    73766       0.07    0.7929


                                   Gender Least Squares Means

                      Standard
Gender    Estimate       Error       DF    t Value    Pr > |t|     Alpha       Lower       Upper

0           3.2464     0.02874    33985     112.95      <.0001      0.05      3.1901      3.3028
1           3.2648     0.02341    33985     139.48      <.0001      0.05      3.2189      3.3106
                                         The SAS System       16:24 Monday, October 19, 2015  13

                                     The GLIMMIX Procedure

                                       Model Information

                      Data Set                      SYS.ZODIAC_45_OVER_75
                      Response Variable             OUT_SBP
                      Response Distribution         Binomial
                      Link Function                 Logit
                      Variance Function             Default
                      Variance Matrix Blocked By    BSISID
                      Estimation Technique          Residual PL
                      Degrees of Freedom Method     Between-Within


                                    Class Level Information

                                Class     Levels    Values

                                BSISID     33987    not printed
                                Gender         2    0 1


                            Number of Observations Read      107758
                            Number of Observations Used      104505


                                           Dimensions

                               R-side Cov. Parameters           1
                               Columns in X                    10
                               Columns in Z per Subject         0
                               Subjects (Blocks in V)       33987
                               Max Obs per Subject             16


                                    Optimization Information

                               Optimization Technique    None
                               Parameters                0
                               Lower Boundaries          0
                               Upper Boundaries          0
                               Fixed Effects             Profiled
                               Residual Variance         Profiled
                               Starting From             Data


                                        Iteration History

                                                    Objective                         Max
       Iteration    Restarts    Subiterations        Function          Change    Gradient

               0           0                0    448392.66276      1.25365633           .
               1           0                0    445753.19083      0.03413458           .
               2           0                0    445786.57262      0.00002027           .
               3           0                0    445786.58349      0.00000000           .

                      Convergence criterion (PCONV=1.11022E-8) satisfied.
                                         The SAS System       16:24 Monday, October 19, 2015  14

                                     The GLIMMIX Procedure

                                         Fit Statistics

                            -2 Res Log Pseudo-Likelihood    445786.6
                            Generalized Chi-Square          104523.2
                            Gener. Chi-Square / DF              1.00


                                Covariance Parameter Estimates

                                                          Standard
                             Cov Parm         Estimate       Error

                             Residual (VC)      1.0002    0.004376


                                  Solutions for Fixed Effects

                                               Standard
        Effect           Gender    Estimate       Error       DF    t Value    Pr > |t|

        Intercept                   -1.9172      0.1402    33266     -13.68      <.0001
        Age                        0.000328    0.001389    71232       0.24      0.8135
        Gender           0           0.6214      0.1360    33266       4.57      <.0001
        Gender           1                0           .        .        .         .
        Year                         0.1682     0.01508    71232      11.15      <.0001
        YearSQ                     -0.00388    0.000663    71232      -5.85      <.0001
        Year*Gender      0         -0.04746     0.02412    71232      -1.97      0.0491
        Year*Gender      1                0           .        .        .         .
        YearSQ*Gender    0         0.001513    0.001056    71232       1.43      0.1519
        YearSQ*Gender    1                0           .        .        .         .


                                Type III Tests of Fixed Effects

                                        Num      Den
                      Effect             DF       DF    F Value    Pr > F

                      Age                 1    71232       0.06    0.8135
                      Gender              1    33266      20.89    <.0001
                      Year                1    71232     143.46    <.0001
                      YearSQ              1    71232      34.94    <.0001
                      Year*Gender         1    71232       3.87    0.0491
                      YearSQ*Gender       1    71232       2.05    0.1519


                                   Gender Least Squares Means

                      Standard
Gender    Estimate       Error       DF    t Value    Pr > |t|     Alpha       Lower       Upper

0          -0.1311     0.01006    33266     -13.04      <.0001      0.05     -0.1509     -0.1114
1          -0.4061    0.008173    33266     -49.69      <.0001      0.05     -0.4221     -0.3901
                                         The SAS System       16:24 Monday, October 19, 2015  15

                                     The GLIMMIX Procedure

                                       Model Information

                      Data Set                      SYS.ZODIAC_45_OVER_75
                      Response Variable             PRO_SBP
                      Response Distribution         Binomial
                      Link Function                 Logit
                      Variance Function             Default
                      Variance Matrix Blocked By    BSISID
                      Estimation Technique          Residual PL
                      Degrees of Freedom Method     Between-Within


                                    Class Level Information

                                Class     Levels    Values

                                BSISID     33987    not printed
                                Gender         2    0 1


                            Number of Observations Read      107758
                            Number of Observations Used      107758


                                           Dimensions

                               R-side Cov. Parameters           1
                               Columns in X                    10
                               Columns in Z per Subject         0
                               Subjects (Blocks in V)       33987
                               Max Obs per Subject             16


                                    Optimization Information

                               Optimization Technique    None
                               Parameters                0
                               Lower Boundaries          0
                               Upper Boundaries          0
                               Fixed Effects             Profiled
                               Residual Variance         Profiled
                               Starting From             Data


                                        Iteration History

                                                    Objective                         Max
       Iteration    Restarts    Subiterations        Function          Change    Gradient

               0           0                0    451056.15191      2.00000000           .
               1           0                0    588471.12357      2.00000000           .
               2           0                0    672982.90932      1.66729228           .
               3           0                0    700574.78984      0.74664572           .
               4           0                0    703239.06719      0.02878890           .
               5           0                0     703264.8095      0.00000631           .
               6           0                0    703264.81241      0.00000000           .
                                         The SAS System       16:24 Monday, October 19, 2015  16

                                     The GLIMMIX Procedure

                      Convergence criterion (PCONV=1.11022E-8) satisfied.


                                         Fit Statistics

                            -2 Res Log Pseudo-Likelihood    703264.8
                            Generalized Chi-Square          107817.0
                            Gener. Chi-Square / DF              1.00


                                Covariance Parameter Estimates

                                                          Standard
                             Cov Parm         Estimate       Error

                             Residual (VC)      1.0006    0.004311


                                  Solutions for Fixed Effects

                                               Standard
        Effect           Gender    Estimate       Error       DF    t Value    Pr > |t|

        Intercept                    4.1596      0.3172    33985      13.11      <.0001
        Age                        -0.03881    0.003742    73766     -10.37      <.0001
        Gender           0         -0.05117      0.1590    33985      -0.32      0.7476
        Gender           1                0           .        .        .         .
        Year                         0.2967     0.02136    73766      13.89      <.0001
        YearSQ                     -0.00703    0.001158    73766      -6.07      <.0001
        Year*Gender      0         0.001407     0.03677    73766       0.04      0.9695
        Year*Gender      1                0           .        .        .         .
        YearSQ*Gender    0         0.000584    0.001966    73766       0.30      0.7665
        YearSQ*Gender    1                0           .        .        .         .


                                Type III Tests of Fixed Effects

                                        Num      Den
                      Effect             DF       DF    F Value    Pr > F

                      Age                 1    73766     107.58    <.0001
                      Gender              1    33985       0.10    0.7476
                      Year                1    73766     261.76    <.0001
                      YearSQ              1    73766      46.94    <.0001
                      Year*Gender         1    73766       0.00    0.9695
                      YearSQ*Gender       1    73766       0.09    0.7665


                                   Gender Least Squares Means

                      Standard
Gender    Estimate       Error       DF    t Value    Pr > |t|     Alpha       Lower       Upper

0           3.6654     0.03263    33985     112.34      <.0001      0.05      3.6015      3.7294
1           3.5983     0.02525    33985     142.49      <.0001      0.05      3.5488      3.6478
                                         The SAS System       16:24 Monday, October 19, 2015  17

                                     The GLIMMIX Procedure

                                       Model Information

                      Data Set                      SYS.ZODIAC_45_OVER_75
                      Response Variable             Out_Obesity
                      Response Distribution         Binomial
                      Link Function                 Logit
                      Variance Function             Default
                      Variance Matrix Blocked By    BSISID
                      Estimation Technique          Residual PL
                      Degrees of Freedom Method     Between-Within


                                    Class Level Information

                                Class     Levels    Values

                                BSISID     33987    not printed
                                Gender         2    0 1


                            Number of Observations Read      107758
                            Number of Observations Used       94583


                                           Dimensions

                               R-side Cov. Parameters           1
                               Columns in X                    10
                               Columns in Z per Subject         0
                               Subjects (Blocks in V)       33987
                               Max Obs per Subject             16


                                    Optimization Information

                               Optimization Technique    None
                               Parameters                0
                               Lower Boundaries          0
                               Upper Boundaries          0
                               Fixed Effects             Profiled
                               Residual Variance         Profiled
                               Starting From             Data


                                        Iteration History

                                                    Objective                         Max
       Iteration    Restarts    Subiterations        Function          Change    Gradient

               0           0                0    424675.00409      0.15253203           .
               1           0                0    418179.82888      0.00648610           .
               2           0                0    418305.83407      0.00000245           .
               3           0                0    418305.90099      0.00000000           .

                      Convergence criterion (PCONV=1.11022E-8) satisfied.
                                         The SAS System       16:24 Monday, October 19, 2015  18

                                     The GLIMMIX Procedure

                                         Fit Statistics

                            -2 Res Log Pseudo-Likelihood    418305.9
                            Generalized Chi-Square          94578.71
                            Gener. Chi-Square / DF              1.00


                                Covariance Parameter Estimates

                                                          Standard
                             Cov Parm         Estimate       Error

                             Residual (VC)      1.0000    0.004599


                                  Solutions for Fixed Effects

                                               Standard
        Effect           Gender    Estimate       Error       DF    t Value    Pr > |t|

        Intercept                    4.1979      0.1617    30373      25.97      <.0001
        Age                        -0.06051    0.001696    64203     -35.69      <.0001
        Gender           0          -0.6386      0.1626    30373      -3.93      <.0001
        Gender           1                0           .        .        .         .
        Year                        0.02112     0.01593    64203       1.33      0.1848
        YearSQ                     -0.00060    0.000705    64203      -0.85      0.3936
        Year*Gender      0         -0.04403     0.02880    64203      -1.53      0.1262
        Year*Gender      1                0           .        .        .         .
        YearSQ*Gender    0         0.002623    0.001258    64203       2.09      0.0370
        YearSQ*Gender    1                0           .        .        .         .


                                Type III Tests of Fixed Effects

                                        Num      Den
                      Effect             DF       DF    F Value    Pr > F

                      Age                 1    64203    1273.59    <.0001
                      Gender              1    30373      15.43    <.0001
                      Year                1    64203       0.00    0.9504
                      YearSQ              1    64203       1.27    0.2591
                      Year*Gender         1    64203       2.34    0.1262
                      YearSQ*Gender       1    64203       4.35    0.0370


                                   Gender Least Squares Means

                      Standard
Gender    Estimate       Error       DF    t Value    Pr > |t|     Alpha       Lower       Upper

0          -1.2588     0.01247    30373    -100.94      <.0001      0.05     -1.2832     -1.2343
1          -0.5116    0.008751    30373     -58.46      <.0001      0.05     -0.5287     -0.4944
                                         The SAS System       16:24 Monday, October 19, 2015  19

                                     The GLIMMIX Procedure

                                       Model Information

                      Data Set                      SYS.ZODIAC_45_OVER_75
                      Response Variable             Out_Overweight
                      Response Distribution         Binomial
                      Link Function                 Logit
                      Variance Function             Default
                      Variance Matrix Blocked By    BSISID
                      Estimation Technique          Residual PL
                      Degrees of Freedom Method     Between-Within


                                    Class Level Information

                                Class     Levels    Values

                                BSISID     33987    not printed
                                Gender         2    0 1


                            Number of Observations Read      107758
                            Number of Observations Used       94583


                                           Dimensions

                               R-side Cov. Parameters           1
                               Columns in X                    10
                               Columns in Z per Subject         0
                               Subjects (Blocks in V)       33987
                               Max Obs per Subject             16


                                    Optimization Information

                               Optimization Technique    None
                               Parameters                0
                               Lower Boundaries          0
                               Upper Boundaries          0
                               Fixed Effects             Profiled
                               Residual Variance         Profiled
                               Starting From             Data


                                        Iteration History

                                                    Objective                         Max
       Iteration    Restarts    Subiterations        Function          Change    Gradient

               0           0                0    403051.76139      0.25381924           .
               1           0                0    401418.85529      0.00934850           .
               2           0                0    401429.68763      0.00000090           .
               3           0                0    401429.68818      0.00000000           .

                      Convergence criterion (PCONV=1.11022E-8) satisfied.
                                         The SAS System       16:24 Monday, October 19, 2015  20

                                     The GLIMMIX Procedure

                                         Fit Statistics

                            -2 Res Log Pseudo-Likelihood    401429.7
                            Generalized Chi-Square          94581.83
                            Gener. Chi-Square / DF              1.00


                                Covariance Parameter Estimates

                                                          Standard
                             Cov Parm         Estimate       Error

                             Residual (VC)      1.0001    0.004599


                                  Solutions for Fixed Effects

                                               Standard
        Effect           Gender    Estimate       Error       DF    t Value    Pr > |t|

        Intercept                   -0.8361      0.1470    30373      -5.69      <.0001
        Age                        0.005876    0.001491    64203       3.94      <.0001
        Gender           0         -0.03633      0.1415    30373      -0.26      0.7974
        Gender           1                0           .        .        .         .
        Year                        0.01270     0.01542    64203       0.82      0.4102
        YearSQ                     -0.00090    0.000684    64203      -1.32      0.1860
        Year*Gender      0          0.07381     0.02519    64203       2.93      0.0034
        Year*Gender      1                0           .        .        .         .
        YearSQ*Gender    0         -0.00303    0.001104    64203      -2.75      0.0060
        YearSQ*Gender    1                0           .        .        .         .


                                Type III Tests of Fixed Effects

                                        Num      Den
                      Effect             DF       DF    F Value    Pr > F

                      Age                 1    64203      15.53    <.0001
                      Gender              1    30373       0.07    0.7974
                      Year                1    64203      15.51    <.0001
                      YearSQ              1    64203      19.20    <.0001
                      Year*Gender         1    64203       8.59    0.0034
                      YearSQ*Gender       1    64203       7.54    0.0060


                                   Gender Least Squares Means

                      Standard
Gender    Estimate       Error       DF    t Value    Pr > |t|     Alpha       Lower       Upper

0          0.02970     0.01035    30373       2.87      0.0041      0.05    0.009406     0.04999
1          -0.3572    0.008544    30373     -41.81      <.0001      0.05     -0.3739     -0.3405
                                         The SAS System       16:24 Monday, October 19, 2015  21

                                     The GLIMMIX Procedure

                                       Model Information

                      Data Set                      SYS.ZODIAC_45_OVER_75
                      Response Variable             OUT_BMI
                      Response Distribution         Binomial
                      Link Function                 Logit
                      Variance Function             Default
                      Variance Matrix Blocked By    BSISID
                      Estimation Technique          Residual PL
                      Degrees of Freedom Method     Between-Within


                                    Class Level Information

                                Class     Levels    Values

                                BSISID     33987    not printed
                                Gender         2    0 1


                            Number of Observations Read      107758
                            Number of Observations Used       94583


                                           Dimensions

                               R-side Cov. Parameters           1
                               Columns in X                    10
                               Columns in Z per Subject         0
                               Subjects (Blocks in V)       33987
                               Max Obs per Subject             16


                                    Optimization Information

                               Optimization Technique    None
                               Parameters                0
                               Lower Boundaries          0
                               Upper Boundaries          0
                               Fixed Effects             Profiled
                               Residual Variance         Profiled
                               Starting From             Data


                                        Iteration History

                                                    Objective                         Max
       Iteration    Restarts    Subiterations        Function          Change    Gradient

               0           0                0    441876.81001      0.54990853           .
               1           0                0    433368.93606      0.04038802           .
               2           0                0    433558.22357      0.00004228           .
               3           0                0    433558.32931      0.00000000           .

                      Convergence criterion (PCONV=1.11022E-8) satisfied.
                                         The SAS System       16:24 Monday, October 19, 2015  22

                                     The GLIMMIX Procedure

                                         Fit Statistics

                            -2 Res Log Pseudo-Likelihood    433558.3
                            Generalized Chi-Square          94600.97
                            Gener. Chi-Square / DF              1.00


                                Covariance Parameter Estimates

                                                          Standard
                             Cov Parm         Estimate       Error

                             Residual (VC)      1.0003    0.004600


                                  Solutions for Fixed Effects

                                               Standard
        Effect           Gender    Estimate       Error       DF    t Value    Pr > |t|

        Intercept                   -5.8259      0.1704    30373     -34.19      <.0001
        Age                         0.05855    0.001697    64203      34.50      <.0001
        Gender           0           0.6629      0.1575    30373       4.21      <.0001
        Gender           1                0           .        .        .         .
        Year                       -0.04676     0.01833    64203      -2.55      0.0107
        YearSQ                     0.002156    0.000814    64203       2.65      0.0081
        Year*Gender      0         -0.03555     0.02828    64203      -1.26      0.2088
        Year*Gender      1                0           .        .        .         .
        YearSQ*Gender    0         0.000685    0.001250    64203       0.55      0.5838
        YearSQ*Gender    1                0           .        .        .         .


                                Type III Tests of Fixed Effects

                                        Num      Den
                      Effect             DF       DF    F Value    Pr > F

                      Age                 1    64203    1190.28    <.0001
                      Gender              1    30373      17.71    <.0001
                      Year                1    64203      20.83    <.0001
                      YearSQ              1    64203      15.98    <.0001
                      Year*Gender         1    64203       1.58    0.2088
                      YearSQ*Gender       1    64203       0.30    0.5838


                                   Gender Least Squares Means

                      Standard
Gender    Estimate       Error       DF    t Value    Pr > |t|     Alpha       Lower       Upper

0          -1.0108     0.01179    30373     -85.75      <.0001      0.05     -1.0339     -0.9877
1          -1.3328     0.01042    30373    -127.90      <.0001      0.05     -1.3532     -1.3123
                                         The SAS System       16:24 Monday, October 19, 2015  23

                                     The GLIMMIX Procedure

                                       Model Information

                      Data Set                      SYS.ZODIAC_45_OVER_75
                      Response Variable             PRO_BMI
                      Response Distribution         Binomial
                      Link Function                 Logit
                      Variance Function             Default
                      Variance Matrix Blocked By    BSISID
                      Estimation Technique          Residual PL
                      Degrees of Freedom Method     Between-Within


                                    Class Level Information

                                Class     Levels    Values

                                BSISID     33987    not printed
                                Gender         2    0 1


                            Number of Observations Read      107758
                            Number of Observations Used      107758


                                           Dimensions

                               R-side Cov. Parameters           1
                               Columns in X                    10
                               Columns in Z per Subject         0
                               Subjects (Blocks in V)       33987
                               Max Obs per Subject             16


                                    Optimization Information

                               Optimization Technique    None
                               Parameters                0
                               Lower Boundaries          0
                               Upper Boundaries          0
                               Fixed Effects             Profiled
                               Residual Variance         Profiled
                               Starting From             Data


                                        Iteration History

                                                    Objective                         Max
       Iteration    Restarts    Subiterations        Function          Change    Gradient

               0           0                0    511532.68145      0.90559637           .
               1           0                0    555284.19432      0.44691118           .
               2           0                0    567955.86417      0.04087435           .
               3           0                0    568732.90515      0.00026558           .
               4           0                0    568736.54527      0.00000001           .

                      Convergence criterion (PCONV=1.11022E-8) satisfied.
                                         The SAS System       16:24 Monday, October 19, 2015  24

                                     The GLIMMIX Procedure

                                         Fit Statistics

                            -2 Res Log Pseudo-Likelihood    568736.5
                            Generalized Chi-Square          107666.0
                            Gener. Chi-Square / DF              1.00


                                Covariance Parameter Estimates

                                                          Standard
                             Cov Parm         Estimate       Error

                             Residual (VC)      0.9992    0.004305


                                  Solutions for Fixed Effects

                                               Standard
        Effect           Gender    Estimate       Error       DF    t Value    Pr > |t|

        Intercept                    7.1759      0.1721    33985      41.70      <.0001
        Age                        -0.09277    0.001970    73766     -47.10      <.0001
        Gender           0           0.3296      0.1202    33985       2.74      0.0061
        Gender           1                0           .        .        .         .
        Year                         0.2107     0.01395    73766      15.11      <.0001
        YearSQ                     -0.00175    0.000696    73766      -2.52      0.0117
        Year*Gender      0         -0.07688     0.02475    73766      -3.11      0.0019
        Year*Gender      1                0           .        .        .         .
        YearSQ*Gender    0         0.005319    0.001234    73766       4.31      <.0001
        YearSQ*Gender    1                0           .        .        .         .


                                Type III Tests of Fixed Effects

                                        Num      Den
                      Effect             DF       DF    F Value    Pr > F

                      Age                 1    73766    2218.52    <.0001
                      Gender              1    33985       7.52    0.0061
                      Year                1    73766     193.79    <.0001
                      YearSQ              1    73766       2.16    0.1421
                      Year*Gender         1    73766       9.65    0.0019
                      YearSQ*Gender       1    73766      18.59    <.0001


                                   Gender Least Squares Means

                      Standard
Gender    Estimate       Error       DF    t Value    Pr > |t|     Alpha       Lower       Upper

0           2.3251     0.01829    33985     127.10      <.0001      0.05      2.2892      2.3609
1           2.0617     0.01305    33985     158.04      <.0001      0.05      2.0362      2.0873
                                         The SAS System       16:24 Monday, October 19, 2015  25

                                     The GLIMMIX Procedure

                                       Model Information

                      Data Set                      SYS.ZODIAC_45_OVER_75
                      Response Variable             OUT_CholHDL
                      Response Distribution         Binomial
                      Link Function                 Logit
                      Variance Function             Default
                      Variance Matrix Blocked By    BSISID
                      Estimation Technique          Residual PL
                      Degrees of Freedom Method     Between-Within


                                    Class Level Information

                                Class     Levels    Values

                                BSISID     33987    not printed
                                Gender         2    0 1


                            Number of Observations Read      107758
                            Number of Observations Used       98458


                                           Dimensions

                               R-side Cov. Parameters           1
                               Columns in X                    10
                               Columns in Z per Subject         0
                               Subjects (Blocks in V)       33987
                               Max Obs per Subject             16


                                    Optimization Information

                               Optimization Technique    None
                               Parameters                0
                               Lower Boundaries          0
                               Upper Boundaries          0
                               Fixed Effects             Profiled
                               Residual Variance         Profiled
                               Starting From             Data


                                        Iteration History

                                                    Objective                         Max
       Iteration    Restarts    Subiterations        Function          Change    Gradient

               0           0                0    440983.13672      2.00000000           .
               1           0                0    431295.33909      0.14939801           .
               2           0                0    431531.74412      0.00017841           .
               3           0                0    431531.90885      0.00000000           .

                      Convergence criterion (PCONV=1.11022E-8) satisfied.
                                         The SAS System       16:24 Monday, October 19, 2015  26

                                     The GLIMMIX Procedure

                                         Fit Statistics

                            -2 Res Log Pseudo-Likelihood    431531.9
                            Generalized Chi-Square          98473.23
                            Gener. Chi-Square / DF              1.00


                                Covariance Parameter Estimates

                                                          Standard
                             Cov Parm         Estimate       Error

                             Residual (VC)      1.0002    0.004508


                                  Solutions for Fixed Effects

                                               Standard
        Effect           Gender    Estimate       Error       DF    t Value    Pr > |t|

        Intercept                    0.8653      0.1464    32023       5.91      <.0001
        Age                        -0.01829    0.001526    66428     -11.99      <.0001
        Gender           0          -0.3492      0.1392    32023      -2.51      0.0121
        Gender           1                0           .        .        .         .
        Year                         0.2120     0.01495    66428      14.18      <.0001
        YearSQ                     -0.00727    0.000675    66428     -10.76      <.0001
        Year*Gender      0         0.009805     0.02509    66428       0.39      0.6959
        Year*Gender      1                0           .        .        .         .
        YearSQ*Gender    0         0.000086    0.001113    66428       0.08      0.9383
        YearSQ*Gender    1                0           .        .        .         .


                                Type III Tests of Fixed Effects

                                        Num      Den
                      Effect             DF       DF    F Value    Pr > F

                      Age                 1    66428     143.68    <.0001
                      Gender              1    32023       6.29    0.0121
                      Year                1    66428     298.95    <.0001
                      YearSQ              1    66428     168.47    <.0001
                      Year*Gender         1    66428       0.15    0.6959
                      YearSQ*Gender       1    66428       0.01    0.9383


                                   Gender Least Squares Means

                      Standard
Gender    Estimate       Error       DF    t Value    Pr > |t|     Alpha       Lower       Upper

0           0.6519     0.01082    32023      60.26      <.0001      0.05      0.6307      0.6731
1           0.8587    0.009020    32023      95.21      <.0001      0.05      0.8411      0.8764
                                         The SAS System       16:24 Monday, October 19, 2015  27

                                     The GLIMMIX Procedure

                                       Model Information

                      Data Set                      SYS.ZODIAC_45_OVER_75
                      Response Variable             PRO_CholHDL
                      Response Distribution         Binomial
                      Link Function                 Logit
                      Variance Function             Default
                      Variance Matrix Blocked By    BSISID
                      Estimation Technique          Residual PL
                      Degrees of Freedom Method     Between-Within


                                    Class Level Information

                                Class     Levels    Values

                                BSISID     33987    not printed
                                Gender         2    0 1


                            Number of Observations Read      107758
                            Number of Observations Used      107758


                                           Dimensions

                               R-side Cov. Parameters           1
                               Columns in X                    10
                               Columns in Z per Subject         0
                               Subjects (Blocks in V)       33987
                               Max Obs per Subject             16


                                    Optimization Information

                               Optimization Technique    None
                               Parameters                0
                               Lower Boundaries          0
                               Upper Boundaries          0
                               Fixed Effects             Profiled
                               Residual Variance         Profiled
                               Starting From             Data


                                        Iteration History

                                                    Objective                         Max
       Iteration    Restarts    Subiterations        Function          Change    Gradient

               0           0                0    502478.29564      2.00000000           .
               1           0                0    574627.44375      2.00000000           .
               2           0                0    604856.31452      1.96738599           .
               3           0                0    608810.45331      2.00000000           .
               4           0                0    608870.46649      0.00046728           .
               5           0                0    608870.48338      0.00000001           .
                                         The SAS System       16:24 Monday, October 19, 2015  28

                                     The GLIMMIX Procedure

                      Convergence criterion (PCONV=1.11022E-8) satisfied.


                                         Fit Statistics

                            -2 Res Log Pseudo-Likelihood    608870.5
                            Generalized Chi-Square          109129.0
                            Gener. Chi-Square / DF              1.01


                                Covariance Parameter Estimates

                                                          Standard
                             Cov Parm         Estimate       Error

                             Residual (VC)      1.0128    0.004363


                                  Solutions for Fixed Effects

                                               Standard
        Effect           Gender    Estimate       Error       DF    t Value    Pr > |t|

        Intercept                    6.1469      0.1990    33985      30.90      <.0001
        Age                        -0.07878    0.002316    73766     -34.02      <.0001
        Gender           0           0.1296      0.1233    33985       1.05      0.2932
        Gender           1                0           .        .        .         .
        Year                         0.2189     0.01519    73766      14.41      <.0001
        YearSQ                     9.507E-7    0.000791    73766       0.00      0.9990
        Year*Gender      0         -0.01517     0.02649    73766      -0.57      0.5670
        Year*Gender      1                0           .        .        .         .
        YearSQ*Gender    0         0.000961    0.001365    73766       0.70      0.4811
        YearSQ*Gender    1                0           .        .        .         .


                                Type III Tests of Fixed Effects

                                        Num      Den
                      Effect             DF       DF    F Value    Pr > F

                      Age                 1    73766    1157.40    <.0001
                      Gender              1    33985       1.11    0.2932
                      Year                1    73766     254.20    <.0001
                      YearSQ              1    73766       0.50    0.4802
                      Year*Gender         1    73766       0.33    0.5670
                      YearSQ*Gender       1    73766       0.50    0.4811


                                   Gender Least Squares Means

                      Standard
Gender    Estimate       Error       DF    t Value    Pr > |t|     Alpha       Lower       Upper

0           2.6710     0.02148    33985     124.36      <.0001      0.05      2.6289      2.7131
1           2.5696     0.01649    33985     155.86      <.0001      0.05      2.5373      2.6019
                                         The SAS System       16:24 Monday, October 19, 2015  29

                                     The GLIMMIX Procedure

                                       Model Information

                      Data Set                      SYS.ZODIAC_45_OVER_75
                      Response Variable             OUT_EyeExamination
                      Response Distribution         Binomial
                      Link Function                 Logit
                      Variance Function             Default
                      Variance Matrix Blocked By    BSISID
                      Estimation Technique          Residual PL
                      Degrees of Freedom Method     Between-Within


                                    Class Level Information

                                Class     Levels    Values

                                BSISID     33987    not printed
                                Gender         2    0 1


                            Number of Observations Read      107758
                            Number of Observations Used       73028


                                           Dimensions

                               R-side Cov. Parameters           1
                               Columns in X                    10
                               Columns in Z per Subject         0
                               Subjects (Blocks in V)       33987
                               Max Obs per Subject             14


                                    Optimization Information

                               Optimization Technique    None
                               Parameters                0
                               Lower Boundaries          0
                               Upper Boundaries          0
                               Fixed Effects             Profiled
                               Residual Variance         Profiled
                               Starting From             Data


                                        Iteration History

                                                    Objective                         Max
       Iteration    Restarts    Subiterations        Function          Change    Gradient

               0           0                0    351943.12415      0.71443105           .
               1           0                0    386133.75424      0.24616666           .
               2           0                0    391790.84408      0.00904237           .
               3           0                0    391941.05662      0.00000719           .
               4           0                0    391941.18065      0.00000000           .

                      Convergence criterion (PCONV=1.11022E-8) satisfied.
                                         The SAS System       16:24 Monday, October 19, 2015  30

                                     The GLIMMIX Procedure

                                         Fit Statistics

                            -2 Res Log Pseudo-Likelihood    391941.2
                            Generalized Chi-Square          72993.92
                            Gener. Chi-Square / DF              1.00


                                Covariance Parameter Estimates

                                                          Standard
                             Cov Parm         Estimate       Error

                             Residual (VC)      0.9996    0.005232


                                  Solutions for Fixed Effects

                                               Standard
        Effect           Gender    Estimate       Error       DF    t Value    Pr > |t|

        Intercept                   -3.2005      0.2568    26519     -12.46      <.0001
        Age                         0.03177    0.002810    46502      11.31      <.0001
        Gender           0          -0.5484      0.2619    26519      -2.09      0.0363
        Gender           1                0           .        .        .         .
        Year                        -0.2358     0.02398    46502      -9.83      <.0001
        YearSQ                     0.008348    0.001128    46502       7.40      <.0001
        Year*Gender      0          0.04614     0.04677    46502       0.99      0.3240
        Year*Gender      1                0           .        .        .         .
        YearSQ*Gender    0         -0.00153    0.002106    46502      -0.72      0.4689
        YearSQ*Gender    1                0           .        .        .         .


                                Type III Tests of Fixed Effects

                                        Num      Den
                      Effect             DF       DF    F Value    Pr > F

                      Age                 1    46502     127.86    <.0001
                      Gender              1    26519       4.38    0.0363
                      Year                1    46502      82.68    <.0001
                      YearSQ              1    46502      51.87    <.0001
                      Year*Gender         1    46502       0.97    0.3240
                      YearSQ*Gender       1    46502       0.52    0.4689


                                   Gender Least Squares Means

                      Standard
Gender    Estimate       Error       DF    t Value    Pr > |t|     Alpha       Lower       Upper

0          -2.4674     0.02198    26519    -112.28      <.0001      0.05     -2.5105     -2.4244
1          -2.2566     0.01647    26519    -137.03      <.0001      0.05     -2.2888     -2.2243
                                         The SAS System       16:24 Monday, October 19, 2015  31

                                     The GLIMMIX Procedure

                                       Model Information

                      Data Set                      SYS.ZODIAC_45_OVER_75
                      Response Variable             PRO_EyeExamination
                      Response Distribution         Binomial
                      Link Function                 Logit
                      Variance Function             Default
                      Variance Matrix Blocked By    BSISID
                      Estimation Technique          Residual PL
                      Degrees of Freedom Method     Between-Within


                                    Class Level Information

                                Class     Levels    Values

                                BSISID     33987    not printed
                                Gender         2    0 1


                            Number of Observations Read      107758
                            Number of Observations Used      107758


                                           Dimensions

                               R-side Cov. Parameters           1
                               Columns in X                    10
                               Columns in Z per Subject         0
                               Subjects (Blocks in V)       33987
                               Max Obs per Subject             16


                                    Optimization Information

                               Optimization Technique    None
                               Parameters                0
                               Lower Boundaries          0
                               Upper Boundaries          0
                               Fixed Effects             Profiled
                               Residual Variance         Profiled
                               Starting From             Data


                                        Iteration History

                                                    Objective                         Max
       Iteration    Restarts    Subiterations        Function          Change    Gradient

               0           0                0    499722.01665      2.00000000           .
               1           0                0    523409.97349      1.04383572           .
               2           0                0    526475.17349      0.01505264           .
               3           0                0     526516.4807      0.00000465           .
               4           0                0    526516.49062      0.00000000           .

                      Convergence criterion (PCONV=1.11022E-8) satisfied.
                                         The SAS System       16:24 Monday, October 19, 2015  32

                                     The GLIMMIX Procedure

                                         Fit Statistics

                            -2 Res Log Pseudo-Likelihood    526516.5
                            Generalized Chi-Square          121334.6
                            Gener. Chi-Square / DF              1.13


                                Covariance Parameter Estimates

                                                          Standard
                             Cov Parm         Estimate       Error

                             Residual (VC)      1.1261    0.004851


                                  Solutions for Fixed Effects

                                               Standard
        Effect           Gender    Estimate       Error       DF    t Value    Pr > |t|

        Intercept                    4.3830      0.1577    33985      27.80      <.0001
        Age                        -0.03951    0.001733    73766     -22.80      <.0001
        Gender           0          -0.1642      0.1239    33985      -1.33      0.1850
        Gender           1                0           .        .        .         .
        Year                        -0.4460     0.01404    73766     -31.77      <.0001
        YearSQ                      0.03331    0.000687    73766      48.52      <.0001
        Year*Gender      0         -0.01611     0.02417    73766      -0.67      0.5050
        Year*Gender      1                0           .        .        .         .
        YearSQ*Gender    0         0.002622    0.001170    73766       2.24      0.0250
        YearSQ*Gender    1                0           .        .        .         .


                                Type III Tests of Fixed Effects

                                        Num      Den
                      Effect             DF       DF    F Value    Pr > F

                      Age                 1    73766     519.74    <.0001
                      Gender              1    33985       1.76    0.1850
                      Year                1    73766    1411.24    <.0001
                      YearSQ              1    73766    3496.87    <.0001
                      Year*Gender         1    73766       0.44    0.5050
                      YearSQ*Gender       1    73766       5.02    0.0250


                                   Gender Least Squares Means

                      Standard
Gender    Estimate       Error       DF    t Value    Pr > |t|     Alpha       Lower       Upper

0           1.3075     0.01468    33985      89.10      <.0001      0.05      1.2788      1.3363
1           1.2266     0.01118    33985     109.72      <.0001      0.05      1.2046      1.2485
                                         The SAS System       16:24 Monday, October 19, 2015  33

                                     The GLIMMIX Procedure

                                       Model Information

                      Data Set                      SYS.ZODIAC_45_OVER_75
                      Response Variable             OUT_FeetExamination
                      Response Distribution         Binomial
                      Link Function                 Logit
                      Variance Function             Default
                      Variance Matrix Blocked By    BSISID
                      Estimation Technique          Residual PL
                      Degrees of Freedom Method     Between-Within


                                    Class Level Information

                                Class     Levels    Values

                                BSISID     33987    not printed
                                Gender         2    0 1


                            Number of Observations Read      107758
                            Number of Observations Used       56603


                                           Dimensions

                               R-side Cov. Parameters           1
                               Columns in X                    10
                               Columns in Z per Subject         0
                               Subjects (Blocks in V)       33987
                               Max Obs per Subject             16


                                    Optimization Information

                               Optimization Technique    None
                               Parameters                0
                               Lower Boundaries          0
                               Upper Boundaries          0
                               Fixed Effects             Profiled
                               Residual Variance         Profiled
                               Starting From             Data


                                        Iteration History

                                                    Objective                         Max
       Iteration    Restarts    Subiterations        Function          Change    Gradient

               0           0                0    257902.58377      2.00000000           .
               1           0                0    252572.17607      0.05603609           .
               2           0                0    252704.81315      0.00001935           .
               3           0                0    252704.91342      0.00000000           .

                      Convergence criterion (PCONV=1.11022E-8) satisfied.
                                         The SAS System       16:24 Monday, October 19, 2015  34

                                     The GLIMMIX Procedure

                                         Fit Statistics

                            -2 Res Log Pseudo-Likelihood    252704.9
                            Generalized Chi-Square          56518.24
                            Gener. Chi-Square / DF              1.00


                                Covariance Parameter Estimates

                                                          Standard
                             Cov Parm         Estimate       Error

                             Residual (VC)      0.9986    0.005936


                                  Solutions for Fixed Effects

                                               Standard
        Effect           Gender    Estimate       Error       DF    t Value    Pr > |t|

        Intercept                   -5.8471      0.1868    24515     -31.30      <.0001
        Age                         0.07187    0.002031    32081      35.38      <.0001
        Gender           0           0.5053      0.1532    24515       3.30      0.0010
        Gender           1                0           .        .        .         .
        Year                        -0.1975     0.01931    32081     -10.23      <.0001
        YearSQ                     0.008681    0.000926    32081       9.37      <.0001
        Year*Gender      0         -0.01560     0.03140    32081      -0.50      0.6193
        Year*Gender      1                0           .        .        .         .
        YearSQ*Gender    0         -0.00032    0.001491    32081      -0.21      0.8308
        YearSQ*Gender    1                0           .        .        .         .


                                Type III Tests of Fixed Effects

                                        Num      Den
                      Effect             DF       DF    F Value    Pr > F

                      Age                 1    32081    1251.55    <.0001
                      Gender              1    24515      10.88    0.0010
                      Year                1    32081     171.00    <.0001
                      YearSQ              1    32081     130.75    <.0001
                      Year*Gender         1    32081       0.25    0.6193
                      YearSQ*Gender       1    32081       0.05    0.8308


                                   Gender Least Squares Means

                      Standard
Gender    Estimate       Error       DF    t Value    Pr > |t|     Alpha       Lower       Upper

0          -0.8039     0.01470    24515     -54.67      <.0001      0.05     -0.8327     -0.7750
1          -1.0311     0.01252    24515     -82.38      <.0001      0.05     -1.0556     -1.0066
                                         The SAS System       16:24 Monday, October 19, 2015  35

                                     The GLIMMIX Procedure

                                       Model Information

                      Data Set                      SYS.ZODIAC_45_OVER_75
                      Response Variable             PRO_FeetExamination
                      Response Distribution         Binomial
                      Link Function                 Logit
                      Variance Function             Default
                      Variance Matrix Blocked By    BSISID
                      Estimation Technique          Residual PL
                      Degrees of Freedom Method     Between-Within


                                    Class Level Information

                                Class     Levels    Values

                                BSISID     33987    not printed
                                Gender         2    0 1


                            Number of Observations Read      107758
                            Number of Observations Used      107758


                                           Dimensions

                               R-side Cov. Parameters           1
                               Columns in X                    10
                               Columns in Z per Subject         0
                               Subjects (Blocks in V)       33987
                               Max Obs per Subject             16


                                    Optimization Information

                               Optimization Technique    None
                               Parameters                0
                               Lower Boundaries          0
                               Upper Boundaries          0
                               Fixed Effects             Profiled
                               Residual Variance         Profiled
                               Starting From             Data


                                        Iteration History

                                                    Objective                         Max
       Iteration    Restarts    Subiterations        Function          Change    Gradient

               0           0                0    518602.57105      1.62792982           .
               1           0                0    535912.92848      1.02841787           .
               2           0                0    538011.58241      0.01400117           .
               3           0                0     538031.1299      0.00000188           .
               4           0                0    538031.13208      0.00000000           .

                      Convergence criterion (PCONV=1.11022E-8) satisfied.
                                         The SAS System       16:24 Monday, October 19, 2015  36

                                     The GLIMMIX Procedure

                                         Fit Statistics

                            -2 Res Log Pseudo-Likelihood    538031.1
                            Generalized Chi-Square          108014.3
                            Gener. Chi-Square / DF              1.00


                                Covariance Parameter Estimates

                                                          Standard
                             Cov Parm         Estimate       Error

                             Residual (VC)      1.0024    0.004319


                                  Solutions for Fixed Effects

                                               Standard
        Effect           Gender    Estimate       Error       DF    t Value    Pr > |t|

        Intercept                    2.9748      0.1638    33985      18.16      <.0001
        Age                        -0.03621    0.001853    73766     -19.54      <.0001
        Gender           0           0.1301      0.1176    33985       1.11      0.2685
        Gender           1                0           .        .        .         .
        Year                         0.1381     0.01345    73766      10.27      <.0001
        YearSQ                     -0.00013    0.000662    73766      -0.19      0.8480
        Year*Gender      0         -0.00911     0.02340    73766      -0.39      0.6970
        Year*Gender      1                0           .        .        .         .
        YearSQ*Gender    0         0.000503    0.001133    73766       0.44      0.6574
        YearSQ*Gender    1                0           .        .        .         .


                                Type III Tests of Fixed Effects

                                        Num      Den
                      Effect             DF       DF    F Value    Pr > F

                      Age                 1    73766     381.75    <.0001
                      Gender              1    33985       1.22    0.2685
                      Year                1    73766     130.38    <.0001
                      YearSQ              1    73766       0.05    0.8262
                      Year*Gender         1    73766       0.15    0.6970
                      YearSQ*Gender       1    73766       0.20    0.6574


                                   Gender Least Squares Means

                      Standard
Gender    Estimate       Error       DF    t Value    Pr > |t|     Alpha       Lower       Upper

0           1.8882     0.01492    33985     126.52      <.0001      0.05      1.8590      1.9175
1           1.7879     0.01153    33985     155.01      <.0001      0.05      1.7653      1.8105
                                         The SAS System       16:24 Monday, October 19, 2015  37

                                     The GLIMMIX Procedure

                                       Model Information

                      Data Set                      SYS.ZODIAC_45_OVER_75
                      Response Variable             OUT_Insulin
                      Response Distribution         Binomial
                      Link Function                 Logit
                      Variance Function             Default
                      Variance Matrix Blocked By    BSISID
                      Estimation Technique          Residual PL
                      Degrees of Freedom Method     Between-Within


                                    Class Level Information

                                Class     Levels    Values

                                BSISID     33987    not printed
                                Gender         2    0 1


                            Number of Observations Read      107758
                            Number of Observations Used      107758


                                           Dimensions

                               R-side Cov. Parameters           1
                               Columns in X                    10
                               Columns in Z per Subject         0
                               Subjects (Blocks in V)       33987
                               Max Obs per Subject             16


                                    Optimization Information

                               Optimization Technique    None
                               Parameters                0
                               Lower Boundaries          0
                               Upper Boundaries          0
                               Fixed Effects             Profiled
                               Residual Variance         Profiled
                               Starting From             Data


                                        Iteration History

                                                    Objective                         Max
       Iteration    Restarts    Subiterations        Function          Change    Gradient

               0           0                0    518997.40874      2.00000000           .
               1           0                0    517549.76893      1.05908742           .
               2           0                0     517660.6172      0.00055241           .
               3           0                0    517660.66149      0.00000000           .

                      Convergence criterion (PCONV=1.11022E-8) satisfied.
                                         The SAS System       16:24 Monday, October 19, 2015  38

                                     The GLIMMIX Procedure

                                         Fit Statistics

                            -2 Res Log Pseudo-Likelihood    517660.7
                            Generalized Chi-Square          107751.2
                            Gener. Chi-Square / DF              1.00


                                Covariance Parameter Estimates

                                                          Standard
                             Cov Parm         Estimate       Error

                             Residual (VC)      1.0000    0.004308


                                  Solutions for Fixed Effects

                                               Standard
        Effect           Gender    Estimate       Error       DF    t Value    Pr > |t|

        Intercept                   -3.1194      0.1594    33985     -19.57      <.0001
        Age                         0.02442    0.001727    73766      14.14      <.0001
        Gender           0          -0.1907      0.1393    33985      -1.37      0.1712
        Gender           1                0           .        .        .         .
        Year                       -0.07143     0.01446    73766      -4.94      <.0001
        YearSQ                     0.003145    0.000674    73766       4.66      <.0001
        Year*Gender      0         -0.00103     0.02593    73766      -0.04      0.9684
        Year*Gender      1                0           .        .        .         .
        YearSQ*Gender    0         0.000058    0.001187    73766       0.05      0.9608
        YearSQ*Gender    1                0           .        .        .         .


                                Type III Tests of Fixed Effects

                                        Num      Den
                      Effect             DF       DF    F Value    Pr > F

                      Age                 1    73766     199.88    <.0001
                      Gender              1    33985       1.87    0.1712
                      Year                1    73766      30.78    <.0001
                      YearSQ              1    73766      28.59    <.0001
                      Year*Gender         1    73766       0.00    0.9684
                      YearSQ*Gender       1    73766       0.00    0.9608


                                   Gender Least Squares Means

                      Standard
Gender    Estimate       Error       DF    t Value    Pr > |t|     Alpha       Lower       Upper

0          -1.7094     0.01368    33985    -124.98      <.0001      0.05     -1.7362     -1.6826
1          -1.5156     0.01020    33985    -148.63      <.0001      0.05     -1.5356     -1.4956
                                         The SAS System       16:24 Monday, October 19, 2015  39

                                     The GLIMMIX Procedure

                                       Model Information

                      Data Set                      SYS.ZODIAC_45_OVER_75
                      Response Variable             OUT_Diet
                      Response Distribution         Binomial
                      Link Function                 Logit
                      Variance Function             Default
                      Variance Matrix Blocked By    BSISID
                      Estimation Technique          Residual PL
                      Degrees of Freedom Method     Between-Within


                                    Class Level Information

                                Class     Levels    Values

                                BSISID     33987    not printed
                                Gender         2    0 1


                            Number of Observations Read      107758
                            Number of Observations Used      107758


                                           Dimensions

                               R-side Cov. Parameters           1
                               Columns in X                    10
                               Columns in Z per Subject         0
                               Subjects (Blocks in V)       33987
                               Max Obs per Subject             16


                                    Optimization Information

                               Optimization Technique    None
                               Parameters                0
                               Lower Boundaries          0
                               Upper Boundaries          0
                               Fixed Effects             Profiled
                               Residual Variance         Profiled
                               Starting From             Data


                                        Iteration History

                                                    Objective                         Max
       Iteration    Restarts    Subiterations        Function          Change    Gradient

               0           0                0    516183.88831      0.45698737           .
               1           0                0    509409.14927      0.01272093           .
               2           0                0    509543.43432      0.00002120           .
               3           0                0    509543.48166      0.00000000           .

                      Convergence criterion (PCONV=1.11022E-8) satisfied.
                                         The SAS System       16:24 Monday, October 19, 2015  40

                                     The GLIMMIX Procedure

                                         Fit Statistics

                            -2 Res Log Pseudo-Likelihood    509543.5
                            Generalized Chi-Square          107773.0
                            Gener. Chi-Square / DF              1.00


                                Covariance Parameter Estimates

                                                          Standard
                             Cov Parm         Estimate       Error

                             Residual (VC)      1.0002    0.004309


                                  Solutions for Fixed Effects

                                               Standard
        Effect           Gender    Estimate       Error       DF    t Value    Pr > |t|

        Intercept                   -1.6600      0.1655    33985     -10.03      <.0001
        Age                        -0.00448    0.001726    73766      -2.59      0.0095
        Gender           0          -0.1632      0.1586    33985      -1.03      0.3036
        Gender           1                0           .        .        .         .
        Year                        0.09239     0.01637    73766       5.64      <.0001
        YearSQ                     -0.00364    0.000740    73766      -4.92      <.0001
        Year*Gender      0          0.04112     0.02854    73766       1.44      0.1496
        Year*Gender      1                0           .        .        .         .
        YearSQ*Gender    0         -0.00224    0.001266    73766      -1.77      0.0768
        YearSQ*Gender    1                0           .        .        .         .


                                Type III Tests of Fixed Effects

                                        Num      Den
                      Effect             DF       DF    F Value    Pr > F

                      Age                 1    73766       6.72    0.0095
                      Gender              1    33985       1.06    0.3036
                      Year                1    73766      62.66    <.0001
                      YearSQ              1    73766      56.48    <.0001
                      Year*Gender         1    73766       2.08    0.1496
                      YearSQ*Gender       1    73766       3.13    0.0768


                                   Gender Least Squares Means

                      Standard
Gender    Estimate       Error       DF    t Value    Pr > |t|     Alpha       Lower       Upper

0          -1.4923     0.01272    33985    -117.29      <.0001      0.05     -1.5173     -1.4674
1          -1.4686     0.01002    33985    -146.53      <.0001      0.05     -1.4882     -1.4489
                                         The SAS System       16:24 Monday, October 19, 2015  41

                                     The GLIMMIX Procedure

                                       Model Information

                      Data Set                      SYS.ZODIAC_45_OVER_75
                      Response Variable             OUT_DMoralMed
                      Response Distribution         Binomial
                      Link Function                 Logit
                      Variance Function             Default
                      Variance Matrix Blocked By    BSISID
                      Estimation Technique          Residual PL
                      Degrees of Freedom Method     Between-Within


                                    Class Level Information

                                Class     Levels    Values

                                BSISID     33987    not printed
                                Gender         2    0 1


                            Number of Observations Read      107758
                            Number of Observations Used      107758


                                           Dimensions

                               R-side Cov. Parameters           1
                               Columns in X                    10
                               Columns in Z per Subject         0
                               Subjects (Blocks in V)       33987
                               Max Obs per Subject             16


                                    Optimization Information

                               Optimization Technique    None
                               Parameters                0
                               Lower Boundaries          0
                               Upper Boundaries          0
                               Fixed Effects             Profiled
                               Residual Variance         Profiled
                               Starting From             Data


                                        Iteration History

                                                    Objective                         Max
       Iteration    Restarts    Subiterations        Function          Change    Gradient

               0           0                0    466690.67449      0.19074372           .
               1           0                0    461489.10774      0.00534375           .
               2           0                0    461554.19562      0.00000176           .
               3           0                0    461554.20895      0.00000000           .

                      Convergence criterion (PCONV=1.11022E-8) satisfied.
                                         The SAS System       16:24 Monday, October 19, 2015  42

                                     The GLIMMIX Procedure

                                         Fit Statistics

                            -2 Res Log Pseudo-Likelihood    461554.2
                            Generalized Chi-Square          107761.8
                            Gener. Chi-Square / DF              1.00


                                Covariance Parameter Estimates

                                                          Standard
                             Cov Parm         Estimate       Error

                             Residual (VC)      1.0001    0.004309


                                  Solutions for Fixed Effects

                                               Standard
        Effect           Gender    Estimate       Error       DF    t Value    Pr > |t|

        Intercept                    1.4599      0.1276    33985      11.44      <.0001
        Age                        -0.01363    0.001368    73766      -9.97      <.0001
        Gender           0           0.1379      0.1125    33985       1.23      0.2202
        Gender           1                0           .        .        .         .
        Year                        0.03386     0.01194    73766       2.84      0.0046
        YearSQ                     -0.00212    0.000551    73766      -3.85      0.0001
        Year*Gender      0         -0.01661     0.02069    73766      -0.80      0.4221
        Year*Gender      1                0           .        .        .         .
        YearSQ*Gender    0         0.001171    0.000937    73766       1.25      0.2112
        YearSQ*Gender    1                0           .        .        .         .


                                Type III Tests of Fixed Effects

                                        Num      Den
                      Effect             DF       DF    F Value    Pr > F

                      Age                 1    73766      99.32    <.0001
                      Gender              1    33985       1.50    0.2202
                      Year                1    73766       6.10    0.0135
                      YearSQ              1    73766      10.73    0.0011
                      Year*Gender         1    73766       0.64    0.4221
                      YearSQ*Gender       1    73766       1.56    0.2112


                                   Gender Least Squares Means

                      Standard
Gender    Estimate       Error       DF    t Value    Pr > |t|     Alpha       Lower       Upper

0           0.5527     0.01022    33985      54.09      <.0001      0.05      0.5327      0.5728
1           0.4253    0.008000    33985      53.16      <.0001      0.05      0.4096      0.4410
                                         The SAS System       16:24 Monday, October 19, 2015  43

                                     The GLIMMIX Procedure

                                       Model Information

                     Data Set                      SYS.ZODIAC_45_OVER_75
                     Response Variable             OUT_AntihypertensiveMed
                     Response Distribution         Binomial
                     Link Function                 Logit
                     Variance Function             Default
                     Variance Matrix Blocked By    BSISID
                     Estimation Technique          Residual PL
                     Degrees of Freedom Method     Between-Within


                                    Class Level Information

                                Class     Levels    Values

                                BSISID     33987    not printed
                                Gender         2    0 1


                            Number of Observations Read      107758
                            Number of Observations Used      107758


                                           Dimensions

                               R-side Cov. Parameters           1
                               Columns in X                    10
                               Columns in Z per Subject         0
                               Subjects (Blocks in V)       33987
                               Max Obs per Subject             16


                                    Optimization Information

                               Optimization Technique    None
                               Parameters                0
                               Lower Boundaries          0
                               Upper Boundaries          0
                               Fixed Effects             Profiled
                               Residual Variance         Profiled
                               Starting From             Data


                                        Iteration History

                                                    Objective                         Max
       Iteration    Restarts    Subiterations        Function          Change    Gradient

               0           0                0     514809.3648      2.00000000           .
               1           0                0    508680.98358      0.57226458           .
               2           0                0    508787.96373      0.00030574           .
               3           0                0    508788.01218      0.00000000           .

                      Convergence criterion (PCONV=1.11022E-8) satisfied.
                                         The SAS System       16:24 Monday, October 19, 2015  44

                                     The GLIMMIX Procedure

                                         Fit Statistics

                            -2 Res Log Pseudo-Likelihood    508788.0
                            Generalized Chi-Square          107859.1
                            Gener. Chi-Square / DF              1.00


                                Covariance Parameter Estimates

                                                          Standard
                             Cov Parm         Estimate       Error

                             Residual (VC)      1.0010    0.004313


                                  Solutions for Fixed Effects

                                               Standard
        Effect           Gender    Estimate       Error       DF    t Value    Pr > |t|

        Intercept                    0.3865      0.1535    33985       2.52      0.0118
        Age                        -0.00240    0.001710    73766      -1.40      0.1608
        Gender           0          -0.3528      0.1145    33985      -3.08      0.0021
        Gender           1                0           .        .        .         .
        Year                         0.2052     0.01319    73766      15.55      <.0001
        YearSQ                     -0.00746    0.000633    73766     -11.78      <.0001
        Year*Gender      0         0.002416     0.02202    73766       0.11      0.9126
        Year*Gender      1                0           .        .        .         .
        YearSQ*Gender    0         0.000767    0.001034    73766       0.74      0.4583
        YearSQ*Gender    1                0           .        .        .         .


                                Type III Tests of Fixed Effects

                                        Num      Den
                      Effect             DF       DF    F Value    Pr > F

                      Age                 1    73766       1.97    0.1608
                      Gender              1    33985       9.49    0.0021
                      Year                1    73766     351.66    <.0001
                      YearSQ              1    73766     187.21    <.0001
                      Year*Gender         1    73766       0.01    0.9126
                      YearSQ*Gender       1    73766       0.55    0.4583


                                   Gender Least Squares Means

                      Standard
Gender    Estimate       Error       DF    t Value    Pr > |t|     Alpha       Lower       Upper

0           1.3376     0.01217    33985     109.88      <.0001      0.05      1.3137      1.3614
1           1.5278     0.01027    33985     148.81      <.0001      0.05      1.5076      1.5479
                                         The SAS System       16:24 Monday, October 19, 2015  45

                                     The GLIMMIX Procedure

                                       Model Information

                      Data Set                      SYS.ZODIAC_45_OVER_75
                      Response Variable             OUT_LipidLoweringMed
                      Response Distribution         Binomial
                      Link Function                 Logit
                      Variance Function             Default
                      Variance Matrix Blocked By    BSISID
                      Estimation Technique          Residual PL
                      Degrees of Freedom Method     Between-Within


                                    Class Level Information

                                Class     Levels    Values

                                BSISID     33987    not printed
                                Gender         2    0 1


                            Number of Observations Read      107758
                            Number of Observations Used      107758


                                           Dimensions

                               R-side Cov. Parameters           1
                               Columns in X                    10
                               Columns in Z per Subject         0
                               Subjects (Blocks in V)       33987
                               Max Obs per Subject             16


                                    Optimization Information

                               Optimization Technique    None
                               Parameters                0
                               Lower Boundaries          0
                               Upper Boundaries          0
                               Fixed Effects             Profiled
                               Residual Variance         Profiled
                               Starting From             Data


                                        Iteration History

                                                    Objective                         Max
       Iteration    Restarts    Subiterations        Function          Change    Gradient

               0           0                0    477636.75258      0.69288663           .
               1           0                0    475049.08962      0.06884842           .
               2           0                0    475887.17843      0.00196092           .
               3           0                0    475907.13051      0.00000230           .
               4           0                0    475907.14484      0.00000000           .

                      Convergence criterion (PCONV=1.11022E-8) satisfied.
                                         The SAS System       16:24 Monday, October 19, 2015  46

                                     The GLIMMIX Procedure

                                         Fit Statistics

                            -2 Res Log Pseudo-Likelihood    475907.1
                            Generalized Chi-Square          108108.1
                            Gener. Chi-Square / DF              1.00


                                Covariance Parameter Estimates

                                                          Standard
                             Cov Parm         Estimate       Error

                             Residual (VC)      1.0033    0.004323


                                  Solutions for Fixed Effects

                                               Standard
        Effect           Gender    Estimate       Error       DF    t Value    Pr > |t|

        Intercept                    4.9255      0.1638    33985      30.08      <.0001
        Age                         -0.1104    0.001490    73766     -74.08      <.0001
        Gender           0          -0.4246      0.2019    33985      -2.10      0.0355
        Gender           1                0           .        .        .         .
        Year                         0.5238     0.01988    73766      26.35      <.0001
        YearSQ                     -0.01429    0.000844    73766     -16.93      <.0001
        Year*Gender      0          0.09360     0.03467    73766       2.70      0.0069
        Year*Gender      1                0           .        .        .         .
        YearSQ*Gender    0         -0.00354    0.001457    73766      -2.43      0.0150
        YearSQ*Gender    1                0           .        .        .         .


                                Type III Tests of Fixed Effects

                                        Num      Den
                      Effect             DF       DF    F Value    Pr > F

                      Age                 1    73766    5488.42    <.0001
                      Gender              1    33985       4.42    0.0355
                      Year                1    73766    1083.14    <.0001
                      YearSQ              1    73766     486.00    <.0001
                      Year*Gender         1    73766       7.29    0.0069
                      YearSQ*Gender       1    73766       5.91    0.0150


                                   Gender Least Squares Means

                      Standard
Gender    Estimate       Error       DF    t Value    Pr > |t|     Alpha       Lower       Upper

0           0.3884     0.01109    33985      35.03      <.0001      0.05      0.3667      0.4102
1           0.2281    0.008573    33985      26.60      <.0001      0.05      0.2113      0.2449

                                  The GLIMMIX Procedure

                                         Model Information

                    Data Set                      WORK.ZODIAC_45_OVER_75
                    Response Variable             HbA1c
                    Response Distribution         Gaussian
                    Link Function                 Identity
                    Variance Function             Default
                    Variance Matrix Blocked By    BSISID
                    Estimation Technique          Restricted Maximum Likelihood
                    Degrees of Freedom Method     Between-Within


                                      Class Level Information

                                  Class     Levels    Values

                                  BSISID     33987    not printed
                                  Gender         2    0 1


                              Number of Observations Read      107758
                              Number of Observations Used      102681


                                             Dimensions

                                 R-side Cov. Parameters           2
                                 Columns in X                    10
                                 Columns in Z per Subject         0
                                 Subjects (Blocks in V)       33987
                                 Max Obs per Subject             16


                                     Optimization Information

                          Optimization Technique        Dual Quasi-Newton
                          Parameters in Optimization    1
                          Lower Boundaries              0
                          Upper Boundaries              0
                          Fixed Effects                 Profiled
                          Residual Variance             Profiled
                          Starting From                 Data


                                          Iteration History

                                                     Objective                         Max
          Iteration    Restarts    Evaluations        Function          Change    Gradient

                  0           0              4    721554.15019       .            3084.375
                  1           0              4    721117.61407    436.53611933    407.8937
                  2           0              2    721105.17203     12.44203475    127.4992
                  3           0              2    721103.91364      1.25838932    8.415752
                  4           0              2    721103.90829      0.00535807    0.160473
                  5           0              2    721103.90828      0.00000198    0.000197
                                           The SAS System      13:41 Wednesday, October 14, 2015  31

                                       The GLIMMIX Procedure

                           Convergence criterion (GCONV=1E-8) satisfied.


                                           Fit Statistics

                                -2 Res Log Likelihood       721103.9
                                AIC  (smaller is better)    721107.9
                                AICC (smaller is better)    721107.9
                                BIC  (smaller is better)    721124.8
                                CAIC (smaller is better)    721126.8
                                HQIC (smaller is better)    721113.3
                                Generalized Chi-Square       4145952
                                Gener. Chi-Square / DF         40.38


                                  Covariance Parameter Estimates

                                                               Standard
                            Cov Parm    Subject    Estimate       Error

                            CS          BSISID      55.0403      0.5868
                            Residual                40.3798      0.2171


                                    Solutions for Fixed Effects

                                                 Standard
          Effect           Gender    Estimate       Error       DF    t Value    Pr > |t|

          Intercept                   48.5051      0.7430    32865      65.28      <.0001
          Age                          0.1064    0.008913    69809      11.93      <.0001
          Gender           0           0.4965      0.5829    32865       0.85      0.3944
          Gender           1                0           .        .        .         .
          Year                        -1.3120     0.05668    69809     -23.15      <.0001
          YearSQ                      0.05978    0.002470    69809      24.20      <.0001
          Year*Gender      0         -0.02693     0.09918    69809      -0.27      0.7860
          Year*Gender      1                0           .        .        .         .
          YearSQ*Gender    0         -0.00120    0.004247    69809      -0.28      0.7783
          YearSQ*Gender    1                0           .        .        .         .


                                  Type III Tests of Fixed Effects

                                          Num      Den
                        Effect             DF       DF    F Value    Pr > F

                        Age                 1    69809     142.44    <.0001
                        Gender              1    32865       0.73    0.3944
                        Year                1    69809     713.28    <.0001
                        YearSQ              1    69809     773.96    <.0001
                        Year*Gender         1    69809       0.07    0.7860
                        YearSQ*Gender       1    69809       0.08    0.7783


                                           The SAS System      13:41 Wednesday, October 14, 2015  32

                                       The GLIMMIX Procedure

                                     Gender Least Squares Means

                        Standard
  Gender    Estimate       Error       DF    t Value    Pr > |t|     Alpha       Lower       Upper

  0          50.5769     0.07569    32865     668.24      <.0001      0.05     50.4285     50.7252
  1          50.6356     0.06119    32865     827.57      <.0001      0.05     50.5156     50.7555
                                           The SAS System      13:41 Wednesday, October 14, 2015  33

                                       The GLIMMIX Procedure

                                         Model Information

                    Data Set                      WORK.ZODIAC_45_OVER_75
                    Response Variable             SBP
                    Response Distribution         Gaussian
                    Link Function                 Identity
                    Variance Function             Default
                    Variance Matrix Blocked By    BSISID
                    Estimation Technique          Restricted Maximum Likelihood
                    Degrees of Freedom Method     Between-Within


                                      Class Level Information

                                  Class     Levels    Values

                                  BSISID     33987    not printed
                                  Gender         2    0 1


                              Number of Observations Read      107758
                              Number of Observations Used      104505


                                             Dimensions

                                 R-side Cov. Parameters           2
                                 Columns in X                    10
                                 Columns in Z per Subject         0
                                 Subjects (Blocks in V)       33987
                                 Max Obs per Subject             16


                                     Optimization Information

                          Optimization Technique        Dual Quasi-Newton
                          Parameters in Optimization    1
                          Lower Boundaries              0
                          Upper Boundaries              0
                          Fixed Effects                 Profiled
                          Residual Variance             Profiled
                          Starting From                 Data


                                          Iteration History

                                                     Objective                         Max
          Iteration    Restarts    Evaluations        Function          Change    Gradient

                  0           0              4    883584.92302       .             921.878
                  1           0              4    883561.36378     23.55924166    18.22894
                  2           0              2    883561.35351      0.01027160    1.478299
                  3           0              2    883561.35344      0.00006784    0.002624

                           Convergence criterion (GCONV=1E-8) satisfied.
                                           The SAS System      13:41 Wednesday, October 14, 2015  34

                                       The GLIMMIX Procedure

                                           Fit Statistics

                                -2 Res Log Likelihood       883561.4
                                AIC  (smaller is better)    883565.4
                                AICC (smaller is better)    883565.4
                                BIC  (smaller is better)    883582.2
                                CAIC (smaller is better)    883584.2
                                HQIC (smaller is better)    883570.7
                                Generalized Chi-Square      20030322
                                Gener. Chi-Square / DF        191.68


                                  Covariance Parameter Estimates

                                                               Standard
                            Cov Parm    Subject    Estimate       Error

                            CS          BSISID       150.06      1.8198
                            Residual                 191.68      1.0086


                                    Solutions for Fixed Effects

                                                 Standard
          Effect           Gender    Estimate       Error       DF    t Value    Pr > |t|

          Intercept                    164.72      1.3936    33266     118.20      <.0001
          Age                        -0.09057     0.01620    71232      -5.59      <.0001
          Gender           0          -4.4275      1.1450    33266      -3.87      0.0001
          Gender           1                0           .        .        .         .
          Year                        -1.4488      0.1128    71232     -12.85      <.0001
          YearSQ                      0.02369    0.004975    71232       4.76      <.0001
          Year*Gender      0           0.1227      0.1978    71232       0.62      0.5351
          Year*Gender      1                0           .        .        .         .
          YearSQ*Gender    0         -0.00171    0.008559    71232      -0.20      0.8417
          YearSQ*Gender    1                0           .        .        .         .


                                  Type III Tests of Fixed Effects

                                          Num      Den
                        Effect             DF       DF    F Value    Pr > F

                        Age                 1    71232      31.25    <.0001
                        Gender              1    33266      14.95    0.0001
                        Year                1    71232     196.80    <.0001
                        YearSQ              1    71232      28.39    <.0001
                        Year*Gender         1    71232       0.38    0.5351
                        YearSQ*Gender       1    71232       0.04    0.8417


                                     Gender Least Squares Means

                        Standard
  Gender    Estimate       Error       DF    t Value    Pr > |t|     Alpha       Lower       Upper

  0           139.78      0.1342    33266    1041.32      <.0001      0.05      139.52      140.04
  1           142.93      0.1082    33266    1320.53      <.0001      0.05      142.72      143.14
                                           The SAS System      13:41 Wednesday, October 14, 2015  35

                                       The GLIMMIX Procedure

                                         Model Information

                    Data Set                      WORK.ZODIAC_45_OVER_75
                    Response Variable             BMI
                    Response Distribution         Gaussian
                    Link Function                 Identity
                    Variance Function             Default
                    Variance Matrix Blocked By    BSISID
                    Estimation Technique          Restricted Maximum Likelihood
                    Degrees of Freedom Method     Between-Within


                                      Class Level Information

                                  Class     Levels    Values

                                  BSISID     33987    not printed
                                  Gender         2    0 1


                              Number of Observations Read      107758
                              Number of Observations Used       94583


                                             Dimensions

                                 R-side Cov. Parameters           2
                                 Columns in X                    10
                                 Columns in Z per Subject         0
                                 Subjects (Blocks in V)       33987
                                 Max Obs per Subject             16


                                     Optimization Information

                          Optimization Technique        Dual Quasi-Newton
                          Parameters in Optimization    1
                          Lower Boundaries              0
                          Upper Boundaries              0
                          Fixed Effects                 Profiled
                          Residual Variance             Profiled
                          Starting From                 Data


                                          Iteration History

                                                     Objective                         Max
          Iteration    Restarts    Evaluations        Function          Change    Gradient

                  0           0              4    437291.54688       .            1462.644
                  1           0              2    435884.26721    1407.2796678    556.1981
                  2           0              2    435546.09044    338.17677348    217.1126
                  3           0              2    435470.00233     76.08811634    53.50699
                  4           0              2    435464.35955      5.64277119     7.06985
                  5           0              2    435464.25467      0.10488179    0.272971
                  6           0              3    435464.25451      0.00015767     0.00032
                                           The SAS System      13:41 Wednesday, October 14, 2015  36

                                       The GLIMMIX Procedure

                           Convergence criterion (GCONV=1E-8) satisfied.


                                           Fit Statistics

                                -2 Res Log Likelihood       435464.3
                                AIC  (smaller is better)    435468.3
                                AICC (smaller is better)    435468.3
                                BIC  (smaller is better)    435485.1
                                CAIC (smaller is better)    435487.1
                                HQIC (smaller is better)    435473.6
                                Generalized Chi-Square      201691.3
                                Gener. Chi-Square / DF          2.13


                                  Covariance Parameter Estimates

                                                               Standard
                            Cov Parm    Subject    Estimate       Error

                            CS          BSISID      18.8263      0.1617
                            Residual                 2.1326     0.01191


                                    Solutions for Fixed Effects

                                                 Standard
          Effect           Gender    Estimate       Error       DF    t Value    Pr > |t|

          Intercept                   40.7331      0.3356    30373     121.38      <.0001
          Age                         -0.1560    0.004557    64203     -34.24      <.0001
          Gender           0          -1.5036      0.1931    30373      -7.79      <.0001
          Gender           1                0           .        .        .         .
          Year                        0.09307     0.01822    64203       5.11      <.0001
          YearSQ                     -0.00271    0.000748    64203      -3.62      0.0003
          Year*Gender      0         -0.05159     0.03084    64203      -1.67      0.0944
          Year*Gender      1                0           .        .        .         .
          YearSQ*Gender    0         0.003520    0.001271    64203       2.77      0.0056
          YearSQ*Gender    1                0           .        .        .         .


                                  Type III Tests of Fixed Effects

                                          Num      Den
                        Effect             DF       DF    F Value    Pr > F

                        Age                 1    64203    1172.24    <.0001
                        Gender              1    30373      60.66    <.0001
                        Year                1    64203      18.20    <.0001
                        YearSQ              1    64203       2.23    0.1356
                        Year*Gender         1    64203       2.80    0.0944
                        YearSQ*Gender       1    64203       7.68    0.0056


                                           The SAS System      13:41 Wednesday, October 14, 2015  37

                                       The GLIMMIX Procedure

                                     Gender Least Squares Means

                        Standard
  Gender    Estimate       Error       DF    t Value    Pr > |t|     Alpha       Lower       Upper

  0          27.3342     0.04044    30373     675.90      <.0001      0.05     27.2549     27.4135
  1          28.8860     0.03338    30373     865.31      <.0001      0.05     28.8205     28.9514
                                           The SAS System      13:41 Wednesday, October 14, 2015  38

                                       The GLIMMIX Procedure

                                         Model Information

                    Data Set                      WORK.ZODIAC_45_OVER_75
                    Response Variable             CholHDL
                    Response Distribution         Gaussian
                    Link Function                 Identity
                    Variance Function             Default
                    Variance Matrix Blocked By    BSISID
                    Estimation Technique          Restricted Maximum Likelihood
                    Degrees of Freedom Method     Between-Within


                                      Class Level Information

                                  Class     Levels    Values

                                  BSISID     33987    not printed
                                  Gender         2    0 1


                              Number of Observations Read      107758
                              Number of Observations Used       98458


                                             Dimensions

                                 R-side Cov. Parameters           2
                                 Columns in X                    10
                                 Columns in Z per Subject         0
                                 Subjects (Blocks in V)       33987
                                 Max Obs per Subject             16


                                     Optimization Information

                          Optimization Technique        Dual Quasi-Newton
                          Parameters in Optimization    1
                          Lower Boundaries              0
                          Upper Boundaries              0
                          Fixed Effects                 Profiled
                          Residual Variance             Profiled
                          Starting From                 Data


                                          Iteration History

                                                     Objective                         Max
          Iteration    Restarts    Evaluations        Function          Change    Gradient

                  0           0              4    255102.96665       .            2184.384
                  1           0              3    254637.30819    465.65845746    596.2106
                  2           0              2    254563.59725     73.71094345    213.0364
                  3           0              2    254554.60439      8.99286394    37.48435
                  4           0              2    254554.34008      0.26430811    1.914218
                  5           0              2    254554.33938      0.00069933    0.016184
                                           The SAS System      13:41 Wednesday, October 14, 2015  39

                                       The GLIMMIX Procedure

                           Convergence criterion (GCONV=1E-8) satisfied.


                                           Fit Statistics

                                -2 Res Log Likelihood       254554.3
                                AIC  (smaller is better)    254558.3
                                AICC (smaller is better)    254558.3
                                BIC  (smaller is better)    254575.2
                                CAIC (smaller is better)    254577.2
                                HQIC (smaller is better)    254563.7
                                Generalized Chi-Square      40471.18
                                Gener. Chi-Square / DF          0.41


                                  Covariance Parameter Estimates

                                                               Standard
                            Cov Parm    Subject    Estimate       Error

                            CS          BSISID       0.9841    0.009388
                            Residual                 0.4111    0.002256


                                    Solutions for Fixed Effects

                                                 Standard
          Effect           Gender    Estimate       Error       DF    t Value    Pr > |t|

          Intercept                    3.9442     0.09186    32023      42.94      <.0001
          Age                        0.008380    0.001134    66428       7.39      <.0001
          Gender           0           0.2834     0.07178    32023       3.95      <.0001
          Gender           1                0           .        .        .         .
          Year                        -0.1506    0.006899    66428     -21.83      <.0001
          YearSQ                     0.005233    0.000292    66428      17.92      <.0001
          Year*Gender      0         -0.01252     0.01191    66428      -1.05      0.2932
          Year*Gender      1                0           .        .        .         .
          YearSQ*Gender    0         0.000026    0.000498    66428       0.05      0.9577
          YearSQ*Gender    1                0           .        .        .         .


                                  Type III Tests of Fixed Effects

                                          Num      Den
                        Effect             DF       DF    F Value    Pr > F

                        Age                 1    66428      54.63    <.0001
                        Gender              1    32023      15.59    <.0001
                        Year                1    66428     689.28    <.0001
                        YearSQ              1    66428     442.73    <.0001
                        Year*Gender         1    66428       1.10    0.2932
                        YearSQ*Gender       1    66428       0.00    0.9577


                                           The SAS System      13:41 Wednesday, October 14, 2015  40

                                       The GLIMMIX Procedure

                                     Gender Least Squares Means

                        Standard
  Gender    Estimate       Error       DF    t Value    Pr > |t|     Alpha       Lower       Upper

  0           3.7146    0.009677    32023     383.85      <.0001      0.05      3.6956      3.7336
  1           3.5890    0.007881    32023     455.41      <.0001      0.05      3.5735      3.6044
