# Supplementary material for: Sex Differences in the Quality of Diabetes Care in the Netherlands (ZODIAC-45)
Source: PLoS One. 2015 Dec 29;10(12):e0145907. doi: 10.1371/journal.pone.0145907 (PMC4703132; doi:10.1371/journal.pone.0145907)
Supplement: S7 File — (TXT) [file pone.0145907.s009.txt]

S11 File. SAS output Glimmix outcomes under 75 years of age 2006-2013

                                           The SAS System      10:08 Wednesday, October 21, 2015  37

                                       The GLIMMIX Procedure

                                         Model Information

                       Data Set                      WORK.ZODIAC_45_UNDER_75
                       Response Variable             OUT_smoking
                       Response Distribution         Binomial
                       Link Function                 Logit
                       Variance Function             Default
                       Variance Matrix Blocked By    BSISID
                       Estimation Technique          Residual PL
                       Degrees of Freedom Method     Between-Within


                                      Class Level Information

                                  Class     Levels    Values

                                  BSISID     68757    not printed
                                  Gender         2    0 1


                              Number of Observations Read      226518
                              Number of Observations Used      216848


                                             Dimensions

                                 R-side Cov. Parameters           2
                                 Columns in X                     7
                                 Columns in Z per Subject         0
                                 Subjects (Blocks in V)       68757
                                 Max Obs per Subject              8


                                     Optimization Information

                          Optimization Technique        Dual Quasi-Newton
                          Parameters in Optimization    1
                          Lower Boundaries              0
                          Upper Boundaries              0
                          Fixed Effects                 Profiled
                          Residual Variance             Profiled
                          Starting From                 Data


                                          Iteration History

                                                      Objective                         Max
         Iteration    Restarts    Subiterations        Function          Change    Gradient

                 0           0                3    834334.84714      0.67725610    0.000748
                 1           0                2    823295.72494      0.03470841    0.001463
                 2           0                2    823446.66855      0.00040954    3.73E-10
                 3           0                1     823448.3742      0.00000611    0.003177
                 4           0                1    823448.38099      0.00000011    0.003145
                 5           0                0    823448.38101       .            0.003144
                 6           0                6    823448.38101      1.99999860    0.000441
                 7           0                1    823448.38027      0.00000106    0.008986
                                           The SAS System      10:08 Wednesday, October 21, 2015  38

                                       The GLIMMIX Procedure

                                          Iteration History

                                                      Objective                         Max
         Iteration    Restarts    Subiterations        Function          Change    Gradient

                 8           0                1    823448.38223      0.00000000    0.008974

                        Convergence criterion (PCONV=1.11022E-8) satisfied.


                                           Fit Statistics

                              -2 Res Log Pseudo-Likelihood    823448.4
                              Generalized Chi-Square          41912.89
                              Gener. Chi-Square / DF              0.19


                                  Covariance Parameter Estimates

                                                               Standard
                            Cov Parm    Subject    Estimate       Error

                            CS          BSISID       0.8059    0.004938
                            Residual                 0.1933    0.000704


                                    Solutions for Fixed Effects

                                                Standard
           Effect         Gender    Estimate       Error       DF    t Value    Pr > |t|

           Intercept                  0.7900     0.05489    65877      14.39      <.0001
           Age                      -0.03343    0.000898    151E3     -37.23      <.0001
           Gender         0           0.4010     0.04280    65877       9.37      <.0001
           Gender         1                0           .        .        .         .
           Year                     -0.01820    0.002363    151E3      -7.70      <.0001
           Year*Gender    0         -0.00825    0.002972    151E3      -2.78      0.0055
           Year*Gender    1                0           .        .        .         .


                                  Type III Tests of Fixed Effects

                                         Num      Den
                         Effect           DF       DF    F Value    Pr > F

                         Age               1    151E3    1386.18    <.0001
                         Gender            1    65877      87.76    <.0001
                         Year              1    151E3     182.46    <.0001
                         Year*Gender       1    151E3       7.71    0.0055


                                     Gender Least Squares Means

                        Standard
  Gender    Estimate       Error       DF    t Value    Pr > |t|     Alpha       Lower       Upper

  0          -1.2328     0.01220    65877    -101.08      <.0001      0.05     -1.2567     -1.2089
  1          -1.5239     0.01415    65877    -107.70      <.0001      0.05     -1.5516     -1.4961
                                           The SAS System      10:08 Wednesday, October 21, 2015  39

                                       The GLIMMIX Procedure

                                         Model Information

                       Data Set                      WORK.ZODIAC_45_UNDER_75
                       Response Variable             OUT_microalbuminuria
                       Response Distribution         Binomial
                       Link Function                 Logit
                       Variance Function             Default
                       Variance Matrix Blocked By    BSISID
                       Estimation Technique          Residual PL
                       Degrees of Freedom Method     Between-Within


                                      Class Level Information

                                  Class     Levels    Values

                                  BSISID     68757    not printed
                                  Gender         2    0 1


                              Number of Observations Read      226518
                              Number of Observations Used      187017


                                             Dimensions

                                 R-side Cov. Parameters           2
                                 Columns in X                     7
                                 Columns in Z per Subject         0
                                 Subjects (Blocks in V)       68757
                                 Max Obs per Subject              8


                                     Optimization Information

                          Optimization Technique        Dual Quasi-Newton
                          Parameters in Optimization    1
                          Lower Boundaries              0
                          Upper Boundaries              0
                          Fixed Effects                 Profiled
                          Residual Variance             Profiled
                          Starting From                 Data


                                          Iteration History

                                                      Objective                         Max
         Iteration    Restarts    Subiterations        Function          Change    Gradient

                 0           0                2    854108.30948      0.64751942    0.234993
                 1           0                2    874176.36009      0.16599118    0.144134
                 2           0                2    876953.50047      0.00321452    0.000044
                 3           0                2    876967.24882      0.00008013    0.016164
                 4           0                2    876967.16829      0.00000353    3.577E-8
                 5           0                1    876967.16811      0.00000034     0.00122
                 6           0                1     876967.1681      0.00000761    0.026266
                 7           0                1     876967.1705      0.00000003    0.026351
                                           The SAS System      10:08 Wednesday, October 21, 2015  42

                                       The GLIMMIX Procedure

                                          Iteration History

                                                      Objective                         Max
         Iteration    Restarts    Subiterations        Function          Change    Gradient

                 8           0                1    876967.17071      0.00000526    0.007364
                 9           0                1    876967.16905      0.00000456    0.009098
                10           0                1    876967.16746      0.00000001    0.009122

                        Convergence criterion (PCONV=1.11022E-8) satisfied.


                                           Fit Statistics

                              -2 Res Log Pseudo-Likelihood    876967.2
                              Generalized Chi-Square          97676.32
                              Gener. Chi-Square / DF              0.52


                                  Covariance Parameter Estimates

                                                               Standard
                            Cov Parm    Subject    Estimate       Error

                            CS          BSISID       0.4809    0.004148
                            Residual                 0.5223    0.002079


                                    Solutions for Fixed Effects

                                                Standard
           Effect         Gender    Estimate       Error       DF    t Value    Pr > |t|

           Intercept                 -3.6755     0.09031    61089     -40.70      <.0001
           Age                       0.02631    0.001109    126E3      23.72      <.0001
           Gender         0           0.4732     0.08231    61089       5.75      <.0001
           Gender         1                0           .        .        .         .
           Year                     -0.00175    0.004638    126E3      -0.38      0.7064
           Year*Gender    0         0.006737    0.005835    126E3       1.15      0.2482
           Year*Gender    1                0           .        .        .         .


                                  Type III Tests of Fixed Effects

                                         Num      Den
                         Effect           DF       DF    F Value    Pr > F

                         Age               1    126E3     562.64    <.0001
                         Gender            1    61089      33.04    <.0001
                         Year              1    126E3       0.30    0.5866
                         Year*Gender       1    126E3       1.33    0.2482


                                           The SAS System      10:08 Wednesday, October 21, 2015  43

                                       The GLIMMIX Procedure

                                     Gender Least Squares Means

                        Standard
  Gender    Estimate       Error       DF    t Value    Pr > |t|     Alpha       Lower       Upper

  0          -1.5032     0.01220    61089    -123.23      <.0001      0.05     -1.5272     -1.4793
  1          -2.0671     0.01581    61089    -130.74      <.0001      0.05     -2.0981     -2.0361
                                           The SAS System      10:08 Wednesday, October 21, 2015  44

                                       The GLIMMIX Procedure

                                         Model Information

                       Data Set                      WORK.ZODIAC_45_UNDER_75
                       Response Variable             OUT_macroalbuminuria
                       Response Distribution         Binomial
                       Link Function                 Logit
                       Variance Function             Default
                       Variance Matrix Blocked By    BSISID
                       Estimation Technique          Residual PL
                       Degrees of Freedom Method     Between-Within


                                      Class Level Information

                                  Class     Levels    Values

                                  BSISID     68757    not printed
                                  Gender         2    0 1


                              Number of Observations Read      226518
                              Number of Observations Used      162379


                                             Dimensions

                                 R-side Cov. Parameters           2
                                 Columns in X                     7
                                 Columns in Z per Subject         0
                                 Subjects (Blocks in V)       68757
                                 Max Obs per Subject              8


                                     Optimization Information

                          Optimization Technique        Dual Quasi-Newton
                          Parameters in Optimization    1
                          Lower Boundaries              0
                          Upper Boundaries              0
                          Fixed Effects                 Profiled
                          Residual Variance             Profiled
                          Starting From                 Data


                                          Iteration History

                                                      Objective                         Max
         Iteration    Restarts    Subiterations        Function          Change    Gradient

                 0           0                3    496722.33948      1.05061635    0.000119
                 1           0                3    716711.03159      0.69638345    0.000419
                 2           0                4    858060.95451      0.32133124    0.002016
                 3           0                3    921207.63515      0.05636071    0.000752
                 4           0                3    933662.74367      0.00840449    0.000098
                 5           0                2    934108.70902      0.00180567    0.000724
                 6           0                2    934111.40008      0.00040912    0.000035
                 7           0                1    934111.45852      0.00009268    0.000018
                                           The SAS System      10:08 Wednesday, October 21, 2015  45

                                       The GLIMMIX Procedure

                                          Iteration History

                                                      Objective                         Max
         Iteration    Restarts    Subiterations        Function          Change    Gradient

                 8           0                0    934111.47021       .            0.001741
                 9           0                6    934111.47021      2.00000000    0.000014
                10           0                1    934111.47273      0.00000460    0.003514
                11           0                1    934111.47831      0.00000118    0.000037
                12           0                0    934111.47341      0.00000027    5.048E-6
                13           0                0    934111.47343      0.00000006    2.183E-6
                14           0                0    934111.47343      0.00000001     3.81E-6
                15           0                0    934111.47343      0.00000000    4.177E-6

                        Convergence criterion (PCONV=1.11022E-8) satisfied.


                                           Fit Statistics

                              -2 Res Log Pseudo-Likelihood    934111.5
                              Generalized Chi-Square          25465.39
                              Gener. Chi-Square / DF              0.16


                                  Covariance Parameter Estimates

                                                               Standard
                            Cov Parm    Subject    Estimate       Error

                            CS          BSISID       0.8271    0.005617
                            Residual                 0.1568    0.000696


                                    Solutions for Fixed Effects

                                                Standard
           Effect         Gender    Estimate       Error       DF    t Value    Pr > |t|

           Intercept                 -6.4714      0.2052    56676     -31.54      <.0001
           Age                       0.04264    0.003084    106E3      13.83      <.0001
           Gender         0           0.8651      0.1405    56676       6.16      <.0001
           Gender         1                0           .        .        .         .
           Year                     -0.03598    0.008390    106E3      -4.29      <.0001
           Year*Gender    0         0.009047    0.009426    106E3       0.96      0.3372
           Year*Gender    1                0           .        .        .         .


                                  Type III Tests of Fixed Effects

                                         Num      Den
                         Effect           DF       DF    F Value    Pr > F

                         Age               1    106E3     191.16    <.0001
                         Gender            1    56676      37.90    <.0001
                         Year              1    106E3      34.35    <.0001
                         Year*Gender       1    106E3       0.92    0.3372
                                           The SAS System      10:08 Wednesday, October 21, 2015  46

                                       The GLIMMIX Procedure

                                     Gender Least Squares Means

                        Standard
  Gender    Estimate       Error       DF    t Value    Pr > |t|     Alpha       Lower       Upper

  0          -3.3323     0.03078    56676    -108.28      <.0001      0.05     -3.3927     -3.2720
  1          -4.3192     0.05008    56676     -86.25      <.0001      0.05     -4.4174     -4.2211
                                           The SAS System      10:08 Wednesday, October 21, 2015  47

                                       The GLIMMIX Procedure

                                         Model Information

                       Data Set                      WORK.ZODIAC_45_UNDER_75
                       Response Variable             OUT_HbA1c
                       Response Distribution         Binomial
                       Link Function                 Logit
                       Variance Function             Default
                       Variance Matrix Blocked By    BSISID
                       Estimation Technique          Residual PL
                       Degrees of Freedom Method     Between-Within


                                      Class Level Information

                                  Class     Levels    Values

                                  BSISID     68757    not printed
                                  Gender         2    0 1


                              Number of Observations Read      226518
                              Number of Observations Used      217175


                                             Dimensions

                                 R-side Cov. Parameters           2
                                 Columns in X                     7
                                 Columns in Z per Subject         0
                                 Subjects (Blocks in V)       68757
                                 Max Obs per Subject              8


                                     Optimization Information

                          Optimization Technique        Dual Quasi-Newton
                          Parameters in Optimization    1
                          Lower Boundaries              0
                          Upper Boundaries              0
                          Fixed Effects                 Profiled
                          Residual Variance             Profiled
                          Starting From                 Data


                                          Iteration History

                                                      Objective                         Max
         Iteration    Restarts    Subiterations        Function          Change    Gradient

                 0           0                2    952727.18435      0.42397296    0.131048
                 1           0                2    927199.94619      0.02736479    0.000141
                 2           0                2    927966.74093      0.00039530    0.000023
                 3           0                1    927962.35251      0.00000695    0.034703
                 4           0                2    927962.46981      0.00000140    0.004899
                 5           0                1    927962.46912      0.00000007    0.003023
                 6           0                1    927962.46866      0.00000004    0.001827
                 7           0                0    927962.46863       .            0.001824
                                           The SAS System      10:08 Wednesday, October 21, 2015  50

                                       The GLIMMIX Procedure

                                          Iteration History

                                                      Objective                         Max
         Iteration    Restarts    Subiterations        Function          Change    Gradient

                 8           0                6    927962.46863      2.00000000    0.085035
                 9           0                2    927962.46433      0.00000308    1.243E-8
                10           0                1     927962.4695      0.00000034    0.009199
                11           0                1    927962.46809      0.00000132    0.027144
                12           1                1    927962.47002      0.00000125    0.007344
                13           0                1     927962.4679      0.00000106    0.021884
                14           0                1    927962.46974      0.00000001    0.021967

                        Convergence criterion (PCONV=1.11022E-8) satisfied.


                                           Fit Statistics

                              -2 Res Log Pseudo-Likelihood    927962.5
                              Generalized Chi-Square          129531.7
                              Gener. Chi-Square / DF              0.60


                                  Covariance Parameter Estimates

                                                               Standard
                            Cov Parm    Subject    Estimate       Error

                            CS          BSISID       0.4185    0.003653
                            Residual                 0.5965    0.002158


                                    Solutions for Fixed Effects

                                                Standard
           Effect         Gender    Estimate       Error       DF    t Value    Pr > |t|

           Intercept                  1.2819     0.06032    66366      21.25      <.0001
           Age                       0.01039    0.000740    151E3      14.05      <.0001
           Gender         0          -0.1359     0.06127    66366      -2.22      0.0266
           Gender         1                0           .        .        .         .
           Year                     -0.06970    0.003194    151E3     -21.82      <.0001
           Year*Gender    0         0.005876    0.004334    151E3       1.36      0.1752
           Year*Gender    1                0           .        .        .         .


                                  Type III Tests of Fixed Effects

                                         Num      Den
                         Effect           DF       DF    F Value    Pr > F

                         Age               1    151E3     197.48    <.0001
                         Gender            1    66366       4.92    0.0266
                         Year              1    151E3     917.82    <.0001
                         Year*Gender       1    151E3       1.84    0.1752
                                           The SAS System      10:08 Wednesday, October 21, 2015  51

                                       The GLIMMIX Procedure

                                     Gender Least Squares Means

                        Standard
  Gender    Estimate       Error       DF    t Value    Pr > |t|     Alpha       Lower       Upper

  0           0.9373    0.009682    66366      96.82      <.0001      0.05      0.9184      0.9563
  1           0.9947     0.01044    66366      95.29      <.0001      0.05      0.9743      1.0152
                                           The SAS System      10:08 Wednesday, October 21, 2015  52


                                       The GLIMMIX Procedure

                                         Model Information

                       Data Set                      WORK.ZODIAC_45_UNDER_75
                       Response Variable             OUT_SBP
                       Response Distribution         Binomial
                       Link Function                 Logit
                       Variance Function             Default
                       Variance Matrix Blocked By    BSISID
                       Estimation Technique          Residual PL
                       Degrees of Freedom Method     Between-Within


                                      Class Level Information

                                  Class     Levels    Values

                                  BSISID     68757    not printed
                                  Gender         2    0 1


                              Number of Observations Read      226518
                              Number of Observations Used      221145


                                             Dimensions

                                 R-side Cov. Parameters           2
                                 Columns in X                     7
                                 Columns in Z per Subject         0
                                 Subjects (Blocks in V)       68757
                                 Max Obs per Subject              8


                                     Optimization Information

                          Optimization Technique        Dual Quasi-Newton
                          Parameters in Optimization    1
                          Lower Boundaries              0
                          Upper Boundaries              0
                          Fixed Effects                 Profiled
                          Residual Variance             Profiled
                          Starting From                 Data


                                          Iteration History

                                                      Objective                         Max
         Iteration    Restarts    Subiterations        Function          Change    Gradient

                 0           0                3    921989.90519      0.68581963    0.001722
                 1           0                2    915948.32755      0.11358453    0.002003
                 2           0                2    916079.97392      0.00133943    1.136E-7
                 3           0                1    916080.01009      0.00000219    0.007216
                 4           0                1    916080.01003      0.00000063    0.002294
                 5           0                1    916080.01011      0.00000019    0.000728
                 6           0                1    916080.01014      0.00000061    0.004237
                 7           0                1    916080.01022      0.00000354    0.024678
                                           The SAS System      10:08 Wednesday, October 21, 2015  55

                                       The GLIMMIX Procedure

                                          Iteration History

                                                      Objective                         Max
         Iteration    Restarts    Subiterations        Function          Change    Gradient

                 8           0                2    916080.00974      0.00000336    0.002789
                 9           0                1     916080.0102      0.00000234    0.016293
                10           0                2    916080.00988      0.00000335    0.011092
                11           0                1    916080.01033      0.00000926    0.064626
                12           1                2    916080.00907      0.00000826    0.002767
                13           0                1     916080.0102      0.00000234    0.016248
                14           0                2    916080.00988      0.00000256    0.004689
                15           0                1    916080.01023      0.00000005    0.004319
                16           0                1    916080.01022      0.00000010    0.003494
                17           0                1    916080.01021      0.00000291    0.020337
                18           0                1    916080.00981      0.00000001    0.020325

                        Convergence criterion (PCONV=1.11022E-8) satisfied.


                                           Fit Statistics

                              -2 Res Log Pseudo-Likelihood    916080.0
                              Generalized Chi-Square          149517.9
                              Gener. Chi-Square / DF              0.68


                                  Covariance Parameter Estimates

                                                               Standard
                            Cov Parm    Subject    Estimate       Error

                            CS          BSISID       0.3247    0.003197
                            Residual                 0.6761    0.002405


                                    Solutions for Fixed Effects

                                                Standard
           Effect         Gender    Estimate       Error       DF    t Value    Pr > |t|

           Intercept                  1.5051     0.05482    67369      27.45      <.0001
           Age                      -0.03885    0.000680    154E3     -57.16      <.0001
           Gender         0         -0.08378     0.05424    67369      -1.54      0.1224
           Gender         1                0           .        .        .         .
           Year                      0.08380    0.002879    154E3      29.10      <.0001
           Year*Gender    0         0.000832    0.003932    154E3       0.21      0.8325
           Year*Gender    1                0           .        .        .         .


                                  Type III Tests of Fixed Effects

                                         Num      Den
                         Effect           DF       DF    F Value    Pr > F

                         Age               1    154E3    3267.01    <.0001
                         Gender            1    67369       2.39    0.1224
                         Year              1    154E3    1779.55    <.0001
                                           The SAS System      10:08 Wednesday, October 21, 2015  56

                                       The GLIMMIX Procedure

                                  Type III Tests of Fixed Effects

                                         Num      Den
                         Effect           DF       DF    F Value    Pr > F

                         Year*Gender       1    154E3       0.04    0.8325


                                     Gender Least Squares Means

                        Standard
  Gender    Estimate       Error       DF    t Value    Pr > |t|     Alpha       Lower       Upper

  0           0.1416    0.008288    67369      17.09      <.0001      0.05      0.1254      0.1579
  1           0.2143    0.008863    67369      24.18      <.0001      0.05      0.1969      0.2317
                                           The SAS System      10:08 Wednesday, October 21, 2015  57


                                       The GLIMMIX Procedure

                                         Model Information

                       Data Set                      WORK.ZODIAC_45_UNDER_75
                       Response Variable             Out_Obesity
                       Response Distribution         Binomial
                       Link Function                 Logit
                       Variance Function             Default
                       Variance Matrix Blocked By    BSISID
                       Estimation Technique          Residual PL
                       Degrees of Freedom Method     Between-Within


                                      Class Level Information

                                  Class     Levels    Values

                                  BSISID     68757    not printed
                                  Gender         2    0 1


                              Number of Observations Read      226518
                              Number of Observations Used      211549


                                             Dimensions

                                 R-side Cov. Parameters           2
                                 Columns in X                     7
                                 Columns in Z per Subject         0
                                 Subjects (Blocks in V)       68757
                                 Max Obs per Subject              8


                                     Optimization Information

                          Optimization Technique        Dual Quasi-Newton
                          Parameters in Optimization    1
                          Lower Boundaries              0
                          Upper Boundaries              0
                          Fixed Effects                 Profiled
                          Residual Variance             Profiled
                          Starting From                 Data


                                          Iteration History

                                                      Objective                         Max
         Iteration    Restarts    Subiterations        Function          Change    Gradient

                 0           0                2    731189.37602      0.16944720    0.000612
                 1           0                2    724433.64081      0.01469962    0.002116
                 2           0                2    724543.10951      0.00010350    2.915E-7
                 3           0                0    724543.17099       .            0.000046
                 4           0                6    724543.17099      1.99999998    0.000094
                 5           0                1    724543.17101      0.00000002    0.000129
                 6           0                1    724543.17102      0.00000000    0.000129
                                           The SAS System      10:08 Wednesday, October 21, 2015  60

                                       The GLIMMIX Procedure

                        Convergence criterion (PCONV=1.11022E-8) satisfied.


                                           Fit Statistics

                              -2 Res Log Pseudo-Likelihood    724543.2
                              Generalized Chi-Square          43087.59
                              Gener. Chi-Square / DF              0.20


                                  Covariance Parameter Estimates

                                                               Standard
                            Cov Parm    Subject    Estimate       Error

                            CS          BSISID       0.7983    0.004943
                            Residual                 0.2037    0.000752


                                    Solutions for Fixed Effects

                                                Standard
           Effect         Gender    Estimate       Error       DF    t Value    Pr > |t|

           Intercept                  1.5199     0.04862    65103      31.26      <.0001
           Age                      -0.02851    0.000787    146E3     -36.21      <.0001
           Gender         0          -0.5346     0.03786    65103     -14.12      <.0001
           Gender         1                0           .        .        .         .
           Year                      0.02384    0.001943    146E3      12.27      <.0001
           Year*Gender    0         0.001408    0.002543    146E3       0.55      0.5798
           Year*Gender    1                0           .        .        .         .


                                  Type III Tests of Fixed Effects

                                         Num      Den
                         Effect           DF       DF    F Value    Pr > F

                         Age               1    146E3    1311.47    <.0001
                         Gender            1    65103     199.35    <.0001
                         Year              1    146E3     294.10    <.0001
                         Year*Gender       1    146E3       0.31    0.5798


                                     Gender Least Squares Means

                        Standard
  Gender    Estimate       Error       DF    t Value    Pr > |t|     Alpha       Lower       Upper

  0          -0.4431     0.01050    65103     -42.21      <.0001      0.05     -0.4637     -0.4225
  1          0.07260     0.01095    65103       6.63      <.0001      0.05     0.05114     0.09407
                                           The SAS System      10:08 Wednesday, October 21, 2015  61

                                       The GLIMMIX Procedure

                                         Model Information

                       Data Set                      WORK.ZODIAC_45_UNDER_75
                       Response Variable             Out_Overweight
                       Response Distribution         Binomial
                       Link Function                 Logit
                       Variance Function             Default
                       Variance Matrix Blocked By    BSISID
                       Estimation Technique          Residual PL
                       Degrees of Freedom Method     Between-Within


                                      Class Level Information

                                  Class     Levels    Values

                                  BSISID     68757    not printed
                                  Gender         2    0 1


                              Number of Observations Read      226518
                              Number of Observations Used      211549


                                             Dimensions

                                 R-side Cov. Parameters           2
                                 Columns in X                     7
                                 Columns in Z per Subject         0
                                 Subjects (Blocks in V)       68757
                                 Max Obs per Subject              8


                                     Optimization Information

                          Optimization Technique        Dual Quasi-Newton
                          Parameters in Optimization    1
                          Lower Boundaries              0
                          Upper Boundaries              0
                          Fixed Effects                 Profiled
                          Residual Variance             Profiled
                          Starting From                 Data


                                          Iteration History

                                                      Objective                         Max
         Iteration    Restarts    Subiterations        Function          Change    Gradient

                 0           0                2    804517.26649      2.00000000    0.003903
                 1           0                2    795316.82267      1.68642798    5.669E-8
                 2           0                2    795504.16124      0.00116767    1.837E-8
                 3           0                1    795504.28491      0.00002044     0.03926
                 4           0                2    795504.28519      0.00002143    2.213E-8
                 5           0                0    795504.28493      0.00000073    9.759E-6
                 6           0                0    795504.28493      0.00000000    9.745E-6
                                           The SAS System      10:08 Wednesday, October 21, 2015  62

                                       The GLIMMIX Procedure

                        Convergence criterion (PCONV=1.11022E-8) satisfied.


                                           Fit Statistics

                              -2 Res Log Pseudo-Likelihood    795504.3
                              Generalized Chi-Square          70192.84
                              Gener. Chi-Square / DF              0.33


                                  Covariance Parameter Estimates

                                                               Standard
                            Cov Parm    Subject    Estimate       Error

                            CS          BSISID       0.6729    0.004542
                            Residual                 0.3318    0.001223


                                    Solutions for Fixed Effects

                                                Standard
           Effect         Gender    Estimate       Error       DF    t Value    Pr > |t|

           Intercept                 -1.6541     0.05366    65103     -30.82      <.0001
           Age                       0.02021    0.000782    146E3      25.85      <.0001
           Gender         0           0.5201     0.04578    65103      11.36      <.0001
           Gender         1                0           .        .        .         .
           Year                     -0.02069    0.002440    146E3      -8.48      <.0001
           Year*Gender    0         0.000029    0.003190    146E3       0.01      0.9927
           Year*Gender    1                0           .        .        .         .


                                  Type III Tests of Fixed Effects

                                         Num      Den
                         Effect           DF       DF    F Value    Pr > F

                         Age               1    146E3     668.09    <.0001
                         Gender            1    65103     129.07    <.0001
                         Year              1    146E3     148.91    <.0001
                         Year*Gender       1    146E3       0.00    0.9927


                                     Gender Least Squares Means

                        Standard
  Gender    Estimate       Error       DF    t Value    Pr > |t|     Alpha       Lower       Upper

  0          -0.1582    0.009822    65103     -16.10      <.0001      0.05     -0.1774     -0.1389
  1          -0.6787     0.01105    65103     -61.44      <.0001      0.05     -0.7003     -0.6570
                                           The SAS System      10:08 Wednesday, October 21, 2015  63

                                       The GLIMMIX Procedure

                                         Model Information

                       Data Set                      WORK.ZODIAC_45_UNDER_75
                       Response Variable             OUT_BMI
                       Response Distribution         Binomial
                       Link Function                 Logit
                       Variance Function             Default
                       Variance Matrix Blocked By    BSISID
                       Estimation Technique          Residual PL
                       Degrees of Freedom Method     Between-Within


                                      Class Level Information

                                  Class     Levels    Values

                                  BSISID     68757    not printed
                                  Gender         2    0 1


                              Number of Observations Read      226518
                              Number of Observations Used      211549


                                             Dimensions

                                 R-side Cov. Parameters           2
                                 Columns in X                     7
                                 Columns in Z per Subject         0
                                 Subjects (Blocks in V)       68757
                                 Max Obs per Subject              8


                                     Optimization Information

                          Optimization Technique        Dual Quasi-Newton
                          Parameters in Optimization    1
                          Lower Boundaries              0
                          Upper Boundaries              0
                          Fixed Effects                 Profiled
                          Residual Variance             Profiled
                          Starting From                 Data


                                          Iteration History

                                                      Objective                         Max
         Iteration    Restarts    Subiterations        Function          Change    Gradient

                 0           0                2    880355.61567      0.56338670     8.85E-6
                 1           0                2     896914.9714      0.04032572    0.010603
                 2           0                2    898000.96326      0.00116957    0.000087
                 3           0                1    898007.44109      0.00001337    0.010504
                 4           0                1    898007.45093      0.00000142    0.000467
                 5           0                1    898007.45076      0.00000001    0.000472
                                           The SAS System      10:08 Wednesday, October 21, 2015  64

                                       The GLIMMIX Procedure

                        Convergence criterion (PCONV=1.11022E-8) satisfied.


                                           Fit Statistics

                              -2 Res Log Pseudo-Likelihood    898007.5
                              Generalized Chi-Square          54502.19
                              Gener. Chi-Square / DF              0.26


                                  Covariance Parameter Estimates

                                                               Standard
                            Cov Parm    Subject    Estimate       Error

                            CS          BSISID       0.7470    0.004792
                            Residual                 0.2576    0.000951


                                    Solutions for Fixed Effects

                                                Standard
           Effect         Gender    Estimate       Error       DF    t Value    Pr > |t|

           Intercept                 -2.8967     0.07317    65103     -39.59      <.0001
           Age                       0.01935    0.001130    146E3      17.12      <.0001
           Gender         0          0.05069     0.05771    65103       0.88      0.3797
           Gender         1                0           .        .        .         .
           Year                     -0.00683    0.003002    146E3      -2.28      0.0228
           Year*Gender    0         -0.00232    0.003939    146E3      -0.59      0.5556
           Year*Gender    1                0           .        .        .         .


                                  Type III Tests of Fixed Effects

                                         Num      Den
                         Effect           DF       DF    F Value    Pr > F

                         Age               1    146E3     293.06    <.0001
                         Gender            1    65103       0.77    0.3797
                         Year              1    146E3      13.73    0.0002
                         Year*Gender       1    146E3       0.35    0.5556


                                     Gender Least Squares Means

                        Standard
  Gender    Estimate       Error       DF    t Value    Pr > |t|     Alpha       Lower       Upper

  0          -1.7696     0.01420    65103    -124.60      <.0001      0.05     -1.7974     -1.7417
  1          -1.7892     0.01526    65103    -117.28      <.0001      0.05     -1.8191     -1.7593
                                           The SAS System      10:08 Wednesday, October 21, 2015  65

                                       The GLIMMIX Procedure

                                         Model Information

                       Data Set                      WORK.ZODIAC_45_UNDER_75
                       Response Variable             PRO_BMI
                       Response Distribution         Binomial
                       Link Function                 Logit
                       Variance Function             Default
                       Variance Matrix Blocked By    BSISID
                       Estimation Technique          Residual PL
                       Degrees of Freedom Method     Between-Within


                                      Class Level Information

                                  Class     Levels    Values

                                  BSISID     68757    not printed
                                  Gender         2    0 1


                              Number of Observations Read      226518
                              Number of Observations Used      226518


                                             Dimensions

                                 R-side Cov. Parameters           2
                                 Columns in X                     7
                                 Columns in Z per Subject         0
                                 Subjects (Blocks in V)       68757
                                 Max Obs per Subject              8


                                     Optimization Information

                          Optimization Technique        Dual Quasi-Newton
                          Parameters in Optimization    1
                          Lower Boundaries              0
                          Upper Boundaries              0
                          Fixed Effects                 Profiled
                          Residual Variance             Profiled
                          Starting From                 Data


                                          Iteration History

                                                      Objective                         Max
         Iteration    Restarts    Subiterations        Function          Change    Gradient

                 0           0                4    1021141.0855      0.79424857    0.041621
                 1           0                5    1148377.2624      0.23985948    0.001239
                 2           0                3    1178829.0533      0.10748195    0.051647
                 3           0                2    1177234.7603      0.01718460    0.108277
                 4           0                2    1176546.6904      0.00276632    0.000118
                 5           0                2    1176470.9369      0.00043121    0.000737
                 6           0                2     1176462.623      0.00006002    7.65E-10
                 7           0                1    1176461.7107      0.00000764     0.00599
                                           The SAS System      10:08 Wednesday, October 21, 2015  66

                                       The GLIMMIX Procedure

                                          Iteration History

                                                      Objective                         Max
         Iteration    Restarts    Subiterations        Function          Change    Gradient

                 8           0                1    1176461.6234      0.00000154    0.010255
                 9           0                1    1176461.5769      0.00000127    0.009913
                10           0                1    1176461.6193      0.00000013    0.007717
                11           0                1    1176461.6151      0.00000000    0.007716

                        Convergence criterion (PCONV=1.11022E-8) satisfied.


                                           Fit Statistics

                              -2 Res Log Pseudo-Likelihood     1176462
                              Generalized Chi-Square          119168.4
                              Gener. Chi-Square / DF              0.53


                                  Covariance Parameter Estimates

                                                               Standard
                            Cov Parm    Subject    Estimate       Error

                            CS          BSISID       0.3980    0.004350
                            Residual                 0.5261    0.002073


                                    Solutions for Fixed Effects

                                                Standard
           Effect         Gender    Estimate       Error       DF    t Value    Pr > |t|

           Intercept                 -1.3161     0.08180    68755     -16.09      <.0001
           Age                      0.008904    0.001084    158E3       8.21      <.0001
           Gender         0          0.06030     0.07594    68755       0.79      0.4271
           Gender         1                0           .        .        .         .
           Year                       0.2434    0.004553    158E3      53.46      <.0001
           Year*Gender    0         -0.00599    0.006178    158E3      -0.97      0.3325
           Year*Gender    1                0           .        .        .         .


                                  Type III Tests of Fixed Effects

                                         Num      Den
                         Effect           DF       DF    F Value    Pr > F

                         Age               1    158E3      67.46    <.0001
                         Gender            1    68755       0.63    0.4271
                         Year              1    158E3    5893.20    <.0001
                         Year*Gender       1    158E3       0.94    0.3325


                                           The SAS System      10:08 Wednesday, October 21, 2015  67

                                       The GLIMMIX Procedure

                                     Gender Least Squares Means

                        Standard
  Gender    Estimate       Error       DF    t Value    Pr > |t|     Alpha       Lower       Upper

  0           2.4560     0.01564    68755     157.04      <.0001      0.05      2.4253      2.4866
  1           2.4754     0.01691    68755     146.41      <.0001      0.05      2.4422      2.5085
                                           The SAS System      10:08 Wednesday, October 21, 2015  68

                                       The GLIMMIX Procedure

                                         Model Information

                       Data Set                      WORK.ZODIAC_45_UNDER_75
                       Response Variable             OUT_CholHDL
                       Response Distribution         Binomial
                       Link Function                 Logit
                       Variance Function             Default
                       Variance Matrix Blocked By    BSISID
                       Estimation Technique          Residual PL
                       Degrees of Freedom Method     Between-Within


                                      Class Level Information

                                  Class     Levels    Values

                                  BSISID     68757    not printed
                                  Gender         2    0 1


                              Number of Observations Read      226518
                              Number of Observations Used      215231


                                             Dimensions

                                 R-side Cov. Parameters           2
                                 Columns in X                     7
                                 Columns in Z per Subject         0
                                 Subjects (Blocks in V)       68757
                                 Max Obs per Subject              8


                                     Optimization Information

                          Optimization Technique        Dual Quasi-Newton
                          Parameters in Optimization    1
                          Lower Boundaries              0
                          Upper Boundaries              0
                          Fixed Effects                 Profiled
                          Residual Variance             Profiled
                          Starting From                 Data


                                          Iteration History

                                                      Objective                         Max
         Iteration    Restarts    Subiterations        Function          Change    Gradient

                 0           0                2    873288.11918      2.00000000    0.090244
                 1           0                2      861984.596      0.01379669    0.000144
                 2           0                2    862236.93517      0.00079312    3.868E-8
                 3           0                1    862237.09782      0.00000925    0.008671
                 4           0                1    862237.09586      0.00000081    0.009956
                 5           0                2    862237.09696      0.00000092    0.011025
                 6           0                2     862237.0957      0.00000092    0.009915
                 7           0                2    862237.09696      0.00000094    0.011465
                                           The SAS System      10:08 Wednesday, October 21, 2015  69

                                       The GLIMMIX Procedure

                                          Iteration History

                                                      Objective                         Max
         Iteration    Restarts    Subiterations        Function          Change    Gradient

                 8           0                1    862237.09568      0.00000002    0.011014
                 9           0                1     862237.0957      0.00000010    0.008639
                10           0                1    862237.09584      0.00000001    0.008453

                        Convergence criterion (PCONV=1.11022E-8) satisfied.


                                           Fit Statistics

                              -2 Res Log Pseudo-Likelihood    862237.1
                              Generalized Chi-Square          104746.0
                              Gener. Chi-Square / DF              0.49


                                  Covariance Parameter Estimates

                                                               Standard
                            Cov Parm    Subject    Estimate       Error

                            CS          BSISID       0.5140    0.003976
                            Residual                 0.4867    0.001777


                                    Solutions for Fixed Effects

                                                Standard
           Effect         Gender    Estimate       Error       DF    t Value    Pr > |t|

           Intercept                 -1.6358     0.05455    66393     -29.99      <.0001
           Age                       0.03275    0.000723    149E3      45.30      <.0001
           Gender         0          -0.4027     0.05171    66393      -7.79      <.0001
           Gender         1                0           .        .        .         .
           Year                      0.02094    0.002771    149E3       7.56      <.0001
           Year*Gender    0         -0.00316    0.003694    149E3      -0.86      0.3923
           Year*Gender    1                0           .        .        .         .


                                  Type III Tests of Fixed Effects

                                         Num      Den
                         Effect           DF       DF    F Value    Pr > F

                         Age               1    149E3    2052.25    <.0001
                         Gender            1    66393      60.63    <.0001
                         Year              1    149E3     104.54    <.0001
                         Year*Gender       1    149E3       0.73    0.3923


                                           The SAS System      10:08 Wednesday, October 21, 2015  70

                                       The GLIMMIX Procedure

                                     Gender Least Squares Means

                        Standard
  Gender    Estimate       Error       DF    t Value    Pr > |t|     Alpha       Lower       Upper

  0           0.2286    0.009204    66393      24.84      <.0001      0.05      0.2106      0.2467
  1           0.6735     0.01030    66393      65.38      <.0001      0.05      0.6533      0.6937
                                           The SAS System      10:08 Wednesday, October 21, 2015  71

                                       The GLIMMIX Procedure

                                         Model Information

                       Data Set                      WORK.ZODIAC_45_UNDER_75
                       Response Variable             PRO_CholHDL
                       Response Distribution         Binomial
                       Link Function                 Logit
                       Variance Function             Default
                       Variance Matrix Blocked By    BSISID
                       Estimation Technique          Residual PL
                       Degrees of Freedom Method     Between-Within


                                      Class Level Information

                                  Class     Levels    Values

                                  BSISID     68757    not printed
                                  Gender         2    0 1


                              Number of Observations Read      226518
                              Number of Observations Used      226518


                                             Dimensions

                                 R-side Cov. Parameters           2
                                 Columns in X                     7
                                 Columns in Z per Subject         0
                                 Subjects (Blocks in V)       68757
                                 Max Obs per Subject              8


                                     Optimization Information

                          Optimization Technique        Dual Quasi-Newton
                          Parameters in Optimization    1
                          Lower Boundaries              0
                          Upper Boundaries              0
                          Fixed Effects                 Profiled
                          Residual Variance             Profiled
                          Starting From                 Data


                                          Iteration History

                                                      Objective                         Max
         Iteration    Restarts    Subiterations        Function          Change    Gradient

                 0           0                4    1022608.7965      0.97832420     0.00752
                 1           0                4     1228259.118      0.51145530    0.162869
                 2           0                4    1315206.8218      0.13504322    0.005124
                 3           0                3    1327935.9444      0.02852194    0.011343
                 4           0                2    1327758.2479      0.00184538     0.00001
                 5           0                2    1327724.8192      0.00008586    0.000139
                 6           0                2    1327723.2224      0.00000385    0.001455
                 7           0                1    1327723.1507      0.00000029    0.000153
                                           The SAS System      10:08 Wednesday, October 21, 2015  72

                                       The GLIMMIX Procedure

                                          Iteration History

                                                      Objective                         Max
         Iteration    Restarts    Subiterations        Function          Change    Gradient

                 8           0                1    1327723.1445      0.00000020    0.002258
                 9           0                1    1327723.1393      0.00000002    0.002038
                10           0                1    1327723.1398      0.00000152     0.01753
                11           0                1      1327723.18      0.00000001     0.01753

                        Convergence criterion (PCONV=1.11022E-8) satisfied.


                                           Fit Statistics

                              -2 Res Log Pseudo-Likelihood     1327723
                              Generalized Chi-Square          192883.6
                              Gener. Chi-Square / DF              0.85


                                  Covariance Parameter Estimates

                                                               Standard
                            Cov Parm    Subject    Estimate       Error

                            CS          BSISID       0.1142    0.003571
                            Residual                 0.8515    0.003539


                                    Solutions for Fixed Effects

                                                Standard
           Effect         Gender    Estimate       Error       DF    t Value    Pr > |t|

           Intercept                 -1.0727      0.1018    68755     -10.54      <.0001
           Age                       0.01585    0.001125    158E3      14.09      <.0001
           Gender         0           0.2143      0.1056    68755       2.03      0.0424
           Gender         1                0           .        .        .         .
           Year                       0.2320    0.006199    158E3      37.42      <.0001
           Year*Gender    0         -0.02038    0.008420    158E3      -2.42      0.0155
           Year*Gender    1                0           .        .        .         .


                                  Type III Tests of Fixed Effects

                                         Num      Den
                         Effect           DF       DF    F Value    Pr > F

                         Age               1    158E3     198.45    <.0001
                         Gender            1    68755       4.12    0.0424
                         Year              1    158E3    2768.16    <.0001
                         Year*Gender       1    158E3       5.86    0.0155


                                           The SAS System      10:08 Wednesday, October 21, 2015  73

                                       The GLIMMIX Procedure

                                     Gender Least Squares Means

                        Standard
  Gender    Estimate       Error       DF    t Value    Pr > |t|     Alpha       Lower       Upper

  0           2.9393     0.01571    68755     187.14      <.0001      0.05      2.9085      2.9701
  1           2.9964     0.01736    68755     172.58      <.0001      0.05      2.9623      3.0304
                                           The SAS System      10:08 Wednesday, October 21, 2015  74

                                       The GLIMMIX Procedure

                                         Model Information

                       Data Set                      WORK.ZODIAC_45_UNDER_75
                       Response Variable             OUT_EyeExamination
                       Response Distribution         Binomial
                       Link Function                 Logit
                       Variance Function             Default
                       Variance Matrix Blocked By    BSISID
                       Estimation Technique          Residual PL
                       Degrees of Freedom Method     Between-Within


                                      Class Level Information

                                  Class     Levels    Values

                                  BSISID     68757    not printed
                                  Gender         2    0 1


                              Number of Observations Read      226518
                              Number of Observations Used      164628


                                             Dimensions

                                 R-side Cov. Parameters           2
                                 Columns in X                     7
                                 Columns in Z per Subject         0
                                 Subjects (Blocks in V)       68757
                                 Max Obs per Subject              8


                                     Optimization Information

                          Optimization Technique        Dual Quasi-Newton
                          Parameters in Optimization    1
                          Lower Boundaries              0
                          Upper Boundaries              0
                          Fixed Effects                 Profiled
                          Residual Variance             Profiled
                          Starting From                 Data


                                          Iteration History

                                                      Objective                         Max
         Iteration    Restarts    Subiterations        Function          Change    Gradient

                 0           0                2    721035.58589      1.30403249    0.000133
                 1           0                2    866178.91318      2.00000000    0.000131
                 2           0                2    914186.73906      0.41565277    9.847E-8
                 3           0                2     918213.5541      0.00430659     0.00089
                 4           0                2    918139.95269      0.00012331    0.000013
                 5           0                2    918145.08177      0.00002852    0.013367
                 6           0                2    918144.79921      0.00000290    3.184E-8
                 7           0                1    918144.81225      0.00000185    0.034401
                                           The SAS System      10:08 Wednesday, October 21, 2015  75

                                       The GLIMMIX Procedure

                                          Iteration History

                                                      Objective                         Max
         Iteration    Restarts    Subiterations        Function          Change    Gradient

                 8           0                2    918144.81981      0.00000184    5.963E-8
                 9           0                1     918144.8104      0.00000012    0.000121
                10           0                1    918144.81197      0.00000108    0.019918
                11           0                2    918144.80723      0.00000133    0.004964
                12           0                1    918144.81386      0.00000008    0.004868
                13           0                1    918144.81273      0.00000001    0.004872

                        Convergence criterion (PCONV=1.11022E-8) satisfied.


                                           Fit Statistics

                              -2 Res Log Pseudo-Likelihood    918144.8
                              Generalized Chi-Square          81592.62
                              Gener. Chi-Square / DF              0.50


                                  Covariance Parameter Estimates

                                                               Standard
                            Cov Parm    Subject    Estimate       Error

                            CS          BSISID       0.5299    0.004430
                            Residual                 0.4956    0.002105


                                    Solutions for Fixed Effects

                                                Standard
           Effect         Gender    Estimate       Error       DF    t Value    Pr > |t|

           Intercept                 -5.4345      0.1660    56375     -32.73      <.0001
           Age                       0.02333    0.001882    108E3      12.40      <.0001
           Gender         0           0.2746      0.1706    56375       1.61      0.1075
           Gender         1                0           .        .        .         .
           Year                      0.07343    0.008805    108E3       8.34      <.0001
           Year*Gender    0         -0.00798     0.01161    108E3      -0.69      0.4920
           Year*Gender    1                0           .        .        .         .


                                  Type III Tests of Fixed Effects

                                         Num      Den
                         Effect           DF       DF    F Value    Pr > F

                         Age               1    108E3     153.75    <.0001
                         Gender            1    56375       2.59    0.1075
                         Year              1    108E3     138.12    <.0001
                         Year*Gender       1    108E3       0.47    0.4920
                                           The SAS System      10:08 Wednesday, October 21, 2015  76

                                       The GLIMMIX Procedure

                                     Gender Least Squares Means

                        Standard
  Gender    Estimate       Error       DF    t Value    Pr > |t|     Alpha       Lower       Upper

  0          -2.7989     0.02158    56375    -129.72      <.0001      0.05     -2.8411     -2.7566
  1          -2.9624     0.02485    56375    -119.22      <.0001      0.05     -3.0111     -2.9137
                                           The SAS System      10:08 Wednesday, October 21, 2015  77

                                       The GLIMMIX Procedure

                                         Model Information

                       Data Set                      WORK.ZODIAC_45_UNDER_75
                       Response Variable             PRO_EyeExamination
                       Response Distribution         Binomial
                       Link Function                 Logit
                       Variance Function             Default
                       Variance Matrix Blocked By    BSISID
                       Estimation Technique          Residual PL
                       Degrees of Freedom Method     Between-Within


                                      Class Level Information

                                  Class     Levels    Values

                                  BSISID     68757    not printed
                                  Gender         2    0 1


                              Number of Observations Read      226518
                              Number of Observations Used      226518


                                             Dimensions

                                 R-side Cov. Parameters           2
                                 Columns in X                     7
                                 Columns in Z per Subject         0
                                 Subjects (Blocks in V)       68757
                                 Max Obs per Subject              8


                                     Optimization Information

                          Optimization Technique        Dual Quasi-Newton
                          Parameters in Optimization    1
                          Lower Boundaries              0
                          Upper Boundaries              0
                          Fixed Effects                 Profiled
                          Residual Variance             Profiled
                          Starting From                 Data


                                          Iteration History

                                                      Objective                         Max
         Iteration    Restarts    Subiterations        Function          Change    Gradient

                 0           0                4    1044273.0071      0.65351719     0.18601
                 1           0                4    1142222.2208      0.21872250    0.044725
                 2           0                3    1174511.0118      0.06816264    0.004909
                 3           0                2    1181574.3156      0.01534634    0.100372
                 4           0                2    1182931.4128      0.00294011    0.000274
                 5           0                2    1183185.2924      0.00055107    3.581E-7
                 6           0                2    1183232.4176      0.00010232     1.99E-7
                 7           0                2    1183241.1748      0.00001901    3.259E-8
                                           The SAS System      10:08 Wednesday, October 21, 2015  78

                                       The GLIMMIX Procedure

                                          Iteration History

                                                      Objective                         Max
         Iteration    Restarts    Subiterations        Function          Change    Gradient

                 8           0                1    1183242.7994      0.00000236    0.044654
                 9           0                2    1183242.9996      0.00000429    0.004066
                10           0                1     1183243.144      0.00000030    0.003687
                11           0                1    1183243.1574      0.00000001    0.004052

                        Convergence criterion (PCONV=1.11022E-8) satisfied.


                                           Fit Statistics

                              -2 Res Log Pseudo-Likelihood     1183243
                              Generalized Chi-Square          215475.3
                              Gener. Chi-Square / DF              0.95


                                  Covariance Parameter Estimates

                                                               Standard
                            Cov Parm    Subject    Estimate       Error

                            CS          BSISID       0.4642    0.007076
                            Residual                 0.9513    0.004043


                                    Solutions for Fixed Effects

                                                Standard
           Effect         Gender    Estimate       Error       DF    t Value    Pr > |t|

           Intercept                 -7.9295     0.08425    68755     -94.12      <.0001
           Age                       0.01543    0.000965    158E3      15.98      <.0001
           Gender         0           0.3490     0.08472    68755       4.12      <.0001
           Gender         1                0           .        .        .         .
           Year                       0.6360    0.005140    158E3     123.74      <.0001
           Year*Gender    0         -0.03143    0.006936    158E3      -4.53      <.0001
           Year*Gender    1                0           .        .        .         .


                                  Type III Tests of Fixed Effects

                                         Num      Den
                         Effect           DF       DF    F Value    Pr > F

                         Age               1    158E3     255.51    <.0001
                         Gender            1    68755      16.97    <.0001
                         Year              1    158E3    31830.6    <.0001
                         Year*Gender       1    158E3      20.53    <.0001


                                           The SAS System      10:08 Wednesday, October 21, 2015  79

                                       The GLIMMIX Procedure

                                     Gender Least Squares Means

                        Standard
  Gender    Estimate       Error       DF    t Value    Pr > |t|     Alpha       Lower       Upper

  0           1.4236     0.01389    68755     102.47      <.0001      0.05      1.3963      1.4508
  1           1.4930     0.01533    68755      97.40      <.0001      0.05      1.4629      1.5230
                                           The SAS System      10:08 Wednesday, October 21, 2015  80

                                       The GLIMMIX Procedure

                                         Model Information

                       Data Set                      WORK.ZODIAC_45_UNDER_75
                       Response Variable             OUT_Insulin
                       Response Distribution         Binomial
                       Link Function                 Logit
                       Variance Function             Default
                       Variance Matrix Blocked By    BSISID
                       Estimation Technique          Residual PL
                       Degrees of Freedom Method     Between-Within


                                      Class Level Information

                                  Class     Levels    Values

                                  BSISID     68757    not printed
                                  Gender         2    0 1


                              Number of Observations Read      226518
                              Number of Observations Used      226518


                                             Dimensions

                                 R-side Cov. Parameters           2
                                 Columns in X                     7
                                 Columns in Z per Subject         0
                                 Subjects (Blocks in V)       68757
                                 Max Obs per Subject              8


                                     Optimization Information

                          Optimization Technique        Dual Quasi-Newton
                          Parameters in Optimization    1
                          Lower Boundaries              0
                          Upper Boundaries              0
                          Fixed Effects                 Profiled
                          Residual Variance             Profiled
                          Starting From                 Data


                                          Iteration History

                                                      Objective                         Max
         Iteration    Restarts    Subiterations        Function          Change    Gradient

                 0           0                3     955260.4731      1.38504392    0.002639
                 1           0                2    1018107.8608      0.24403742    0.004321
                 2           0                2     1013459.841      0.03061586    0.008137
                 3           0                1    1013472.7847      0.00434514    0.001699
                 4           0                2    1013475.8814      0.00060836     0.00221
                 5           0                1      1013475.37      0.00008532    0.007226
                 6           0                1    1013475.4533      0.00001187    0.019391
                 7           0                1    1013475.4593      0.00000182    0.002751
                                           The SAS System      10:08 Wednesday, October 21, 2015  85

                                       The GLIMMIX Procedure

                                          Iteration History

                                                      Objective                         Max
         Iteration    Restarts    Subiterations        Function          Change    Gradient

                 8           0                1    1013475.4353      0.00000092    0.008365
                 9           0                1    1013475.4532      0.00000277    0.025245
                10           0                2    1013475.4238      0.00000209    0.000117
                11           0                1    1013475.4559      0.00000010    0.000107
                12           0                1    1013475.4435      0.00000002    0.000073
                13           0                1    1013475.4454      0.00000000    0.000078

                        Convergence criterion (PCONV=1.11022E-8) satisfied.


                                           Fit Statistics

                              -2 Res Log Pseudo-Likelihood     1013475
                              Generalized Chi-Square          60873.60
                              Gener. Chi-Square / DF              0.27


                                  Covariance Parameter Estimates

                                                               Standard
                            Cov Parm    Subject    Estimate       Error

                            CS          BSISID       0.8143    0.005038
                            Residual                 0.2687    0.000955


                                    Solutions for Fixed Effects

                                                Standard
           Effect         Gender    Estimate       Error       DF    t Value    Pr > |t|

           Intercept                 -4.9460     0.08136    68755     -60.79      <.0001
           Age                       0.01831    0.001178    158E3      15.54      <.0001
           Gender         0          -0.3095     0.07478    68755      -4.14      <.0001
           Gender         1                0           .        .        .         .
           Year                       0.1387    0.003441    158E3      40.30      <.0001
           Year*Gender    0          0.01672    0.004692    158E3       3.56      0.0004
           Year*Gender    1                0           .        .        .         .


                                  Type III Tests of Fixed Effects

                                         Num      Den
                         Effect           DF       DF    F Value    Pr > F

                         Age               1    158E3     241.52    <.0001
                         Gender            1    68755      17.13    <.0001
                         Year              1    158E3    3392.22    <.0001
                         Year*Gender       1    158E3      12.70    0.0004
                                           The SAS System      10:08 Wednesday, October 21, 2015  86

                                       The GLIMMIX Procedure

                                     Gender Least Squares Means

                        Standard
  Gender    Estimate       Error       DF    t Value    Pr > |t|     Alpha       Lower       Upper

  0          -2.0533     0.01628    68755    -126.13      <.0001      0.05     -2.0852     -2.0214
  1          -1.9664     0.01669    68755    -117.80      <.0001      0.05     -1.9991     -1.9337
                                           The SAS System      10:08 Wednesday, October 21, 2015  87

                                       The GLIMMIX Procedure

                                         Model Information

                       Data Set                      WORK.ZODIAC_45_UNDER_75
                       Response Variable             OUT_Diet
                       Response Distribution         Binomial
                       Link Function                 Logit
                       Variance Function             Default
                       Variance Matrix Blocked By    BSISID
                       Estimation Technique          Residual PL
                       Degrees of Freedom Method     Between-Within


                                      Class Level Information

                                  Class     Levels    Values

                                  BSISID     68757    not printed
                                  Gender         2    0 1


                              Number of Observations Read      226518
                              Number of Observations Used      226518


                                             Dimensions

                                 R-side Cov. Parameters           2
                                 Columns in X                     7
                                 Columns in Z per Subject         0
                                 Subjects (Blocks in V)       68757
                                 Max Obs per Subject              8


                                     Optimization Information

                          Optimization Technique        Dual Quasi-Newton
                          Parameters in Optimization    1
                          Lower Boundaries              0
                          Upper Boundaries              0
                          Fixed Effects                 Profiled
                          Residual Variance             Profiled
                          Starting From                 Data


                                          Iteration History

                                                      Objective                         Max
         Iteration    Restarts    Subiterations        Function          Change    Gradient

                 0           0                3    919500.17376      0.93468911    0.058173
                 1           0                3    900658.35962      0.16551019    0.008467
                 2           0                2    900411.39216      0.00779617    1.002E-6
                 3           0                2    900402.85129      0.00036352    2.797E-9
                 4           0                1    900402.37809      0.00001573    0.016229
                 5           0                2    900402.34871      0.00000222    2.152E-8
                 6           0                1    900402.35105      0.00000011    0.000276
                 7           0                1    900402.35156      0.00000010    0.000856
                                           The SAS System      10:08 Wednesday, October 21, 2015  88

                                       The GLIMMIX Procedure

                                          Iteration History

                                                      Objective                         Max
         Iteration    Restarts    Subiterations        Function          Change    Gradient

                 8           0                1     900402.3513      0.00000003    0.000495
                 9           0                1    900402.35136      0.00000000    0.000472

                        Convergence criterion (PCONV=1.11022E-8) satisfied.


                                           Fit Statistics

                              -2 Res Log Pseudo-Likelihood    900402.4
                              Generalized Chi-Square          58681.99
                              Gener. Chi-Square / DF              0.26


                                  Covariance Parameter Estimates

                                                               Standard
                            Cov Parm    Subject    Estimate       Error

                            CS          BSISID       0.7521    0.004742
                            Residual                 0.2591    0.000925


                                    Solutions for Fixed Effects

                                                Standard
           Effect         Gender    Estimate       Error       DF    t Value    Pr > |t|

           Intercept                -0.07800     0.05685    68755      -1.37      0.1701
           Age                      0.003800    0.000908    158E3       4.18      <.0001
           Gender         0          -0.1555     0.04413    68755      -3.52      0.0004
           Gender         1                0           .        .        .         .
           Year                      -0.1088    0.002420    158E3     -44.97      <.0001
           Year*Gender    0         0.002378    0.003233    158E3       0.74      0.4621
           Year*Gender    1                0           .        .        .         .


                                  Type III Tests of Fixed Effects

                                         Num      Den
                         Effect           DF       DF    F Value    Pr > F

                         Age               1    158E3      17.51    <.0001
                         Gender            1    68755      12.41    0.0004
                         Year              1    158E3    3725.32    <.0001
                         Year*Gender       1    158E3       0.54    0.4621


                                           The SAS System      10:08 Wednesday, October 21, 2015  89

                                       The GLIMMIX Procedure

                                     Gender Least Squares Means

                        Standard
  Gender    Estimate       Error       DF    t Value    Pr > |t|     Alpha       Lower       Upper

  0          -1.4156     0.01238    68755    -114.35      <.0001      0.05     -1.4399     -1.3914
  1          -1.2918     0.01275    68755    -101.34      <.0001      0.05     -1.3168     -1.2668
                                           The SAS System      10:08 Wednesday, October 21, 2015  90

                                       The GLIMMIX Procedure

                                         Model Information

                       Data Set                      WORK.ZODIAC_45_UNDER_75
                       Response Variable             OUT_DMoralMed
                       Response Distribution         Binomial
                       Link Function                 Logit
                       Variance Function             Default
                       Variance Matrix Blocked By    BSISID
                       Estimation Technique          Residual PL
                       Degrees of Freedom Method     Between-Within


                                      Class Level Information

                                  Class     Levels    Values

                                  BSISID     68757    not printed
                                  Gender         2    0 1


                              Number of Observations Read      226518
                              Number of Observations Used      226518


                                             Dimensions

                                 R-side Cov. Parameters           2
                                 Columns in X                     7
                                 Columns in Z per Subject         0
                                 Subjects (Blocks in V)       68757
                                 Max Obs per Subject              8


                                     Optimization Information

                          Optimization Technique        Dual Quasi-Newton
                          Parameters in Optimization    1
                          Lower Boundaries              0
                          Upper Boundaries              0
                          Fixed Effects                 Profiled
                          Residual Variance             Profiled
                          Starting From                 Data


                                          Iteration History

                                                      Objective                         Max
         Iteration    Restarts    Subiterations        Function          Change    Gradient

                 0           0                2    844621.25728      0.30079651    0.003074
                 1           0                2     834655.4964      0.00998781    0.000012
                 2           0                2     834776.2231      0.00010036    0.000516
                 3           0                1    834776.22594      0.00000213    0.004806
                 4           0                0    834776.22455       .            0.004791
                 5           0                3    834776.22455      2.00000000     0.00367
                 6           0                1    834776.22604      0.00000030    0.000663
                 7           0                0    834776.22528       .             0.00066
                                           The SAS System      10:08 Wednesday, October 21, 2015  91

                                       The GLIMMIX Procedure

                                          Iteration History

                                                      Objective                         Max
         Iteration    Restarts    Subiterations        Function          Change    Gradient

                 8           0                3    834776.22528      2.00000000    0.003025
                 9           0                1    834776.22593      0.00000131    0.015816
                10           0                2    834776.22259      0.00000110    3.833E-8
                11           0                1    834776.22538      0.00000046    0.006587
                12           0                1    834776.22656      0.00000001     0.00651

                        Convergence criterion (PCONV=1.11022E-8) satisfied.


                                           Fit Statistics

                              -2 Res Log Pseudo-Likelihood    834776.2
                              Generalized Chi-Square          68589.14
                              Gener. Chi-Square / DF              0.30


                                  Covariance Parameter Estimates

                                                               Standard
                            Cov Parm    Subject    Estimate       Error

                            CS          BSISID       0.7011    0.004548
                            Residual                 0.3028    0.001080


                                    Solutions for Fixed Effects

                                                Standard
           Effect         Gender    Estimate       Error       DF    t Value    Pr > |t|

           Intercept                  0.2691     0.04892    68755       5.50      <.0001
           Age                      -0.00227    0.000739    158E3      -3.07      0.0021
           Gender         0           0.1347     0.04163    68755       3.23      0.0012
           Gender         1                0           .        .        .         .
           Year                      0.02018    0.002167    158E3       9.31      <.0001
           Year*Gender    0         -0.00247    0.002897    158E3      -0.85      0.3940
           Year*Gender    1                0           .        .        .         .


                                  Type III Tests of Fixed Effects

                                         Num      Den
                         Effect           DF       DF    F Value    Pr > F

                         Age               1    158E3       9.44    0.0021
                         Gender            1    68755      10.47    0.0012
                         Year              1    158E3     149.36    <.0001
                         Year*Gender       1    158E3       0.73    0.3940


                                           The SAS System      10:08 Wednesday, October 21, 2015  92

                                       The GLIMMIX Procedure

                                     Gender Least Squares Means

                        Standard
  Gender    Estimate       Error       DF    t Value    Pr > |t|     Alpha       Lower       Upper

  0           0.4990    0.009878    68755      50.52      <.0001      0.05      0.4796      0.5184
  1           0.3972     0.01041    68755      38.14      <.0001      0.05      0.3768      0.4176
                                           The SAS System      10:08 Wednesday, October 21, 2015  93

                                       The GLIMMIX Procedure

                                         Model Information

                       Data Set                      WORK.ZODIAC_45_UNDER_75
                       Response Variable             OUT_AntihypertensiveMed
                       Response Distribution         Binomial
                       Link Function                 Logit
                       Variance Function             Default
                       Variance Matrix Blocked By    BSISID
                       Estimation Technique          Residual PL
                       Degrees of Freedom Method     Between-Within


                                      Class Level Information

                                  Class     Levels    Values

                                  BSISID     68757    not printed
                                  Gender         2    0 1


                              Number of Observations Read      226518
                              Number of Observations Used      226518


                                             Dimensions

                                 R-side Cov. Parameters           2
                                 Columns in X                     7
                                 Columns in Z per Subject         0
                                 Subjects (Blocks in V)       68757
                                 Max Obs per Subject              8


                                     Optimization Information

                          Optimization Technique        Dual Quasi-Newton
                          Parameters in Optimization    1
                          Lower Boundaries              0
                          Upper Boundaries              0
                          Fixed Effects                 Profiled
                          Residual Variance             Profiled
                          Starting From                 Data


                                          Iteration History

                                                      Objective                         Max
         Iteration    Restarts    Subiterations        Function          Change    Gradient

                 0           0                3    857278.51381      0.29165750    0.004675
                 1           0                2    839051.57921      0.01158352    0.000871
                 2           0                2    839765.78116      0.00051987    0.000036
                 3           1                2    839767.69181      0.00000936    6.508E-6
                 4           0                0    839767.37335       .            0.000676
                 5           0                4    839767.37335      1.99999979     0.19113
                 6           0                2    839767.41292      0.00001553    5.947E-7
                 7           0                1    839767.37349      0.00000219    0.026176
                                           The SAS System      10:08 Wednesday, October 21, 2015  94

                                       The GLIMMIX Procedure

                                          Iteration History

                                                      Objective                         Max
         Iteration    Restarts    Subiterations        Function          Change    Gradient

                 8           0                2    839767.36371      0.00000218    0.000626
                 9           0                1    839767.36925      0.00000019    0.001793
                10           0                1    839767.36924      0.00000063    0.005945
                11           0                1    839767.37095      0.00000048    4.417E-6
                12           0                1    839767.36976      0.00000083    0.010214
                13           0                2    839767.36732      0.00000083    1.853E-8
                14           0                1    839767.36943      0.00000012    0.001402
                15           0                1    839767.36996      0.00000049    0.004652
                16           0                1    839767.36861      0.00000001    0.004629

                        Convergence criterion (PCONV=1.11022E-8) satisfied.


                                           Fit Statistics

                              -2 Res Log Pseudo-Likelihood    839767.4
                              Generalized Chi-Square          59989.64
                              Gener. Chi-Square / DF              0.26


                                  Covariance Parameter Estimates

                                                               Standard
                            Cov Parm    Subject    Estimate       Error

                            CS          BSISID       0.7502    0.004756
                            Residual                 0.2648    0.000947


                                    Solutions for Fixed Effects

                                                Standard
           Effect         Gender    Estimate       Error       DF    t Value    Pr > |t|

           Intercept                 -3.5298     0.05105    68755     -69.14      <.0001
           Age                       0.05740    0.000800    158E3      71.73      <.0001
           Gender         0          -0.3111     0.04063    68755      -7.66      <.0001
           Gender         1                0           .        .        .         .
           Year                      0.04811    0.002167    158E3      22.20      <.0001
           Year*Gender    0          0.01561    0.002859    158E3       5.46      <.0001
           Year*Gender    1                0           .        .        .         .


                                  Type III Tests of Fixed Effects

                                         Num      Den
                         Effect           DF       DF    F Value    Pr > F

                         Age               1    158E3    5145.87    <.0001
                         Gender            1    68755      58.62    <.0001
                         Year              1    158E3    1335.52    <.0001
                         Year*Gender       1    158E3      29.82    <.0001
                                           The SAS System      10:08 Wednesday, October 21, 2015  95

                                       The GLIMMIX Procedure

                                     Gender Least Squares Means

                        Standard
  Gender    Estimate       Error       DF    t Value    Pr > |t|     Alpha       Lower       Upper

  0           0.5610     0.01045    68755      53.70      <.0001      0.05      0.5406      0.5815
  1           0.6643     0.01134    68755      58.57      <.0001      0.05      0.6421      0.6865
                                           The SAS System      10:08 Wednesday, October 21, 2015  96

                                       The GLIMMIX Procedure

                                         Model Information

                       Data Set                      WORK.ZODIAC_45_UNDER_75
                       Response Variable             OUT_LipidLoweringMed
                       Response Distribution         Binomial
                       Link Function                 Logit
                       Variance Function             Default
                       Variance Matrix Blocked By    BSISID
                       Estimation Technique          Residual PL
                       Degrees of Freedom Method     Between-Within


                                      Class Level Information

                                  Class     Levels    Values

                                  BSISID     68757    not printed
                                  Gender         2    0 1


                              Number of Observations Read      226518
                              Number of Observations Used      226518


                                             Dimensions

                                 R-side Cov. Parameters           2
                                 Columns in X                     7
                                 Columns in Z per Subject         0
                                 Subjects (Blocks in V)       68757
                                 Max Obs per Subject              8


                                     Optimization Information

                          Optimization Technique        Dual Quasi-Newton
                          Parameters in Optimization    1
                          Lower Boundaries              0
                          Upper Boundaries              0
                          Fixed Effects                 Profiled
                          Residual Variance             Profiled
                          Starting From                 Data


                                          Iteration History

                                                      Objective                         Max
         Iteration    Restarts    Subiterations        Function          Change    Gradient

                 0           0                4    881471.39359      1.51165439    0.000863
                 1           0                2    864210.00582      0.04447919    0.015617
                 2           0                2     864617.8447      0.00149950    0.000065
                 3           0                2    864618.04195      0.00020931    6.577E-9
                 4           0                1    864618.03259      0.00000169    0.005608
                 5           0                1    864618.03062      0.00000036     0.00027
                 6           0                1    864618.03199      0.00000129    0.018827
                 7           0                2     864618.0369      0.00000128    0.000225
                                           The SAS System      10:08 Wednesday, October 21, 2015  97

                                       The GLIMMIX Procedure

                                          Iteration History

                                                      Objective                         Max
         Iteration    Restarts    Subiterations        Function          Change    Gradient

                 8           0                1      864618.032      0.00000103    0.015041
                 9           0                2    864618.03592      0.00000101    3.639E-8
                10           0                0    864618.03206      0.00000004    6.615E-6
                11           0                0    864618.03206      0.00000000    6.634E-6

                        Convergence criterion (PCONV=1.11022E-8) satisfied.


                                           Fit Statistics

                              -2 Res Log Pseudo-Likelihood    864618.0
                              Generalized Chi-Square          73400.25
                              Gener. Chi-Square / DF              0.32


                                  Covariance Parameter Estimates

                                                               Standard
                            Cov Parm    Subject    Estimate       Error

                            CS          BSISID       0.6847    0.004571
                            Residual                 0.3240    0.001161


                                    Solutions for Fixed Effects

                                                Standard
           Effect         Gender    Estimate       Error       DF    t Value    Pr > |t|

           Intercept                 -2.5685     0.05047    68755     -50.89      <.0001
           Age                       0.02588    0.000754    158E3      34.34      <.0001
           Gender         0           0.1930     0.04289    68755       4.50      <.0001
           Gender         1                0           .        .        .         .
           Year                       0.1162    0.002279    158E3      50.99      <.0001
           Year*Gender    0         -0.00141    0.003088    158E3      -0.46      0.6477
           Year*Gender    1                0           .        .        .         .


                                  Type III Tests of Fixed Effects

                                         Num      Den
                         Effect           DF       DF    F Value    Pr > F

                         Age               1    158E3    1179.18    <.0001
                         Gender            1    68755      20.26    <.0001
                         Year              1    158E3    5073.96    <.0001
                         Year*Gender       1    158E3       0.21    0.6477


                                           The SAS System      10:08 Wednesday, October 21, 2015  98

                                       The GLIMMIX Procedure

                                     Gender Least Squares Means

                        Standard
  Gender    Estimate       Error       DF    t Value    Pr > |t|     Alpha       Lower       Upper

  0           0.7549     0.01034    68755      73.04      <.0001      0.05      0.7347      0.7752
  1           0.5807     0.01074    68755      54.09      <.0001      0.05      0.5596      0.6017
                                           The SAS System      10:08 Wednesday, October 21, 2015  99

                                       The GLIMMIX Procedure

                                         Model Information

                    Data Set                      WORK.ZODIAC_45_UNDER_75
                    Response Variable             HbA1c
                    Response Distribution         Gaussian
                    Link Function                 Identity
                    Variance Function             Default
                    Variance Matrix Blocked By    BSISID
                    Estimation Technique          Restricted Maximum Likelihood
                    Degrees of Freedom Method     Between-Within


                                      Class Level Information

                                  Class     Levels    Values

                                  BSISID     68757    not printed
                                  Gender         2    0 1


                              Number of Observations Read      226518
                              Number of Observations Used      217175


                                             Dimensions

                                 R-side Cov. Parameters           2
                                 Columns in X                     7
                                 Columns in Z per Subject         0
                                 Subjects (Blocks in V)       68757
                                 Max Obs per Subject              8


                                     Optimization Information

                          Optimization Technique        Dual Quasi-Newton
                          Parameters in Optimization    1
                          Lower Boundaries              0
                          Upper Boundaries              0
                          Fixed Effects                 Profiled
                          Residual Variance             Profiled
                          Starting From                 Data


                                          Iteration History

                                                     Objective                         Max
          Iteration    Restarts    Evaluations        Function          Change    Gradient

                  0           0              4    1551417.6343       .            13979.56
                  1           0              5     1548287.208    3130.4262909    2595.259
                  2           0              4     1547868.103    419.10499624    329.7242
                  3           0              2    1547863.6808      4.42218174    87.89703
                  4           0              2    1547863.3265      0.35431479    2.242207
                  5           0              2    1547863.3263      0.00022856    0.015736
                                           The SAS System      10:08 Wednesday, October 21, 2015 100

                                       The GLIMMIX Procedure

                           Convergence criterion (GCONV=1E-8) satisfied.


                                           Fit Statistics

                                -2 Res Log Likelihood        1547863
                                AIC  (smaller is better)     1547867
                                AICC (smaller is better)     1547867
                                BIC  (smaller is better)     1547886
                                CAIC (smaller is better)     1547888
                                HQIC (smaller is better)     1547873
                                Generalized Chi-Square       9558197
                                Gener. Chi-Square / DF         44.01


                                  Covariance Parameter Estimates

                                                               Standard
                            Cov Parm    Subject    Estimate       Error

                            CS          BSISID      67.3040      0.4961
                            Residual                44.0125      0.1625


                                    Solutions for Fixed Effects

                                                Standard
           Effect         Gender    Estimate       Error       DF    t Value    Pr > |t|

           Intercept                 49.4991      0.2677    66366     184.87      <.0001
           Age                      -0.07059    0.003769    151E3     -18.73      <.0001
           Gender         0           0.3509      0.2445    66366       1.44      0.1513
           Gender         1                0           .        .        .         .
           Year                       0.3645     0.01275    151E3      28.58      <.0001
           Year*Gender    0         -0.01010     0.01722    151E3      -0.59      0.5574
           Year*Gender    1                0           .        .        .         .


                                  Type III Tests of Fixed Effects

                                         Num      Den
                         Effect           DF       DF    F Value    Pr > F

                         Age               1    151E3     350.78    <.0001
                         Gender            1    66366       2.06    0.1513
                         Year              1    151E3    1603.08    <.0001
                         Year*Gender       1    151E3       0.34    0.5574


                                     Gender Least Squares Means

                        Standard
  Gender    Estimate       Error       DF    t Value    Pr > |t|     Alpha       Lower       Upper

  0          50.2103     0.04955    66366    1013.27      <.0001      0.05     50.1131     50.3074
  1          49.9943     0.05278    66366     947.29      <.0001      0.05     49.8909     50.0978
                                           The SAS System      10:08 Wednesday, October 21, 2015 101

                                       The GLIMMIX Procedure

                                         Model Information

                    Data Set                      WORK.ZODIAC_45_UNDER_75
                    Response Variable             HbA1c
                    Response Distribution         Gaussian
                    Link Function                 Identity
                    Variance Function             Default
                    Variance Matrix Blocked By    BSISID
                    Estimation Technique          Restricted Maximum Likelihood
                    Degrees of Freedom Method     Between-Within


                                      Class Level Information

                                  Class     Levels    Values

                                  BSISID     68757    not printed
                                  Gender         2    0 1


                              Number of Observations Read      226518
                              Number of Observations Used      217175


                                             Dimensions

                                 R-side Cov. Parameters           2
                                 Columns in X                    10
                                 Columns in Z per Subject         0
                                 Subjects (Blocks in V)       68757
                                 Max Obs per Subject              8


                                     Optimization Information

                          Optimization Technique        Dual Quasi-Newton
                          Parameters in Optimization    1
                          Lower Boundaries              0
                          Upper Boundaries              0
                          Fixed Effects                 Profiled
                          Residual Variance             Profiled
                          Starting From                 Data


                                          Iteration History

                                                     Objective                         Max
          Iteration    Restarts    Evaluations        Function          Change    Gradient

                  0           0              4    1551427.1273       .            13985.57
                  1           0              5    1548294.8308    3132.2964377    2597.186
                  2           0              4    1547874.8856    419.94519416    330.5972
                  3           0              2    1547870.4402      4.44545574    88.22046
                  4           0              2    1547870.0832      0.35701943    2.256504
                  5           0              2    1547870.0829      0.00023163    0.015897
                                           The SAS System      10:08 Wednesday, October 21, 2015 102

                                       The GLIMMIX Procedure

                           Convergence criterion (GCONV=1E-8) satisfied.


                                           Fit Statistics

                                -2 Res Log Likelihood        1547870
                                AIC  (smaller is better)     1547874
                                AICC (smaller is better)     1547874
                                BIC  (smaller is better)     1547892
                                CAIC (smaller is better)     1547894
                                HQIC (smaller is better)     1547880
                                Generalized Chi-Square       9557360
                                Gener. Chi-Square / DF         44.01


                                  Covariance Parameter Estimates

                                                               Standard
                            Cov Parm    Subject    Estimate       Error

                            CS          BSISID      67.3098      0.4961
                            Residual                44.0091      0.1625


                                    Solutions for Fixed Effects

                                                 Standard
          Effect           Gender    Estimate       Error       DF    t Value    Pr > |t|

          Intercept                   49.9167      0.9206    66366      54.22      <.0001
          Age                        -0.07048    0.003770    151E3     -18.70      <.0001
          Gender           0          -2.7522      1.2364    66366      -2.23      0.0260
          Gender           1                0           .        .        .         .
          Year                         0.2967      0.1410    151E3       2.10      0.0353
          YearSQ                     0.002624    0.005442    151E3       0.48      0.6297
          Year*Gender      0           0.4847      0.1942    151E3       2.50      0.0126
          Year*Gender      1                0           .        .        .         .
          YearSQ*Gender    0         -0.01914    0.007489    151E3      -2.56      0.0106
          YearSQ*Gender    1                0           .        .        .         .


                                  Type III Tests of Fixed Effects

                                          Num      Den
                        Effect             DF       DF    F Value    Pr > F

                        Age                 1    151E3     349.59    <.0001
                        Gender              1    66366       4.96    0.0260
                        Year                1    151E3      30.81    <.0001
                        YearSQ              1    151E3       3.44    0.0637
                        Year*Gender         1    151E3       6.23    0.0126
                        YearSQ*Gender       1    151E3       6.53    0.0106


                                           The SAS System      10:08 Wednesday, October 21, 2015 103

                                       The GLIMMIX Procedure

                                     Gender Least Squares Means

                        Standard
  Gender    Estimate       Error       DF    t Value    Pr > |t|     Alpha       Lower       Upper

  0          50.2169     0.04960    66366    1012.48      <.0001      0.05     50.1197     50.3142
  1          49.9931     0.05283    66366     946.25      <.0001      0.05     49.8896     50.0967
                                           The SAS System      10:08 Wednesday, October 21, 2015 104

                                       The GLIMMIX Procedure

                                         Model Information

                    Data Set                      WORK.ZODIAC_45_UNDER_75
                    Response Variable             SBP
                    Response Distribution         Gaussian
                    Link Function                 Identity
                    Variance Function             Default
                    Variance Matrix Blocked By    BSISID
                    Estimation Technique          Restricted Maximum Likelihood
                    Degrees of Freedom Method     Between-Within


                                      Class Level Information

                                  Class     Levels    Values

                                  BSISID     68757    not printed
                                  Gender         2    0 1


                              Number of Observations Read      226518
                              Number of Observations Used      221145


                                             Dimensions

                                 R-side Cov. Parameters           2
                                 Columns in X                     7
                                 Columns in Z per Subject         0
                                 Subjects (Blocks in V)       68757
                                 Max Obs per Subject              8


                                     Optimization Information

                          Optimization Technique        Dual Quasi-Newton
                          Parameters in Optimization    1
                          Lower Boundaries              0
                          Upper Boundaries              0
                          Fixed Effects                 Profiled
                          Residual Variance             Profiled
                          Starting From                 Data


                                          Iteration History

                                                     Objective                         Max
          Iteration    Restarts    Evaluations        Function          Change    Gradient

                  0           0              4    1800913.4622       .            4975.484
                  1           0              4    1800679.5145    233.94776180     2224.51
                  2           0              2    1800575.7188    103.79567062     495.341
                  3           0              2    1800571.0914      4.62742088    68.55903
                  4           0              2    1800571.0046      0.08676149    1.799533
                  5           0              2    1800571.0046      0.00006015    0.006336
                                           The SAS System      10:08 Wednesday, October 21, 2015 105

                                       The GLIMMIX Procedure

                           Convergence criterion (GCONV=1E-8) satisfied.


                                           Fit Statistics

                                -2 Res Log Likelihood        1800571
                                AIC  (smaller is better)     1800575
                                AICC (smaller is better)     1800575
                                BIC  (smaller is better)     1800593
                                CAIC (smaller is better)     1800595
                                HQIC (smaller is better)     1800581
                                Generalized Chi-Square      30174390
                                Gener. Chi-Square / DF        136.45


                                  Covariance Parameter Estimates

                                                               Standard
                            Cov Parm    Subject    Estimate       Error

                            CS          BSISID       124.75      1.0020
                            Residual                 136.45      0.4910


                                    Solutions for Fixed Effects

                                                Standard
           Effect         Gender    Estimate       Error       DF    t Value    Pr > |t|

           Intercept                  125.92      0.4182    67369     301.07      <.0001
           Age                        0.3483    0.005475    154E3      63.62      <.0001
           Gender         0         -0.07442      0.4021    67369      -0.19      0.8532
           Gender         1                0           .        .        .         .
           Year                      -0.7750     0.02112    154E3     -36.69      <.0001
           Year*Gender    0          0.04999     0.02876    154E3       1.74      0.0821
           Year*Gender    1                0           .        .        .         .


                                  Type III Tests of Fixed Effects

                                         Num      Den
                         Effect           DF       DF    F Value    Pr > F

                         Age               1    154E3    4046.96    <.0001
                         Gender            1    67369       0.03    0.8532
                         Year              1    154E3    2599.26    <.0001
                         Year*Gender       1    154E3       3.02    0.0821


                                     Gender Least Squares Means

                        Standard
  Gender    Estimate       Error       DF    t Value    Pr > |t|     Alpha       Lower       Upper

  0           137.77     0.07132    67369    1931.81      <.0001      0.05      137.63      137.91
  1           137.18     0.07589    67369    1807.53      <.0001      0.05      137.03      137.33
                                           The SAS System      10:08 Wednesday, October 21, 2015 106

                                       The GLIMMIX Procedure

                                         Model Information

                    Data Set                      WORK.ZODIAC_45_UNDER_75
                    Response Variable             BMI
                    Response Distribution         Gaussian
                    Link Function                 Identity
                    Variance Function             Default
                    Variance Matrix Blocked By    BSISID
                    Estimation Technique          Restricted Maximum Likelihood
                    Degrees of Freedom Method     Between-Within


                                      Class Level Information

                                  Class     Levels    Values

                                  BSISID     68757    not printed
                                  Gender         2    0 1


                              Number of Observations Read      226518
                              Number of Observations Used      211549


                                             Dimensions

                                 R-side Cov. Parameters           2
                                 Columns in X                     7
                                 Columns in Z per Subject         0
                                 Subjects (Blocks in V)       68757
                                 Max Obs per Subject              8


                                     Optimization Information

                          Optimization Technique        Dual Quasi-Newton
                          Parameters in Optimization    1
                          Lower Boundaries              0
                          Upper Boundaries              0
                          Fixed Effects                 Profiled
                          Residual Variance             Profiled
                          Starting From                 Data


                                          Iteration History

                                                     Objective                         Max
          Iteration    Restarts    Evaluations        Function          Change    Gradient

                  0           0              4    991074.81304       .            3120.824
                  1           0              2     985575.5115    5499.3015388     775.485
                  2           0              4    984785.44994    790.06156023    55.56853
                  3           0              2    984779.89207      5.55786895    14.48655
                  4           0              2    984779.47518      0.41689534    0.390001
                  5           0              2    984779.47487      0.00030516    0.002831
                                           The SAS System      10:08 Wednesday, October 21, 2015 107

                                       The GLIMMIX Procedure

                           Convergence criterion (GCONV=1E-8) satisfied.


                                           Fit Statistics

                                -2 Res Log Likelihood       984779.5
                                AIC  (smaller is better)    984783.5
                                AICC (smaller is better)    984783.5
                                BIC  (smaller is better)    984801.8
                                CAIC (smaller is better)    984803.8
                                HQIC (smaller is better)    984789.1
                                Generalized Chi-Square      435648.0
                                Gener. Chi-Square / DF          2.06


                                  Covariance Parameter Estimates

                                                               Standard
                            Cov Parm    Subject    Estimate       Error

                            CS          BSISID      26.6793      0.1535
                            Residual                 2.0594    0.007614


                                    Solutions for Fixed Effects

                                                Standard
           Effect         Gender    Estimate       Error       DF    t Value    Pr > |t|

           Intercept                 35.7395      0.1144    65103     312.49      <.0001
           Age                      -0.09375    0.002071    146E3     -45.26      <.0001
           Gender         0          -1.5211     0.06952    65103     -21.88      <.0001
           Gender         1                0           .        .        .         .
           Year                      0.08198    0.003554    146E3      23.07      <.0001
           Year*Gender    0         -0.00434    0.004097    146E3      -1.06      0.2893
           Year*Gender    1                0           .        .        .         .


                                  Type III Tests of Fixed Effects

                                         Num      Den
                         Effect           DF       DF    F Value    Pr > F

                         Age               1    146E3    2048.91    <.0001
                         Gender            1    65103     478.76    <.0001
                         Year              1    146E3     802.70    <.0001
                         Year*Gender       1    146E3       1.12    0.2893


                                     Gender Least Squares Means

                        Standard
  Gender    Estimate       Error       DF    t Value    Pr > |t|     Alpha       Lower       Upper

  0          29.4491     0.02827    65103    1041.67      <.0001      0.05     29.3937     29.5045
  1          31.0282     0.03018    65103    1028.25      <.0001      0.05     30.9691     31.0874
                                           The SAS System      10:08 Wednesday, October 21, 2015 108

                                       The GLIMMIX Procedure

                                         Model Information

                    Data Set                      WORK.ZODIAC_45_UNDER_75
                    Response Variable             CholHDL
                    Response Distribution         Gaussian
                    Link Function                 Identity
                    Variance Function             Default
                    Variance Matrix Blocked By    BSISID
                    Estimation Technique          Restricted Maximum Likelihood
                    Degrees of Freedom Method     Between-Within


                                      Class Level Information

                                  Class     Levels    Values

                                  BSISID     68757    not printed
                                  Gender         2    0 1


                              Number of Observations Read      226518
                              Number of Observations Used      215231


                                             Dimensions

                                 R-side Cov. Parameters           2
                                 Columns in X                     7
                                 Columns in Z per Subject         0
                                 Subjects (Blocks in V)       68757
                                 Max Obs per Subject              8


                                     Optimization Information

                          Optimization Technique        Dual Quasi-Newton
                          Parameters in Optimization    1
                          Lower Boundaries              0
                          Upper Boundaries              0
                          Fixed Effects                 Profiled
                          Residual Variance             Profiled
                          Starting From                 Data


                                          Iteration History

                                                     Objective                         Max
          Iteration    Restarts    Evaluations        Function          Change    Gradient

                  0           0              4    590457.12403       .            6898.326
                  1           0              4    589043.16532    1413.9587138    1833.862
                  2           0              4    588769.01354    274.15178169    550.7295
                  3           0              2    588750.91497     18.09856434    112.9985
                  4           0              2     588750.0513      0.86367745     5.58242
                  5           0              2    588750.04921      0.00208416    0.060233
                                           The SAS System      10:08 Wednesday, October 21, 2015 109

                                       The GLIMMIX Procedure

                           Convergence criterion (GCONV=1E-8) satisfied.


                                           Fit Statistics

                                -2 Res Log Likelihood       588750.0
                                AIC  (smaller is better)    588754.0
                                AICC (smaller is better)    588754.0
                                BIC  (smaller is better)    588772.3
                                CAIC (smaller is better)    588774.3
                                HQIC (smaller is better)    588759.7
                                Generalized Chi-Square      109459.6
                                Gener. Chi-Square / DF          0.51


                                  Covariance Parameter Estimates

                                                               Standard
                            Cov Parm    Subject    Estimate       Error

                            CS          BSISID       1.0182    0.006948
                            Residual                 0.5086    0.001872


                                    Solutions for Fixed Effects

                                                Standard
           Effect         Gender    Estimate       Error       DF    t Value    Pr > |t|

           Intercept                  5.4238     0.03079    66393     176.16      <.0001
           Age                      -0.02521    0.000450    149E3     -55.96      <.0001
           Gender         0           0.2863     0.02714    66393      10.55      <.0001
           Gender         1                0           .        .        .         .
           Year                     -0.01199    0.001413    149E3      -8.49      <.0001
           Year*Gender    0         0.001619    0.001892    149E3       0.86      0.3923
           Year*Gender    1                0           .        .        .         .


                                  Type III Tests of Fixed Effects

                                         Num      Den
                         Effect           DF       DF    F Value    Pr > F

                         Age               1    149E3    3131.43    <.0001
                         Gender            1    66393     111.33    <.0001
                         Year              1    149E3     124.82    <.0001
                         Year*Gender       1    149E3       0.73    0.3923


                                     Gender Least Squares Means

                        Standard
  Gender    Estimate       Error       DF    t Value    Pr > |t|     Alpha       Lower       Upper

  0           4.0091    0.005946    66393     674.24      <.0001      0.05      3.9974      4.0207
  1           3.7011    0.006338    66393     583.99      <.0001      0.05      3.6887      3.7135
                                           The SAS System      10:08 Wednesday, October 21, 2015 110

                                       The GLIMMIX Procedure

                                         Model Information

                       Data Set                      WORK.ZODIAC_45_UNDER_75
                       Response Variable             PRO_Smoking
                       Response Distribution         Binomial
                       Link Function                 Logit
                       Variance Function             Default
                       Variance Matrix Blocked By    BSISID
                       Estimation Technique          Residual PL
                       Degrees of Freedom Method     Between-Within


                                      Class Level Information

                                  Class     Levels    Values

                                  BSISID     68757    not printed
                                  Gender         2    0 1


                              Number of Observations Read      226518
                              Number of Observations Used      226518


                                             Dimensions

                                 R-side Cov. Parameters           1
                                 Columns in X                     7
                                 Columns in Z per Subject         0
                                 Subjects (Blocks in V)       68757
                                 Max Obs per Subject              8


                                      Optimization Information

                                 Optimization Technique    None
                                 Parameters                0
                                 Lower Boundaries          0
                                 Upper Boundaries          0
                                 Fixed Effects             Profiled
                                 Residual Variance         Profiled
                                 Starting From             Data


                                          Iteration History

                                                      Objective                         Max
         Iteration    Restarts    Subiterations        Function          Change    Gradient

                 0           0                0    1018040.4058      1.02122709           .
                 1           0                0    1258149.0804      0.58680867           .
                 2           0                0    1356653.8393      0.16126949           .
                 3           0                0     1370442.952      0.00676104           .
                 4           0                0    1370710.5909      0.00000591           .
                 5           0                0    1370710.7101      0.00000000           .
                                           The SAS System      10:08 Wednesday, October 21, 2015 111

                                       The GLIMMIX Procedure

                        Convergence criterion (PCONV=1.11022E-8) satisfied.


                                           Fit Statistics

                              -2 Res Log Pseudo-Likelihood     1370711
                              Generalized Chi-Square          226612.4
                              Gener. Chi-Square / DF              1.00


                                  Covariance Parameter Estimates

                                                            Standard
                               Cov Parm         Estimate       Error

                               Residual (VC)      1.0004    0.002973


                                    Solutions for Fixed Effects

                                                Standard
           Effect         Gender    Estimate       Error       DF    t Value    Pr > |t|

           Intercept                  1.4187      0.1152    68755      12.31      <.0001
           Age                       0.01232    0.001129    158E3      10.91      <.0001
           Gender         0           0.1516      0.1265    68755       1.20      0.2309
           Gender         1                0           .        .        .         .
           Year                      0.07345    0.007046    158E3      10.42      <.0001
           Year*Gender    0         -0.01614    0.009579    158E3      -1.69      0.0919
           Year*Gender    1                0           .        .        .         .


                                  Type III Tests of Fixed Effects

                                         Num      Den
                         Effect           DF       DF    F Value    Pr > F

                         Age               1    158E3     119.13    <.0001
                         Gender            1    68755       1.44    0.2309
                         Year              1    158E3     186.29    <.0001
                         Year*Gender       1    158E3       2.84    0.0919


                                     Gender Least Squares Means

                        Standard
  Gender    Estimate       Error       DF    t Value    Pr > |t|     Alpha       Lower       Upper

  0           3.0960     0.01421    68755     217.83      <.0001      0.05      3.0682      3.1239
  1           3.1594     0.01565    68755     201.90      <.0001      0.05      3.1287      3.1901
                                           The SAS System      10:08 Wednesday, October 21, 2015 112

                                       The GLIMMIX Procedure

                                         Model Information

                       Data Set                      WORK.ZODIAC_45_UNDER_75
                       Response Variable             PRO_AlbKreat
                       Response Distribution         Binomial
                       Link Function                 Logit
                       Variance Function             Default
                       Variance Matrix Blocked By    BSISID
                       Estimation Technique          Residual PL
                       Degrees of Freedom Method     Between-Within


                                      Class Level Information

                                  Class     Levels    Values

                                  BSISID     68757    not printed
                                  Gender         2    0 1


                              Number of Observations Read      226518
                              Number of Observations Used      226518


                                             Dimensions

                                 R-side Cov. Parameters           1
                                 Columns in X                     7
                                 Columns in Z per Subject         0
                                 Subjects (Blocks in V)       68757
                                 Max Obs per Subject              8


                                      Optimization Information

                                 Optimization Technique    None
                                 Parameters                0
                                 Lower Boundaries          0
                                 Upper Boundaries          0
                                 Fixed Effects             Profiled
                                 Residual Variance         Profiled
                                 Starting From             Data


                                          Iteration History

                                                      Objective                         Max
         Iteration    Restarts    Subiterations        Function          Change    Gradient

                 0           0                0    1088861.5464      1.52724884           .
                 1           0                0    1109180.0265      2.00000000           .
                 2           0                0    1111339.2822      0.02997458           .
                 3           0                0    1111346.1058      0.00000061           .
                 4           0                0    1111346.1059      0.00000000           .

                        Convergence criterion (PCONV=1.11022E-8) satisfied.
                                           The SAS System      10:08 Wednesday, October 21, 2015 113

                                       The GLIMMIX Procedure

                                           Fit Statistics

                              -2 Res Log Pseudo-Likelihood     1111346
                              Generalized Chi-Square          229313.6
                              Gener. Chi-Square / DF              1.01


                                  Covariance Parameter Estimates

                                                            Standard
                               Cov Parm         Estimate       Error

                               Residual (VC)      1.0124    0.003008


                                    Solutions for Fixed Effects

                                                Standard
           Effect         Gender    Estimate       Error       DF    t Value    Pr > |t|

           Intercept                 -1.4567     0.06309    68755     -23.09      <.0001
           Age                       0.01162    0.000639    158E3      18.19      <.0001
           Gender         0          0.08961     0.06874    68755       1.30      0.1923
           Gender         1                0           .        .        .         .
           Year                       0.1792    0.003810    158E3      47.04      <.0001
           Year*Gender    0         0.000224    0.005309    158E3       0.04      0.9663
           Year*Gender    1                0           .        .        .         .


                                  Type III Tests of Fixed Effects

                                         Num      Den
                         Effect           DF       DF    F Value    Pr > F

                         Age               1    158E3     330.71    <.0001
                         Gender            1    68755       1.70    0.1923
                         Year              1    158E3    4564.88    <.0001
                         Year*Gender       1    158E3       0.00    0.9663


                                     Gender Least Squares Means

                        Standard
  Gender    Estimate       Error       DF    t Value    Pr > |t|     Alpha       Lower       Upper

  0           1.7411    0.008336    68755     208.86      <.0001      0.05      1.7247      1.7574
  1           1.6485    0.008629    68755     191.05      <.0001      0.05      1.6316      1.6654
                                           The SAS System      10:08 Wednesday, October 21, 2015 114

                                       The GLIMMIX Procedure

                                         Model Information

                       Data Set                      WORK.ZODIAC_45_UNDER_75
                       Response Variable             PRO_HbA1c
                       Response Distribution         Binomial
                       Link Function                 Logit
                       Variance Function             Default
                       Variance Matrix Blocked By    BSISID
                       Estimation Technique          Residual PL
                       Degrees of Freedom Method     Between-Within


                                      Class Level Information

                                  Class     Levels    Values

                                  BSISID     68757    not printed
                                  Gender         2    0 1


                              Number of Observations Read      226518
                              Number of Observations Used      226518


                                             Dimensions

                                 R-side Cov. Parameters           1
                                 Columns in X                     7
                                 Columns in Z per Subject         0
                                 Subjects (Blocks in V)       68757
                                 Max Obs per Subject              8


                                      Optimization Information

                                 Optimization Technique    None
                                 Parameters                0
                                 Lower Boundaries          0
                                 Upper Boundaries          0
                                 Fixed Effects             Profiled
                                 Residual Variance         Profiled
                                 Starting From             Data


                                          Iteration History

                                                      Objective                         Max
         Iteration    Restarts    Subiterations        Function          Change    Gradient

                 0           0                0    1003442.3852      0.95289671           .
                 1           0                0    1249279.2075      2.00000000           .
                 2           0                0    1380438.2213      2.00000000           .
                 3           0                0    1415104.2182      0.31123257           .
                 4           0                0    1417067.9531      0.00152537           .
                 5           0                0    1417073.8127      0.00000003           .
                 6           0                0    1417073.8127      0.00000000           .
                                           The SAS System      10:08 Wednesday, October 21, 2015 115

                                       The GLIMMIX Procedure

                        Convergence criterion (PCONV=1.11022E-8) satisfied.


                                           Fit Statistics

                              -2 Res Log Pseudo-Likelihood     1417074
                              Generalized Chi-Square          238726.5
                              Gener. Chi-Square / DF              1.05


                                  Covariance Parameter Estimates

                                                            Standard
                               Cov Parm         Estimate       Error

                               Residual (VC)      1.0539    0.003132


                                    Solutions for Fixed Effects

                                                Standard
           Effect         Gender    Estimate       Error       DF    t Value    Pr > |t|

           Intercept                 -0.9952      0.1159    68755      -8.59      <.0001
           Age                       0.01813    0.001163    158E3      15.59      <.0001
           Gender         0          0.02178      0.1244    68755       0.18      0.8611
           Gender         1                0           .        .        .         .
           Year                       0.2405    0.007400    158E3      32.50      <.0001
           Year*Gender    0         -0.00843    0.009980    158E3      -0.84      0.3981
           Year*Gender    1                0           .        .        .         .


                                  Type III Tests of Fixed Effects

                                         Num      Den
                         Effect           DF       DF    F Value    Pr > F

                         Age               1    158E3     243.13    <.0001
                         Gender            1    68755       0.03    0.8611
                         Year              1    158E3    2241.68    <.0001
                         Year*Gender       1    158E3       0.71    0.3981


                                     Gender Least Squares Means

                        Standard
  Gender    Estimate       Error       DF    t Value    Pr > |t|     Alpha       Lower       Upper

  0           3.2383     0.01623    68755     199.47      <.0001      0.05      3.2065      3.2701
  1           3.3288     0.01819    68755     182.99      <.0001      0.05      3.2931      3.3644
                                           The SAS System      10:08 Wednesday, October 21, 2015 116

                                       The GLIMMIX Procedure

                                         Model Information

                       Data Set                      WORK.ZODIAC_45_UNDER_75
                       Response Variable             PRO_SBP
                       Response Distribution         Binomial
                       Link Function                 Logit
                       Variance Function             Default
                       Variance Matrix Blocked By    BSISID
                       Estimation Technique          Residual PL
                       Degrees of Freedom Method     Between-Within


                                      Class Level Information

                                  Class     Levels    Values

                                  BSISID     68757    not printed
                                  Gender         2    0 1


                              Number of Observations Read      226518
                              Number of Observations Used      226518


                                             Dimensions

                                 R-side Cov. Parameters           1
                                 Columns in X                     7
                                 Columns in Z per Subject         0
                                 Subjects (Blocks in V)       68757
                                 Max Obs per Subject              8


                                      Optimization Information

                                 Optimization Technique    None
                                 Parameters                0
                                 Lower Boundaries          0
                                 Upper Boundaries          0
                                 Fixed Effects             Profiled
                                 Residual Variance         Profiled
                                 Starting From             Data


                                          Iteration History

                                                      Objective                         Max
         Iteration    Restarts    Subiterations        Function          Change    Gradient

                 0           0                0    923677.68235      1.04914470           .
                 1           0                0     1242614.074      0.69277112           .
                 2           0                0    1436463.0745      0.30969550           .
                 3           0                0    1495649.7814      0.04260105           .
                 4           0                0    1500421.6691      0.00050092           .
                 5           0                0    1500453.5353      0.00000004           .
                 6           0                0    1500453.5368      0.00000000           .
                                           The SAS System      10:08 Wednesday, October 21, 2015 117

                                       The GLIMMIX Procedure

                        Convergence criterion (PCONV=1.11022E-8) satisfied.


                                           Fit Statistics

                              -2 Res Log Pseudo-Likelihood     1500454
                              Generalized Chi-Square          227030.6
                              Gener. Chi-Square / DF              1.00


                                  Covariance Parameter Estimates

                                                            Standard
                               Cov Parm         Estimate       Error

                               Residual (VC)      1.0023    0.002978


                                    Solutions for Fixed Effects

                                                Standard
           Effect         Gender    Estimate       Error       DF    t Value    Pr > |t|

           Intercept                  1.9323      0.1520    68755      12.71      <.0001
           Age                       0.01925    0.001463    158E3      13.16      <.0001
           Gender         0           0.1841      0.1705    68755       1.08      0.2802
           Gender         1                0           .        .        .         .
           Year                      0.04726    0.009373    158E3       5.04      <.0001
           Year*Gender    0         -0.01631     0.01281    158E3      -1.27      0.2030
           Year*Gender    1                0           .        .        .         .


                                  Type III Tests of Fixed Effects

                                         Num      Den
                         Effect           DF       DF    F Value    Pr > F

                         Age               1    158E3     173.27    <.0001
                         Gender            1    68755       1.17    0.2802
                         Year              1    158E3      37.24    <.0001
                         Year*Gender       1    158E3       1.62    0.2030


                                     Gender Least Squares Means

                        Standard
  Gender    Estimate       Error       DF    t Value    Pr > |t|     Alpha       Lower       Upper

  0           3.7204     0.01901    68755     195.72      <.0001      0.05      3.6832      3.7577
  1           3.7535     0.02062    68755     182.03      <.0001      0.05      3.7131      3.7939
                                           The SAS System      10:08 Wednesday, October 21, 2015 118

                                       The GLIMMIX Procedure

                                         Model Information

                       Data Set                      WORK.ZODIAC_45_UNDER_75
                       Response Variable             OUT_FeetExamination
                       Response Distribution         Binomial
                       Link Function                 Logit
                       Variance Function             Default
                       Variance Matrix Blocked By    BSISID
                       Estimation Technique          Residual PL
                       Degrees of Freedom Method     Between-Within


                                      Class Level Information

                                  Class     Levels    Values

                                  BSISID     68757    not printed
                                  Gender         2    0 1


                              Number of Observations Read      226518
                              Number of Observations Used      117587


                                             Dimensions

                                 R-side Cov. Parameters           1
                                 Columns in X                     7
                                 Columns in Z per Subject         0
                                 Subjects (Blocks in V)       68757
                                 Max Obs per Subject              8


                                      Optimization Information

                                 Optimization Technique    None
                                 Parameters                0
                                 Lower Boundaries          0
                                 Upper Boundaries          0
                                 Fixed Effects             Profiled
                                 Residual Variance         Profiled
                                 Starting From             Data


                                          Iteration History

                                                      Objective                         Max
         Iteration    Restarts    Subiterations        Function          Change    Gradient

                 0           0                0    568773.27159      2.00000000           .
                 1           0                0    597552.97298      0.48927930           .
                 2           0                0    603067.90284      0.01480698           .
                 3           0                0    603244.05233      0.00001306           .
                 4           0                0    603244.21735      0.00000000           .

                        Convergence criterion (PCONV=1.11022E-8) satisfied.
                                           The SAS System      10:08 Wednesday, October 21, 2015 119

                                       The GLIMMIX Procedure

                                           Fit Statistics

                              -2 Res Log Pseudo-Likelihood    603244.2
                              Generalized Chi-Square          117852.3
                              Gener. Chi-Square / DF              1.00


                                  Covariance Parameter Estimates

                                                            Standard
                               Cov Parm         Estimate       Error

                               Residual (VC)      1.0023    0.004134


                                    Solutions for Fixed Effects

                                                Standard
           Effect         Gender    Estimate       Error       DF    t Value    Pr > |t|

           Intercept                 -5.4093      0.1423    51144     -38.02      <.0001
           Age                       0.04237    0.001183    66438      35.81      <.0001
           Gender         0           0.3743      0.1588    51144       2.36      0.0185
           Gender         1                0           .        .        .         .
           Year                      0.04225    0.008273    66438       5.11      <.0001
           Year*Gender    0         -0.00777     0.01087    66438      -0.71      0.4748
           Year*Gender    1                0           .        .        .         .


                                  Type III Tests of Fixed Effects

                                         Num      Den
                         Effect           DF       DF    F Value    Pr > F

                         Age               1    66438    1282.33    <.0001
                         Gender            1    51144       5.55    0.0185
                         Year              1    66438      49.84    <.0001
                         Year*Gender       1    66438       0.51    0.4748


                                     Gender Least Squares Means

                        Standard
  Gender    Estimate       Error       DF    t Value    Pr > |t|     Alpha       Lower       Upper

  0          -1.9050     0.01202    51144    -158.46      <.0001      0.05     -1.9285     -1.8814
  1          -2.1672     0.01418    51144    -152.84      <.0001      0.05     -2.1950     -2.1394
                                           The SAS System      10:08 Wednesday, October 21, 2015 120

                                       The GLIMMIX Procedure

                                         Model Information

                       Data Set                      WORK.ZODIAC_45_UNDER_75
                       Response Variable             PRO_FeetExamination
                       Response Distribution         Binomial
                       Link Function                 Logit
                       Variance Function             Default
                       Variance Matrix Blocked By    BSISID
                       Estimation Technique          Residual PL
                       Degrees of Freedom Method     Between-Within


                                      Class Level Information

                                  Class     Levels    Values

                                  BSISID     68757    not printed
                                  Gender         2    0 1


                              Number of Observations Read      226518
                              Number of Observations Used      226518


                                             Dimensions

                                 R-side Cov. Parameters           1
                                 Columns in X                     7
                                 Columns in Z per Subject         0
                                 Subjects (Blocks in V)       68757
                                 Max Obs per Subject              8


                                      Optimization Information

                                 Optimization Technique    None
                                 Parameters                0
                                 Lower Boundaries          0
                                 Upper Boundaries          0
                                 Fixed Effects             Profiled
                                 Residual Variance         Profiled
                                 Starting From             Data


                                          Iteration History

                                                      Objective                         Max
         Iteration    Restarts    Subiterations        Function          Change    Gradient

                 0           0                0    1102152.4138      0.80105725           .
                 1           0                0    1156245.4987      0.14483139           .
                 2           0                0    1160499.6542      0.00222961           .
                 3           0                0     1160527.279      0.00000021           .
                 4           0                0    1160527.2803      0.00000000           .

                        Convergence criterion (PCONV=1.11022E-8) satisfied.
                                           The SAS System      10:08 Wednesday, October 21, 2015 121

                                       The GLIMMIX Procedure

                                           Fit Statistics

                              -2 Res Log Pseudo-Likelihood     1160527
                              Generalized Chi-Square          226563.1
                              Gener. Chi-Square / DF              1.00


                                  Covariance Parameter Estimates

                                                            Standard
                               Cov Parm         Estimate       Error

                               Residual (VC)      1.0002    0.002972


                                    Solutions for Fixed Effects

                                                Standard
           Effect         Gender    Estimate       Error       DF    t Value    Pr > |t|

           Intercept                  0.8002     0.07406    68755      10.80      <.0001
           Age                       0.01375    0.000716    158E3      19.21      <.0001
           Gender         0          0.04794     0.08199    68755       0.58      0.5588
           Gender         1                0           .        .        .         .
           Year                      0.03099    0.004492    158E3       6.90      <.0001
           Year*Gender    0         -0.00726    0.006126    158E3      -1.19      0.2359
           Year*Gender    1                0           .        .        .         .


                                  Type III Tests of Fixed Effects

                                         Num      Den
                         Effect           DF       DF    F Value    Pr > F

                         Age               1    158E3     369.11    <.0001
                         Gender            1    68755       0.34    0.5588
                         Year              1    158E3      79.74    <.0001
                         Year*Gender       1    158E3       1.40    0.2359


                                     Gender Least Squares Means

                        Standard
  Gender    Estimate       Error       DF    t Value    Pr > |t|     Alpha       Lower       Upper

  0           2.0154    0.008960    68755     224.94      <.0001      0.05      1.9979      2.0330
  1           2.0642    0.009735    68755     212.03      <.0001      0.05      2.0451      2.0833
